# Supplementary material for: Unveiling plasmid diversity and functionality in pristine groundwater
Source: Environ Microbiome. 2025 Apr 24;20:42. doi: 10.1186/s40793-025-00703-8 (PMC12023590; doi:10.1186/s40793-025-00703-8)
Supplement: Supplementary file 3 — Supplementary Material 3 [file 40793_2025_703_MOESM3_ESM.xlsx]

## Sheet: Table_S1_MGEs_edit
MGE_ID	Lenght	%GC	MGE_class_Corrected	Virsorter2	Vibrant	DeepVirFinder	Genomad	Final_Classification_Corrected_Short_Names_Genomad	Plasmid_based_on_PLSDB_blastn	Plasmid_based_on_PLSDB_blastn_value	Taxonomy_PLSDB_blastn	Size_PLSDB_blastn	Plasmid_based_on_PLSDB_mash	%Identity_PLSDB_blastn	Conjugation genes	Core 01 µm fraction	Core 02 µm fraction	Core in 01 and 02 um fractions
H14011S_000000000001	1453	67.31	NA	NA	NA	NA	NA	Mobile	NA	NA	NA	NA	NA	NA	NA	NA	NA	NA
H14011S_000000000002	1196	58.78	NA	NA	NA	NA	NA	Mobile	NA	NA	NA	NA	NA	NA	NA	NA	NA	NA
H14011S_000000000003	1527	55.4	NA	NA	NA	NA	NA	Mobile	NA	NA	NA	NA	NA	NA	NA	NA	NA	NA
H14011S_000000000004	56588	43.95	Phage,Mobile	dsDNAphage	lysogenic	phage	Phage	Phage	NA	NA	NA	NA	NA	NA	NA	NA	NA	NA
H14011S_000000000005	37931	39.17	Phage	dsDNAphage	lytic	phage	Phage	Phage	NA	NA	NA	NA	NA	NA	NA	NA	NA	NA
H14011S_000000000006	41054	41.14	Phage,Mobile	dsDNAphage	lytic	NA	Phage	Phage	NA	NA	NA	NA	NA	NA	NA	NA	NA	NA
H14011S_000000000007	35901	33.44	Phage,Mobile	dsDNAphage	lytic	NA	Phage	Phage	NA	NA	NA	NA	NA	NA	NA	NA	NA	NA
H14011S_000000000008	1199	45.7	NA	NA	NA	phage	NA	Phage	NA	NA	NA	NA	NA	NA	NA	NA	NA	NA
H14011S_000000000009	4306	47.77	Phage	dsDNAphage	lytic	phage	Phage	Phage	NA	NA	NA	NA	NA	NA	NA	NA	NA	NA
H14011S_000000000011	40336	55.28	Phage,Mobile	dsDNAphage	lytic	phage	Phage	Phage	NA	NA	NA	NA	NA	NA	NA	NA	NA	NA
H14011S_000000000013	41469	33.25	Phage_Plasmid,Mobile	dsDNAphage	NA	phage	Phage	Phage	NA	NA	NA	NA	NA	NA	NA	NA	NA	NA
H14011S_000000000014	1482	62.55	NA	NA	NA	NA	NA	Mobile	NA	NA	NA	NA	NA	NA	NA	NA	NA	NA
H14011S_000000000015	1229	63.06	NA	NA	NA	NA	NA	Mobile	NA	NA	NA	NA	NA	NA	NA	NA	NA	NA
H14011S_000000000017	45269	58	Phage	dsDNAphage	lytic	phage	Phage	Phage	NA	NA	NA	NA	NA	NA	NA	NA	NA	NA
H14011S_000000000018	51252	43.81	Phage	dsDNAphage	lytic	phage	Phage	Phage	NA	NA	NA	NA	NA	NA	NA	NA	NA	NA
H14011S_000000000019	37574	37.56	Phage_Plasmid,Mobile	dsDNAphage	lytic	NA	Phage	Phage	NA	NA	NA	NA	NA	NA	NA	NA	NA	NA
H14011S_000000000020	9283	55.1	NA	NA	NA	NA	NA	Mobile	NA	NA	NA	NA	NA	NA	NA	NA	NA	NA
H14011S_000000000021	2420	24.17	NA	NA	NA	NA	NA	Mobile	NA	NA	NA	NA	NA	NA	NA	CORE	CORE	CORE
H14011S_000000000022	90811	60.68	Phage,Mobile	dsDNAphage	lytic	NA	Phage	Phage	NA	NA	NA	NA	NA	NA	NA	NA	NA	NA
H14011S_000000000023	47076	66.84	Phage	dsDNAphage	lytic	phage	Phage	Phage	NA	NA	NA	NA	NA	NA	NA	NA	NA	NA
H14011S_000000000024	37420	42.55	Phage	dsDNAphage	lytic	NA	Phage	Phage	NA	NA	NA	NA	NA	NA	NA	NA	NA	NA
H14011S_000000000025	1197	57.73	NA	NA	NA	NA	NA	Mobile	NA	NA	NA	NA	NA	NA	NA	NA	NA	NA
H14011S_000000000027	52080	56.87	Phage	dsDNAphage	lytic	NA	Phage	Phage	NA	NA	NA	NA	NA	NA	NA	NA	NA	NA
H14011S_000000000028	40710	62.88	Phage	dsDNAphage	lytic	phage	Phage	Phage	NA	NA	NA	NA	NA	NA	NA	NA	NA	NA
H14011S_000000000030	1426	65.36	NA	NA	NA	NA	NA	Mobile	NA	NA	NA	NA	NA	NA	NA	NA	NA	NA
H14011S_000000000031	1280	64.77	NA	NA	NA	NA	NA	Mobile	NA	NA	NA	NA	NA	NA	NA	NA	NA	NA
H14011S_000000000032	93931	55.29	Phage,Mobile	dsDNAphage	lytic	NA	Phage	Phage	NA	NA	NA	NA	NA	NA	NA	NA	NA	NA
H14011S_000000000034	5258	49.81	NA	NA	NA	phage	NA	Phage	NA	NA	NA	NA	NA	NA	NA	NA	NA	NA
H14011S_000000000035	3457	37.66	NA	NA	NA	phage	NA	Phage	NA	NA	NA	NA	NA	NA	NA	NA	NA	NA
H14011S_000000000036	43251	45.41	Phage	dsDNAphage	lytic	phage	Phage	Phage	NA	NA	NA	NA	NA	NA	NA	NA	NA	NA
H14011S_000000000037	45226	66.11	Phage_Plasmid	dsDNAphage	lytic	phage	Phage	Phage	NA	NA	NA	NA	NA	NA	NA	NA	NA	NA
H14011S_000000000038	48882	45.83	Phage,Mobile	dsDNAphage	NA	NA	Phage	Phage	NA	NA	NA	NA	NA	NA	NA	NA	NA	NA
H14011S_000000000039	4606	66.26	NA	dsDNAphage	lytic	phage	NA	Phage	NA	NA	NA	NA	NA	NA	NA	NA	NA	NA
H14011S_000000000040	2917	54.03	NA	ssDNA	lytic	NA	Phage	Phage	NA	NA	NA	NA	NA	NA	NA	NA	NA	NA
H14011S_000000000041	2473	56.41	NA	NA	NA	phage	NA	Phage	NA	NA	NA	NA	NA	NA	NA	NA	NA	NA
H14011S_000000000042	1666	54.38	NA	NA	NA	NA	NA	Mobile	NA	NA	NA	NA	NA	NA	NA	NA	NA	NA
H14011S_000000000043	1141	60.65	NA	NA	NA	NA	NA	Mobile	NA	NA	NA	NA	NA	NA	NA	NA	NA	NA
H14011S_000000000044	14200	66.65	Phage,Mobile	NA	lysogenic	NA	NA	Phage	NA	NA	NA	NA	NA	NA	NA	NA	NA	NA
H14011S_000000000045	53413	35.57	Phage_Plasmid,Mobile	dsDNAphage	lytic	phage	Phage	Phage	NA	NA	NA	NA	NA	NA	NA	NA	NA	NA
H14011S_000000000047	44224	62.63	Phage,Mobile	dsDNAphage	lytic	phage	Phage	Phage	NA	NA	NA	NA	NA	NA	NA	NA	NA	NA
H14011S_000000000048	46791	65.8	Phage	dsDNAphage	NA	NA	Phage	Phage	NA	NA	NA	NA	NA	NA	NA	NA	NA	NA
H14011S_000000000049	49358	31.93	Phage,Mobile	dsDNAphage	NA	phage	Phage	Phage	NA	NA	NA	NA	NA	NA	NA	NA	NA	NA
H14011S_000000000050	1554	60.49	NA	ssDNA	NA	phage	NA	Phage	NA	NA	NA	NA	NA	NA	NA	NA	NA	NA
H14011S_000000000052	51420	53.01	Phage	dsDNAphage	lytic	phage	Phage	Phage	NA	NA	NA	NA	NA	NA	NA	NA	NA	NA
H14011S_000000000053	57077	61.52	Phage,Mobile	dsDNAphage	lytic	NA	Phage	Phage	NA	NA	NA	NA	NA	NA	NA	NA	NA	NA
H14011S_000000000055	45772	67.03	Phage	dsDNAphage	lytic	NA	Phage	Phage	NA	NA	NA	NA	NA	NA	NA	NA	NA	NA
H14011S_000000000056	1777	33.37	NA	NA	NA	NA	NA	Mobile	NA	NA	NA	NA	NA	NA	NA	NA	NA	NA
H14011S_000000000057	76214	62.9	Phage_Plasmid,Mobile	dsDNAphage	lysogenic	NA	Phage	Phage	NA	NA	NA	NA	NA	NA	NA	NA	NA	NA
H14011S_000000000058	73508	48.13	Phage,Mobile	dsDNAphage	lytic	NA	Phage	Phage	NA	NA	NA	NA	NA	NA	NA	NA	NA	NA
H14011S_000000000059	36904	40.87	Phage	dsDNAphage	NA	phage	Phage	Phage	NA	NA	NA	NA	NA	NA	NA	NA	NA	NA
H14011S_000000000060	1120	71.43	NA	NA	NA	NA	NA	Mobile	NA	NA	NA	NA	NA	NA	NA	NA	NA	NA
H14011S_000000000061	45885	65.11	Phage_Plasmid,Mobile	dsDNAphage	lytic	phage	Phage	Phage	NA	NA	NA	NA	NA	NA	NA	NA	NA	NA
H14011S_000000000062	1936	41.53	Mobile	NA	NA	NA	NA	Mobile	NA	NA	NA	NA	NA	NA	NA	NA	NA	NA
H14011S_000000000063	1054	53.23	NA	NA	NA	NA	NA	Mobile	NA	NA	NA	NA	NA	NA	NA	NA	NA	NA
H14011S_000000000064	1386	48.34	NA	NA	NA	phage	NA	Phage	NA	NA	NA	NA	NA	NA	NA	NA	NA	NA
H14011S_000000000065	38651	40.73	Phage,Mobile	dsDNAphage	lytic	NA	Phage	Phage	NA	NA	NA	NA	NA	NA	NA	NA	NA	NA
H14011S_000000000066	1726	54.75	NA	NA	NA	NA	NA	Mobile	NA	NA	NA	NA	NA	NA	NA	CORE	NA	NA
H14011S_000000000067	47739	62.82	Phage,Mobile	dsDNAphage	lytic	phage	Phage	Phage	NA	NA	NA	NA	NA	NA	NA	NA	NA	NA
H14011S_000000000069	1719	64.57	NA	NA	NA	NA	NA	Mobile	NA	NA	NA	NA	NA	NA	NA	NA	NA	NA
H14011S_000000000070	4677	37.2	Plasmid,Mobile	NA	NA	NA	Plasmid	Plasmid	Plasmid	NZ_MT675925.1	Acinetobacter lwoffii strain EK30A plasmid pALWEK1.15, complete sequence	4677	Plasmid	98.865	MOBQ	NA	NA	NA
H14011S_000000000071	6889	35.13	Plasmid,Mobile	NA	NA	NA	Plasmid	Plasmid	NA	NA	NA	NA	Plasmid	NA	MOBQ	NA	NA	NA
H14011S_000000000072	8155	35.35	Plasmid,Mobile	NA	NA	NA	Plasmid	Plasmid	NA	NA	NA	NA	NA	NA	MOBQ	NA	NA	NA
H14011S_000000000073	7653	36.16	Plasmid,Mobile	NA	NA	NA	Plasmid	Plasmid	NA	NA	NA	NA	Plasmid	NA	MOBQ	NA	NA	NA
H14011S_000000000074	9941	61.09	Phage_Plasmid,Mobile	NA	NA	NA	Plasmid	Plasmid	NA	NA	NA	NA	NA	NA	MOBQ	CORE	NA	NA
H14011S_000000000075	9124	35.76	Phage_Plasmid	NA	NA	NA	Plasmid	Plasmid	NA	NA	NA	NA	NA	NA	MOBQ	NA	NA	NA
H14011S_000000000076	4244	37.09	Plasmid	NA	NA	NA	Plasmid	Plasmid	NA	NA	NA	NA	NA	NA	MOBQ	NA	NA	NA
H14011S_000000000077	4963	35.8	Plasmid	NA	NA	NA	Plasmid	Plasmid	NA	NA	NA	NA	NA	NA	MOBQ	NA	NA	NA
H14011S_000000000078	7666	31.18	Plasmid,Mobile	NA	NA	NA	NA	Plasmid	NA	NA	NA	NA	NA	NA	NA	NA	NA	NA
H14011S_000000000079	6669	34.44	Plasmid,Mobile	NA	NA	NA	Plasmid	Plasmid	Plasmid	NZ_CP077235.1	Acinetobacter pittii strain FDAARGOS 1397 plasmid unnamed3, complete sequence	6715	Plasmid	99.633	MOBQ	NA	NA	NA
H14011S_000000000080	6496	34.36	Plasmid,Mobile	NA	NA	NA	NA	Plasmid	NA	NA	NA	NA	NA	NA	NA	NA	NA	NA
H14011S_000000000082	7524	63.76	Plasmid,Mobile	NA	NA	NA	NA	Plasmid	NA	NA	NA	NA	NA	NA	NA	CORE	NA	NA
H14012S_000000000001	1932	52.23	NA	NA	NA	NA	NA	Mobile	NA	NA	NA	NA	NA	NA	NA	NA	NA	NA
H14012S_000000000003	4912	64.05	NA	NA	NA	NA	NA	Mobile	NA	NA	NA	NA	NA	NA	NA	NA	NA	NA
H14012S_000000000004	1317	53	NA	NA	NA	phage	NA	Phage	NA	NA	NA	NA	NA	NA	NA	NA	NA	NA
H14012S_000000000006	47343	61.03	NA	dsDNAphage	lytic	phage	Phage	Phage	NA	NA	NA	NA	NA	NA	NA	NA	NA	NA
H14012S_000000000007	1219	60.13	Phage	NA	NA	NA	NA	Mobile	NA	NA	NA	NA	NA	NA	NA	NA	NA	NA
H14012S_000000000008	40978	62.17	Phage_Plasmid	NA	NA	NA	NA	Plasmid	NA	NA	NA	NA	NA	NA	NA	NA	NA	NA
H14012S_000000000012	2051	58.17	NA	NA	NA	NA	NA	Mobile	NA	NA	NA	NA	NA	NA	NA	NA	NA	NA
H14012S_000000000013	1413	55.2	NA	ssDNA	NA	phage	NA	Phage	NA	NA	NA	NA	NA	NA	NA	NA	NA	NA
H14012S_000000000014	1328	43	NA	NA	NA	NA	NA	Mobile	NA	NA	NA	NA	NA	NA	NA	NA	NA	NA
H14012S_000000000017	1113	56.6	NA	NA	NA	NA	NA	Mobile	NA	NA	NA	NA	NA	NA	NA	CORE	CORE	CORE
H14012S_000000000020	2271	61.12	NA	NA	NA	phage	NA	Phage	NA	NA	NA	NA	NA	NA	NA	NA	NA	NA
H14012S_000000000022	5108	61.43	NA	NA	NA	NA	NA	Mobile	NA	NA	NA	NA	NA	NA	NA	NA	NA	NA
H14012S_000000000023	1030	62.23	NA	NA	NA	NA	NA	Mobile	NA	NA	NA	NA	NA	NA	NA	NA	NA	NA
H14012S_000000000026	1236	52.83	NA	NA	NA	NA	NA	Mobile	NA	NA	NA	NA	NA	NA	NA	NA	NA	NA
H14012S_000000000027	2360	64.66	Mobile	NA	NA	NA	NA	Mobile	NA	NA	NA	NA	NA	NA	NA	NA	NA	NA
H14012S_000000000028	3569	38.78	NA	dsDNAphage	NA	phage	NA	Phage	NA	NA	NA	NA	NA	NA	NA	CORE	CORE	CORE
H14012S_000000000029	1466	60.03	NA	NA	NA	NA	NA	Mobile	NA	NA	NA	NA	NA	NA	NA	NA	NA	NA
H14012S_000000000030	4920	61.59	NA	NA	NA	NA	NA	Mobile	NA	NA	NA	NA	NA	NA	NA	NA	NA	NA
H14012S_000000000031	42632	57.03	Phage	dsDNAphage	lytic	NA	Phage	Phage	NA	NA	NA	NA	NA	NA	NA	NA	NA	NA
H14012S_000000000032	45580	62.22	Phage	dsDNAphage	lytic	phage	Phage	Phage	NA	NA	NA	NA	NA	NA	NA	NA	NA	NA
H14012S_000000000034	1447	49.07	NA	NA	NA	NA	NA	Mobile	NA	NA	NA	NA	NA	NA	NA	NA	NA	NA
H14012S_000000000035	1056	44.03	NA	NA	NA	phage	NA	Phage	NA	NA	NA	NA	NA	NA	NA	NA	NA	NA
H14012S_000000000036	1133	51.37	NA	NA	NA	NA	NA	Mobile	NA	NA	NA	NA	NA	NA	NA	NA	NA	NA
H14012S_000000000038	41489	43.29	Phage	dsDNAphage	NA	NA	Phage	Phage	NA	NA	NA	NA	NA	NA	NA	NA	NA	NA
H14012S_000000000041	4687	48.79	NA	NA	NA	NA	NA	Mobile	NA	NA	NA	NA	NA	NA	NA	NA	NA	NA
H14012S_000000000042	48029	51.42	Phage	dsDNAphage	lytic	phage	Phage	Phage	NA	NA	NA	NA	NA	NA	NA	NA	NA	NA
H14012S_000000000043	64146	56.63	Phage_Plasmid,Mobile	dsDNAphage	lytic	NA	Phage	Phage	NA	NA	NA	NA	NA	NA	NA	NA	NA	NA
H14012S_000000000045	1063	47.04	NA	NA	NA	phage	NA	Phage	NA	NA	NA	NA	NA	NA	NA	NA	NA	NA
H14012S_000000000046	12163	67.02	Plasmid,Mobile	NA	lytic	NA	NA	Phage	NA	NA	NA	NA	NA	NA	NA	NA	NA	NA
H14012S_000000000047	1578	39.16	NA	ssDNA	NA	NA	NA	Phage	NA	NA	NA	NA	NA	NA	NA	NA	NA	NA
H14012S_000000000048	43187	56.95	Phage	dsDNAphage	lytic	phage	Phage	Phage	NA	NA	NA	NA	NA	NA	NA	NA	NA	NA
H14012S_000000000049	37479	40.39	Phage,Mobile	dsDNAphage	lytic	phage	Phage	Phage	NA	NA	NA	NA	NA	NA	NA	NA	NA	NA
H14012S_000000000051	40182	62.38	Phage	dsDNAphage	lytic	NA	Phage	Phage	NA	NA	NA	NA	NA	NA	NA	NA	NA	NA
H14012S_000000000052	1097	58.61	NA	NA	NA	NA	NA	Mobile	NA	NA	NA	NA	NA	NA	NA	NA	NA	NA
H14012S_000000000053	43254	52.76	Phage	dsDNAphage	NA	NA	Phage	Phage	NA	NA	NA	NA	NA	NA	NA	NA	NA	NA
H14012S_000000000054	9355	65.83	NA	NA	NA	NA	NA	Mobile	NA	NA	NA	NA	NA	NA	NA	NA	NA	NA
H14012S_000000000055	17538	59.29	Mobile	NA	NA	NA	NA	Mobile	NA	NA	NA	NA	NA	NA	NA	CORE	NA	NA
H14012S_000000000056	238872	63.2	Phage_Plasmid,Mobile	NA	NA	NA	Plasmid	Plasmid	NA	NA	NA	NA	NA	NA	MOBF,F_traL;F_traE;F_traK;F_traW;F_traU;F_trbC;F_trbC;F_traF;F_traH;F_traG	CORE	NA	NA
H14012S_000000000057	20229	61.01	Phage_Plasmid,Mobile	NA	NA	NA	Plasmid	Plasmid	NA	NA	NA	NA	NA	NA	MOBQ	CORE	NA	NA
H14012S_000000000058	10957	61.19	Phage_Plasmid,Mobile	NA	NA	NA	Plasmid	Plasmid	NA	NA	NA	NA	NA	NA	MOBQ	CORE	NA	NA
H14012S_000000000061	186831	62.05	Phage_Plasmid,Mobile	NA	NA	NA	NA	Plasmid	NA	NA	NA	NA	NA	NA	MOBQ	CORE	NA	NA
H14012S_000000000062	11480	59.58	Phage_Plasmid,Mobile	NA	NA	NA	Plasmid	Plasmid	NA	NA	NA	NA	NA	NA	MOBQ	CORE	NA	NA
H14012S_000000000064	3848	61.75	Plasmid,Mobile	NA	NA	NA	NA	Plasmid	NA	NA	NA	NA	NA	NA	NA	CORE	NA	NA
H14012S_000000000065	251287	62.32	Phage_Plasmid,Mobile	NA	NA	NA	Plasmid	Plasmid	NA	NA	NA	NA	NA	NA	MOBP1;MOBP1	CORE	NA	NA
H14013S_000000000004	2073	45.01	NA	NA	NA	NA	NA	Mobile	NA	NA	NA	NA	NA	NA	NA	NA	NA	NA
H14013S_000000000008	3004	55.29	NA	ssDNA	lytic	phage	NA	Phage	NA	NA	NA	NA	NA	NA	NA	NA	NA	NA
H14013S_000000000011	40909	45.48	Phage	dsDNAphage	lytic	phage	Phage	Phage	NA	NA	NA	NA	NA	NA	NA	NA	NA	NA
H14013S_000000000021	1073	44.73	Mobile	NA	NA	NA	NA	Mobile	NA	NA	NA	NA	NA	NA	NA	NA	NA	NA
H14013S_000000000022	1242	56.28	Mobile	ssDNA	NA	NA	NA	Phage	NA	NA	NA	NA	NA	NA	NA	NA	CORE	NA
H14013S_000000000024	37768	45.27	Phage	dsDNAphage	lytic	NA	Phage	Phage	NA	NA	NA	NA	NA	NA	NA	NA	NA	NA
H14013S_000000000025	1198	40.65	NA	NA	NA	NA	NA	Mobile	NA	NA	NA	NA	NA	NA	NA	NA	NA	NA
H14013S_000000000026	1302	67.28	NA	NA	NA	NA	NA	Mobile	NA	NA	NA	NA	NA	NA	NA	NA	NA	NA
H14013S_000000000027	1071	52.1	NA	NA	NA	NA	NA	Mobile	NA	NA	NA	NA	NA	NA	NA	NA	NA	NA
H14013S_000000000030	1462	39.06	NA	NA	NA	NA	NA	Mobile	NA	NA	NA	NA	NA	NA	NA	NA	NA	NA
H14013S_000000000033	47841	42.37	Phage_Plasmid	dsDNAphage	NA	phage	Phage	Phage	NA	NA	NA	NA	NA	NA	NA	NA	NA	NA
H14013S_000000000043	1804	39.3	Phage	ssDNA	NA	phage	NA	Phage	NA	NA	NA	NA	NA	NA	NA	CORE	CORE	CORE
H14013S_000000000044	1099	42.95	NA	NA	NA	NA	NA	Mobile	NA	NA	NA	NA	NA	NA	NA	NA	NA	NA
H14013S_000000000045	125984	66.78	Phage_Plasmid,Mobile	NA	NA	NA	Plasmid	Plasmid	NA	NA	NA	NA	NA	NA	MOBQ,T_virB11;T_virB2;T_virB3;virb4;T_virB5;T_virB6;T_virB8;T_virB9;T_virB10	NA	CORE	NA
H14013S_000000000047	100292	66.74	Phage_Plasmid,Mobile	NA	NA	NA	NA	Plasmid	NA	NA	NA	NA	NA	NA	NA	NA	NA	NA
H1401DC_000000000003	17395	62.71	NA	dsDNAphage	lytic	NA	NA	Phage	NA	NA	NA	NA	NA	NA	NA	NA	NA	NA
H1401DC_000000000004	43434	44.02	Phage	dsDNAphage	lytic	NA	Phage	Phage	NA	NA	NA	NA	NA	NA	NA	NA	NA	NA
H1401DC_000000000005	41576	67.11	Phage,Mobile	dsDNAphage	lytic	NA	Phage	Phage	NA	NA	NA	NA	NA	NA	NA	NA	NA	NA
H1401DC_000000000006	8073	63.37	NA	NA	NA	NA	NA	Mobile	NA	NA	NA	NA	NA	NA	NA	NA	NA	NA
H1401DC_000000000009	57660	56.42	Phage_Plasmid	dsDNAphage	NA	NA	Phage	Phage	NA	NA	NA	NA	NA	NA	NA	NA	NA	NA
H1401DC_000000000013	61936	66.05	Phage,Mobile	dsDNAphage	lytic	NA	Phage	Phage	NA	NA	NA	NA	NA	NA	NA	NA	NA	NA
H1401DC_000000000015	11311	37.27	Phage	dsDNAphage	lytic	phage	Phage	Phage	NA	NA	NA	NA	NA	NA	NA	NA	NA	NA
H1401DC_000000000017	104411	30.06	Phage,Mobile	dsDNAphage	lytic	phage	Phage	Phage	NA	NA	NA	NA	NA	NA	NA	NA	NA	NA
H1401DC_000000000020	98255	54.16	Phage_Plasmid,Mobile	dsDNAphage	lytic	NA	Phage	Phage	NA	NA	NA	NA	NA	NA	NA	NA	NA	NA
H1401DC_000000000021	47892	39.95	Phage_Plasmid	dsDNAphage	lytic	NA	Phage	Phage	NA	NA	NA	NA	NA	NA	NA	NA	NA	NA
H1401DC_000000000022	55504	46.17	Phage,Mobile	dsDNAphage	lytic	NA	Phage	Phage	NA	NA	NA	NA	NA	NA	NA	NA	NA	NA
H1401DC_000000000024	76153	66.09	Phage,Mobile	dsDNAphage	lytic	phage	Phage	Phage	NA	NA	NA	NA	NA	NA	NA	NA	NA	NA
H1401DC_000000000025	69322	52.51	Phage,Mobile	dsDNAphage	lytic	NA	Phage	Phage	NA	NA	NA	NA	NA	NA	NA	NA	NA	NA
H1401DC_000000000028	2391	65.75	NA	NA	NA	NA	NA	Mobile	NA	NA	NA	NA	NA	NA	NA	NA	NA	NA
H1401DC_000000000029	32518	55.43	Phage	NA	lytic	NA	NA	Phage	NA	NA	NA	NA	NA	NA	NA	NA	NA	NA
H1401DC_000000000030	59751	58.88	Phage,Mobile	dsDNAphage	lysogenic	NA	Phage	Phage	NA	NA	NA	NA	NA	NA	NA	NA	NA	NA
H1401DC_000000000031	44827	45.58	Phage	dsDNAphage	lytic	NA	Phage	Phage	NA	NA	NA	NA	NA	NA	NA	NA	NA	NA
H1401DC_000000000032	48955	58.91	Phage	dsDNAphage	lytic	NA	Phage	Phage	NA	NA	NA	NA	NA	NA	NA	NA	NA	NA
H1401DC_000000000033	49542	56.76	Phage	dsDNAphage	lytic	NA	Phage	Phage	NA	NA	NA	NA	NA	NA	NA	NA	NA	NA
H1401DC_000000000034	73732	57.93	Phage,Mobile	dsDNAphage	lysogenic	NA	Phage	Phage	NA	NA	NA	NA	NA	NA	NA	NA	NA	NA
H1401DC_000000000035	45440	65.83	Phage,Mobile	dsDNAphage	lytic	NA	Phage	Phage	NA	NA	NA	NA	NA	NA	NA	NA	NA	NA
H1401DC_000000000036	1732	49.13	Plasmid	NA	NA	phage	NA	Phage	NA	NA	NA	NA	NA	NA	NA	NA	NA	NA
H1401DC_000000000037	59143	35.86	Phage_Plasmid	dsDNAphage	lytic	phage	Phage	Phage	NA	NA	NA	NA	NA	NA	NA	NA	NA	NA
H1401DC_000000000038	46813	38.41	Phage_Plasmid,Mobile	dsDNAphage	NA	phage	Phage	Phage	NA	NA	NA	NA	NA	NA	NA	NA	NA	NA
H1401DC_000000000039	70383	59.79	Phage,Mobile	dsDNAphage	lytic	phage	Phage	Phage	NA	NA	NA	NA	NA	NA	NA	NA	NA	NA
H1401DC_000000000041	43034	32.84	Phage_Plasmid,Mobile	dsDNAphage	NA	phage	Phage	Phage	NA	NA	NA	NA	NA	NA	NA	NA	NA	NA
H1401DC_000000000045	64592	52.7	Phage,Mobile	dsDNAphage	lytic	phage	Phage	Phage	NA	NA	NA	NA	NA	NA	NA	NA	NA	NA
H1401DC_000000000047	7234	61.82	Phage	NA	lytic	NA	NA	Phage	NA	NA	NA	NA	NA	NA	NA	NA	NA	NA
H1401DC_000000000049	4536	44.33	Phage	NA	NA	NA	NA	Mobile	NA	NA	NA	NA	NA	NA	NA	NA	NA	NA
H1401DC_000000000050	38236	49.77	Phage,Mobile	dsDNAphage	lytic	NA	Phage	Phage	NA	NA	NA	NA	NA	NA	NA	NA	NA	NA
H1401DC_000000000051	51045	38.49	Phage,Mobile	dsDNAphage	lytic	phage	Phage	Phage	NA	NA	NA	NA	NA	NA	NA	NA	NA	NA
H1401DC_000000000052	43933	43.71	Phage	dsDNAphage	lytic	phage	Phage	Phage	NA	NA	NA	NA	NA	NA	NA	NA	NA	NA
H1401DC_000000000053	39953	37.27	Phage,Mobile	dsDNAphage	NA	NA	Phage	Phage	NA	NA	NA	NA	NA	NA	NA	NA	NA	NA
H1401DC_000000000054	45492	32.01	Phage	dsDNAphage	NA	phage	Phage	Phage	NA	NA	NA	NA	NA	NA	NA	NA	NA	NA
H1401DC_000000000055	1555	40.58	NA	NA	NA	phage	NA	Phage	NA	NA	NA	NA	NA	NA	NA	NA	NA	NA
H1401DC_000000000057	44026	47.04	Phage	dsDNAphage	lytic	phage	Phage	Phage	NA	NA	NA	NA	NA	NA	NA	NA	NA	NA
H1401DC_000000000058	61964	55.3	Phage	dsDNAphage	lytic	phage	Phage	Phage	NA	NA	NA	NA	NA	NA	NA	NA	NA	NA
H1401DC_000000000060	38449	45.28	Phage_Plasmid,Mobile	dsDNAphage	lytic	NA	Phage	Phage	NA	NA	NA	NA	NA	NA	NA	NA	NA	NA
H1401DC_000000000063	38557	38.01	Phage,Mobile	dsDNAphage	lytic	NA	Phage	Phage	NA	NA	NA	NA	NA	NA	NA	NA	NA	NA
H1401DC_000000000064	37073	45.93	Phage	dsDNAphage	lytic	NA	Phage	Phage	NA	NA	NA	NA	NA	NA	NA	NA	NA	NA
H1401DC_000000000067	18827	64.01	NA	NA	NA	phage	NA	Phage	NA	NA	NA	NA	NA	NA	NA	NA	NA	NA
H1401DC_000000000073	1038	38.63	NA	NA	NA	NA	NA	Mobile	NA	NA	NA	NA	NA	NA	NA	NA	NA	NA
H1401DC_000000000074	4268	44.28	NA	dsDNAphage	NA	NA	NA	Phage	NA	NA	NA	NA	NA	NA	NA	NA	NA	NA
H1401DC_000000000075	10063	66.44	NA	NA	NA	NA	NA	Mobile	NA	NA	NA	NA	NA	NA	NA	NA	NA	NA
H1401DC_000000000078	1366	52.49	NA	NA	NA	NA	NA	Mobile	NA	NA	NA	NA	NA	NA	NA	NA	NA	NA
H1401DC_000000000080	1329	60.87	NA	NA	NA	NA	NA	Mobile	NA	NA	NA	NA	NA	NA	NA	NA	NA	NA
H1401DC_000000000082	3150	41.56	Plasmid	NA	NA	NA	NA	Plasmid	NA	NA	NA	NA	NA	NA	NA	NA	NA	NA
H1401DC_000000000083	8680	64.44	NA	dsDNAphage	lytic	NA	NA	Phage	NA	NA	NA	NA	NA	NA	NA	NA	NA	NA
H1401DC_000000000086	2139	39.18	NA	NA	NA	NA	NA	Mobile	NA	NA	NA	NA	NA	NA	NA	NA	NA	NA
H1401DC_000000000088	2882	70.75	NA	NA	NA	NA	NA	Mobile	NA	NA	NA	NA	NA	NA	NA	NA	NA	NA
H1401DC_000000000092	39147	61.97	Phage	dsDNAphage	lytic	NA	Phage	Phage	NA	NA	NA	NA	NA	NA	NA	NA	NA	NA
H1401DC_000000000093	65669	56.19	Phage,Mobile	dsDNAphage	lytic	NA	Phage	Phage	NA	NA	NA	NA	NA	NA	NA	NA	NA	NA
H1401DC_000000000094	39892	38.34	Phage	dsDNAphage	lytic	NA	Phage	Phage	NA	NA	NA	NA	NA	NA	NA	NA	NA	NA
H1401R1_000000000212	40153	34	Phage_Plasmid,Mobile	dsDNAphage	lytic	NA	Phage	Phage	NA	NA	NA	NA	NA	NA	NA	NA	NA	NA
H1401R1_000000000256	35386	41.29	Phage_Plasmid,Mobile	dsDNAphage	lytic	NA	Phage	Phage	NA	NA	NA	NA	NA	NA	NA	NA	NA	NA
H1401R1_000000000322	30661	43.52	Phage_Plasmid,Mobile	dsDNAphage	lytic	NA	Phage	Phage	NA	NA	NA	NA	NA	NA	NA	NA	NA	NA
H1401R1_000000000505	22237	35.95	Phage_Plasmid,Mobile	dsDNAphage	lytic	NA	Phage	Phage	NA	NA	NA	NA	NA	NA	NA	NA	NA	NA
H1401R1_000000000614	19598	38.37	Phage_Plasmid,Mobile	dsDNAphage	lytic	NA	Phage	Phage	NA	NA	NA	NA	NA	NA	NA	NA	NA	NA
H1401R1_000000000617	19530	67.77	Phage	NA	lytic	NA	Phage	Phage	NA	NA	NA	NA	NA	NA	NA	NA	NA	NA
H1401R1_000000000652	18792	42.6	Phage_Plasmid,Mobile	dsDNAphage	lytic	NA	Phage	Phage	NA	NA	NA	NA	NA	NA	NA	NA	NA	NA
H1401R1_000000000699	17800	63.06	Phage_Plasmid,Mobile	NA	NA	NA	NA	Plasmid	NA	NA	NA	NA	NA	NA	NA	CORE	NA	NA
H1401R1_000000000985	14222	49.7	NA	NA	lytic	phage	Phage	Phage	NA	NA	NA	NA	NA	NA	NA	NA	NA	NA
H1401R1_000000001109	13277	63.51	Plasmid,Mobile	NA	NA	NA	NA	Plasmid	NA	NA	NA	NA	NA	NA	NA	NA	NA	NA
H1401R1_000000001142	13035	61.87	Phage_Plasmid,Mobile	NA	NA	NA	NA	Plasmid	NA	NA	NA	NA	NA	NA	NA	CORE	NA	NA
H1401R1_000000001201	12620	46.86	Phage	dsDNAphage	lytic	phage	Phage	Phage	NA	NA	NA	NA	NA	NA	NA	NA	NA	NA
H1401R1_000000001221	12485	34.68	Phage,Mobile	dsDNAphage	lytic	NA	Phage	Phage	NA	NA	NA	NA	NA	NA	NA	NA	NA	NA
H1401R1_000000001266	12229	49.24	Phage,Mobile	NA	lysogenic	NA	NA	Phage	NA	NA	NA	NA	NA	NA	NA	NA	NA	NA
H1401R1_000000001380	11554	72.7	Phage,Mobile	NA	NA	NA	NA	Mobile	NA	NA	NA	NA	NA	NA	NA	NA	NA	NA
H1401R1_000000001548	10744	36.67	Phage_Plasmid,Mobile	dsDNAphage	lytic	NA	Phage	Phage	NA	NA	NA	NA	NA	NA	NA	NA	NA	NA
H1401R1_000000001560	10684	61.51	Plasmid	NA	NA	NA	NA	Plasmid	Plasmid	NZ_CP012702.1	Sphingopyxis macrogoltabida strain EY-1 isolate activated sludge plasmid 2, complete sequence	58892	NA	99.317	NA	NA	NA	NA
H1401R1_000000001581	10604	60.55	Phage,Mobile	NA	NA	NA	NA	Mobile	NA	NA	NA	NA	NA	NA	NA	CORE	NA	NA
H1401R1_000000001792	9798	54.56	NA	NA	lytic	NA	NA	Phage	NA	NA	NA	NA	NA	NA	NA	NA	NA	NA
H1401R1_000000001824	9682	37.61	Phage,Mobile	NA	lytic	NA	Phage	Phage	NA	NA	NA	NA	NA	NA	NA	NA	NA	NA
H1401R1_000000001884	9491	60.16	Phage,Mobile	NA	NA	NA	NA	Mobile	NA	NA	NA	NA	NA	NA	NA	NA	NA	NA
H1401R1_000000002012	9049	33.75	Plasmid,Mobile	dsDNAphage	lytic	NA	NA	Phage	NA	NA	NA	NA	NA	NA	NA	NA	NA	NA
H1401R1_000000002037	8971	40.9	Phage,Mobile	dsDNAphage	lytic	NA	Phage	Phage	NA	NA	NA	NA	NA	NA	NA	NA	NA	NA
H1401R1_000000002060	8917	58.62	Mobile	NA	NA	NA	NA	Mobile	NA	NA	NA	NA	NA	NA	NA	NA	NA	NA
H1401R1_000000002103	8817	68.25	Phage,Mobile	dsDNAphage	NA	NA	NA	Phage	NA	NA	NA	NA	NA	NA	NA	NA	NA	NA
H1401R1_000000002214	8569	37.09	Phage,Mobile	dsDNAphage	lysogenic	NA	NA	Phage	NA	NA	NA	NA	NA	NA	NA	NA	NA	NA
H1401R1_000000002499	7907	62.19	NA	NA	NA	NA	NA	Mobile	NA	NA	NA	NA	NA	NA	NA	CORE	NA	NA
H1401R1_000000002512	7874	53.56	Phage	NA	NA	NA	NA	Mobile	NA	NA	NA	NA	NA	NA	NA	NA	NA	NA
H1401R1_000000002535	7829	68.85	Phage,Mobile	dsDNAphage	lysogenic	NA	NA	Phage	NA	NA	NA	NA	NA	NA	NA	NA	NA	NA
H1401R1_000000002761	7453	67.29	Phage	dsDNAphage	NA	NA	Phage	Phage	NA	NA	NA	NA	NA	NA	NA	NA	NA	NA
H1401R1_000000002832	7330	61.53	Phage,Mobile	NA	NA	NA	NA	Mobile	NA	NA	NA	NA	NA	NA	NA	NA	NA	NA
H1401R1_000000002944	7123	62.81	Phage_Plasmid,Mobile	NA	NA	NA	Plasmid	Plasmid	NA	NA	NA	NA	NA	NA	MOBQ	NA	NA	NA
H1401R1_000000003015	7008	60.49	Plasmid,Mobile	NA	NA	NA	Plasmid	Plasmid	Plasmid	NZ_CP060127.1	Sphingobium yanoikuyae strain A3 plasmid unnamed3, complete sequence	54171	NA	99.957	MOBP1	NA	NA	NA
H1401R1_000000003153	6805	41.18	Phage_Plasmid,Mobile	dsDNAphage	lytic	NA	Phage	Phage	NA	NA	NA	NA	NA	NA	NA	NA	NA	NA
H1401R1_000000003293	6584	31.36	Plasmid,Mobile	NA	NA	NA	NA	Plasmid	NA	NA	NA	NA	NA	NA	NA	NA	NA	NA
H1401R1_000000003297	6578	30.89	Plasmid	NA	NA	phage	NA	Phage	NA	NA	NA	NA	NA	NA	NA	NA	NA	NA
H1401R1_000000003487	6390	36.62	Phage_Plasmid	dsDNAphage	lytic	NA	NA	Phage	NA	NA	NA	NA	NA	NA	NA	NA	NA	NA
H1401R1_000000003740	6133	59.94	NA	NA	NA	NA	NA	Mobile	NA	NA	NA	NA	NA	NA	NA	CORE	NA	NA
H1401R1_000000003804	6064	70.81	Phage,Mobile	dsDNAphage	NA	NA	NA	Phage	NA	NA	NA	NA	NA	NA	NA	NA	NA	NA
H1401R1_000000003844	6029	59.23	NA	NA	lytic	NA	NA	Phage	NA	NA	NA	NA	NA	NA	NA	NA	NA	NA
H1401R1_000000003897	5981	38.81	NA	NA	lytic	NA	NA	Phage	NA	NA	NA	NA	NA	NA	NA	NA	NA	NA
H1401R1_000000004025	5876	35.65	Plasmid	NA	NA	NA	NA	Plasmid	NA	NA	NA	NA	NA	NA	MOBQ	NA	NA	NA
H1401R1_000000004264	5679	58.97	Phage	NA	lytic	NA	NA	Phage	NA	NA	NA	NA	NA	NA	NA	NA	NA	NA
H1401R1_000000004288	5664	61.88	Phage,Mobile	NA	NA	NA	NA	Mobile	NA	NA	NA	NA	NA	NA	NA	CORE	NA	NA
H1401R1_000000004291	5662	36.12	Plasmid	NA	NA	NA	Plasmid	Plasmid	NA	NA	NA	NA	NA	NA	MOBQ	NA	NA	NA
H1401R1_000000004379	5602	35.01	Phage_Plasmid,Mobile	dsDNAphage	NA	phage	NA	Phage	NA	NA	NA	NA	NA	NA	NA	NA	NA	NA
H1401R1_000000004621	5437	33.64	Phage,Mobile	NA	NA	NA	NA	Mobile	NA	NA	NA	NA	NA	NA	NA	NA	NA	NA
H1401R1_000000004628	5433	62.32	Plasmid,Mobile	NA	NA	NA	NA	Plasmid	NA	NA	NA	NA	NA	NA	NA	NA	NA	NA
H1401R1_000000004984	5200	65.77	Phage_Plasmid,Mobile	NA	NA	NA	NA	Plasmid	NA	NA	NA	NA	NA	NA	NA	CORE	NA	NA
H1401R1_000000005145	5100	60.12	Phage	NA	NA	NA	NA	Mobile	NA	NA	NA	NA	NA	NA	NA	NA	NA	NA
H1401R1_000000005785	4766	41.29	Phage,Mobile	ssDNA	lysogenic	NA	NA	Phage	NA	NA	NA	NA	NA	NA	NA	NA	NA	NA
H1401R1_000000005979	4670	34.18	Plasmid	NA	NA	NA	NA	Plasmid	NA	NA	NA	NA	NA	NA	NA	NA	NA	NA
H1401R1_000000006624	4415	38.82	Phage	dsDNAphage	lytic	phage	Phage	Phage	NA	NA	NA	NA	NA	NA	NA	NA	NA	NA
H1401R1_000000006768	4361	41.78	Plasmid	NA	NA	NA	Plasmid	Plasmid	NA	NA	NA	NA	NA	NA	MOBQ	NA	NA	NA
H1401R1_000000007481	4108	64.22	Phage,Mobile	NA	NA	NA	NA	Mobile	NA	NA	NA	NA	NA	NA	NA	CORE	NA	NA
H1401R1_000000007671	4051	55.79	NA	NA	NA	NA	NA	Mobile	NA	NA	NA	NA	NA	NA	NA	NA	NA	NA
H1401R1_000000007701	4043	64.23	Phage_Plasmid	NA	NA	NA	Plasmid	Plasmid	Plasmid	NZ_CP020926.1	Sphingobium yanoikuyae strain SHJ plasmid pSES220, complete sequence	220037	NA	94.743	NA	NA	NA	NA
H1401R1_000000007892	3987	64.71	NA	dsDNAphage	NA	NA	NA	Phage	NA	NA	NA	NA	NA	NA	NA	NA	NA	NA
H1401R1_000000008057	3942	58.9	Phage_Plasmid,Mobile	NA	NA	NA	NA	Plasmid	NA	NA	NA	NA	NA	NA	NA	NA	NA	NA
H1401R1_000000008518	3807	34.46	Plasmid,Mobile	NA	NA	NA	NA	Plasmid	NA	NA	NA	NA	NA	NA	NA	NA	NA	NA
H1401R1_000000008644	3773	52.88	Mobile	NA	NA	NA	NA	Mobile	NA	NA	NA	NA	NA	NA	NA	NA	NA	NA
H1401R1_000000009531	3575	36.56	Phage	NA	NA	phage	NA	Phage	NA	NA	NA	NA	NA	NA	NA	NA	NA	NA
H1401R1_000000010331	3429	39.4	Plasmid	ssDNA	NA	NA	NA	Phage	NA	NA	NA	NA	NA	NA	NA	NA	NA	NA
H1401R1_000000010443	3406	70.93	Phage,Mobile	NA	NA	NA	NA	Mobile	NA	NA	NA	NA	NA	NA	NA	CORE	NA	NA
H1401R1_000000010460	3404	33.58	Phage,Mobile	NA	NA	NA	Phage	Phage	NA	NA	NA	NA	NA	NA	NA	NA	NA	NA
H1401R1_000000010648	3367	63.97	Phage,Mobile	NA	NA	NA	NA	Mobile	Mobile	NZ_CP060123.1	Sphingobium yanoikuyae strain A3 plasmid unnamed1, complete sequence	232139	NA	99.97	NA	NA	NA	NA
H1401R1_000000010825	3335	32.02	Phage	dsDNAphage	NA	NA	NA	Phage	NA	NA	NA	NA	NA	NA	NA	NA	NA	NA
H1401R1_000000011172	3275	63.82	Phage,Mobile	dsDNAphage	NA	NA	NA	Phage	NA	NA	NA	NA	NA	NA	NA	NA	NA	NA
H1401R1_000000011294	3257	62.88	Phage,Mobile	NA	lysogenic	NA	NA	Phage	NA	NA	NA	NA	NA	NA	NA	NA	NA	NA
H1401R1_000000011383	3242	55.12	Phage	dsDNAphage	NA	phage	Phage	Phage	NA	NA	NA	NA	NA	NA	NA	NA	NA	NA
H1401R1_000000012189	3120	38.04	Plasmid,Mobile	NA	NA	NA	Plasmid	Plasmid	NA	NA	NA	NA	Plasmid	NA	MOBV	NA	NA	NA
H1401R1_000000012285	3108	37.9	Plasmid,Mobile	NA	NA	NA	NA	Plasmid	Plasmid	NZ_CP032111.1	Acinetobacter lwoffii strain EK30A plasmid pALWEK1.9, complete sequence	5223	NA	99.738	MOBP1	NA	NA	NA
H1401R1_000000012674	3054	36.18	Phage_Plasmid	dsDNAphage	lytic	phage	NA	Phage	NA	NA	NA	NA	NA	NA	NA	NA	NA	NA
H1401R1_000000012997	3010	66.94	Phage,Mobile	NA	NA	NA	NA	Mobile	NA	NA	NA	NA	NA	NA	NA	NA	NA	NA
H1401R1_000000013436	2957	63.68	NA	NA	lytic	phage	NA	Phage	NA	NA	NA	NA	NA	NA	NA	NA	NA	NA
H1401R1_000000013526	2946	36.15	Phage	dsDNAphage	lytic	NA	Phage	Phage	NA	NA	NA	NA	NA	NA	NA	NA	NA	NA
H1401R1_000000013691	2927	55.21	Phage,Mobile	dsDNAphage	NA	NA	NA	Phage	NA	NA	NA	NA	NA	NA	NA	NA	NA	NA
H1401R1_000000014017	2889	52.02	Plasmid	dsDNAphage	NA	NA	NA	Phage	NA	NA	NA	NA	NA	NA	NA	NA	NA	NA
H1401R1_000000014792	2802	35.72	Mobile	NA	NA	NA	NA	Mobile	NA	NA	NA	NA	NA	NA	NA	NA	NA	NA
H1401R1_000000014954	2786	34.64	Plasmid	NA	NA	NA	NA	Plasmid	NA	NA	NA	NA	NA	NA	NA	NA	NA	NA
H1401R1_000000015347	2745	42.33	Phage	NA	NA	NA	NA	Mobile	NA	NA	NA	NA	NA	NA	NA	NA	NA	NA
H1401R1_000000015462	2733	66.3	NA	NA	NA	phage	NA	Phage	NA	NA	NA	NA	NA	NA	NA	NA	NA	NA
H1401R1_000000015841	2696	36.24	Plasmid	ssDNA	NA	NA	NA	Phage	Phage	NZ_MT675923.1	Acinetobacter lwoffii strain VS15 plasmid pALWVS1.2, complete sequence	15780	NA	99.924	NA	NA	NA	NA
H1401R1_000000015900	2690	60.63	Phage,Mobile	NA	NA	NA	NA	Mobile	NA	NA	NA	NA	NA	NA	NA	NA	NA	NA
H1401R1_000000015938	2686	60.87	NA	NA	NA	NA	NA	Mobile	NA	NA	NA	NA	NA	NA	NA	NA	NA	NA
H1401R1_000000016213	2659	30.61	Phage	NA	NA	NA	NA	Mobile	NA	NA	NA	NA	NA	NA	NA	NA	NA	NA
H1401R1_000000017747	2530	40.91	Plasmid,Mobile	NA	NA	NA	NA	Plasmid	NA	NA	NA	NA	NA	NA	NA	NA	NA	NA
H1401R1_000000019542	2405	31.64	Plasmid	NA	NA	NA	NA	Plasmid	NA	NA	NA	NA	NA	NA	NA	NA	NA	NA
H1401R1_000000019661	2397	39.84	Phage	ssDNA	NA	phage	Phage	Phage	NA	NA	NA	NA	NA	NA	NA	NA	NA	NA
H1401R1_000000020491	2346	33.72	Plasmid	NA	NA	NA	NA	Plasmid	Plasmid	NZ_CP032139.1	Acinetobacter sp. WCHAc010052 plasmid p2_010052, complete sequence	7654	NA	99.957	NA	NA	NA	NA
H1401R1_000000020889	2323	71.37	Plasmid,Mobile	NA	NA	NA	NA	Plasmid	NA	NA	NA	NA	NA	NA	NA	NA	NA	NA
H1401R1_000000021133	2308	36.18	Phage,Mobile	NA	NA	NA	NA	Mobile	NA	NA	NA	NA	NA	NA	NA	NA	NA	NA
H1401R1_000000022518	2228	33.71	Phage	NA	NA	NA	NA	Mobile	NA	NA	NA	NA	NA	NA	NA	NA	NA	NA
H1401R1_000000022997	2204	66.7	Phage,Mobile	NA	NA	NA	NA	Mobile	NA	NA	NA	NA	NA	NA	NA	NA	NA	NA
H1401R1_000000023066	2201	36.48	Phage	NA	NA	NA	NA	Mobile	NA	NA	NA	NA	NA	NA	NA	NA	NA	NA
H1401R1_000000024014	2154	67.27	Phage,Mobile	NA	NA	NA	NA	Mobile	NA	NA	NA	NA	NA	NA	NA	NA	NA	NA
H1401R1_000000024846	2115	37.45	Mobile	ssDNA	NA	phage	NA	Phage	NA	NA	NA	NA	NA	NA	NA	NA	NA	NA
H1401R1_000000025395	2091	38.88	Phage	ssDNA	NA	NA	NA	Phage	NA	NA	NA	NA	NA	NA	NA	NA	NA	NA
H1401R1_000000025917	2071	32.83	Plasmid	NA	NA	NA	NA	Plasmid	NA	NA	NA	NA	NA	NA	NA	NA	NA	NA
H1401R1_000000026023	2066	58.42	Phage,Mobile	NA	NA	NA	NA	Mobile	NA	NA	NA	NA	NA	NA	NA	NA	NA	NA
H1401R1_000000026084	2064	38.08	NA	ssDNA	NA	NA	NA	Phage	NA	NA	NA	NA	NA	NA	NA	NA	NA	NA
H1401R1_000000026468	2049	58.96	Plasmid	NA	NA	NA	NA	Plasmid	Plasmid	NZ_AP018520.1	Sphingobium sp. YG1 plasmid pYGP1, complete sequence	214196	NA	99.951	NA	NA	NA	NA
H1401R1_000000026775	2036	32.96	Plasmid	NA	NA	NA	NA	Plasmid	Plasmid	NZ_CP077375.1	Acinetobacter lwoffii strain FDAARGOS 1394 plasmid unnamed6, complete sequence	8260	NA	98.281	NA	CORE	NA	NA
H1401R1_000000027549	2009	73.32	Plasmid,Mobile	NA	NA	NA	NA	Plasmid	NA	NA	NA	NA	NA	NA	NA	NA	NA	NA
H1401R1_000000027810	1999	35.02	Plasmid,Mobile	NA	NA	NA	NA	Plasmid	NA	NA	NA	NA	NA	NA	NA	NA	NA	NA
H1401R1_000000028197	1985	60.15	NA	NA	NA	NA	NA	Mobile	NA	NA	NA	NA	NA	NA	NA	NA	NA	NA
H1401R1_000000028827	1963	31.13	Phage	NA	NA	NA	NA	Mobile	NA	NA	NA	NA	NA	NA	NA	NA	NA	NA
H1401R1_000000029419	1943	41.53	NA	ssDNA	NA	NA	NA	Phage	NA	NA	NA	NA	NA	NA	NA	NA	NA	NA
H1401R1_000000029525	1939	33.68	Plasmid	NA	NA	NA	Plasmid	Plasmid	Plasmid	CP078051.1	Acinetobacter lwoffii strain AL_065 plasmid pAL_065-7, complete sequence	7976	NA	100	NA	NA	NA	NA
H1401R1_000000030467	1908	45.49	NA	NA	NA	NA	NA	Mobile	Mobile	NZ_CP040048.1	Acinetobacter baumannii strain VB1190 plasmid unnamed1, complete sequence	657699	NA	75.625	NA	NA	NA	NA
H1401R1_000000030469	1908	34.17	Plasmid	ssDNA	NA	NA	NA	Phage	Phage	NZ_CP051865.1	Acinetobacter baumannii strain Ab-C102 plasmid pAb-C102_3, complete sequence	19853	NA	89.315	NA	NA	NA	NA
H1401R1_000000030952	1892	33.19	Plasmid,Mobile	dsDNAphage	NA	NA	NA	Phage	NA	NA	NA	NA	NA	NA	NA	NA	NA	NA
H1401R1_000000030973	1891	34.8	Plasmid	NA	NA	NA	NA	Plasmid	Plasmid	NZ_CP044468.1	Acinetobacter schindleri strain HZE23-1 plasmid pHZE23-1-5, complete sequence	11821	NA	99.788	NA	NA	NA	NA
H1401R1_000000030990	1891	34.27	Plasmid,Mobile	NA	NA	NA	NA	Plasmid	Plasmid	NZ_CP072552.1	Acinetobacter lwoffii strain H7 plasmid pH7-68, complete sequence	68402	NA	99.418	NA	NA	NA	NA
H1401R1_000000031481	1876	36.3	Mobile	NA	NA	NA	NA	Mobile	NA	NA	NA	NA	NA	NA	NA	NA	NA	NA
H1401R1_000000033071	1830	43.28	Phage	NA	NA	phage	NA	Phage	NA	NA	NA	NA	NA	NA	NA	NA	NA	NA
H1401R1_000000033216	1826	59.91	Phage	NA	NA	NA	NA	Mobile	NA	NA	NA	NA	NA	NA	NA	NA	NA	NA
H1401R1_000000033279	1824	35.64	Phage	dsDNAphage	NA	NA	NA	Phage	NA	NA	NA	NA	NA	NA	NA	NA	NA	NA
H1401R1_000000033709	1812	31.02	Phage,Mobile	ssDNA	NA	NA	NA	Phage	NA	NA	NA	NA	NA	NA	NA	NA	NA	NA
H1401R1_000000035139	1772	68.51	Mobile	NA	NA	NA	NA	Mobile	NA	NA	NA	NA	NA	NA	NA	NA	NA	NA
H1401R1_000000035441	1764	67.35	Mobile	NA	NA	NA	NA	Mobile	NA	NA	NA	NA	NA	NA	NA	NA	NA	NA
H1401R1_000000036150	1746	64.26	Phage,Mobile	NA	NA	NA	NA	Mobile	Mobile	NZ_CP020540.1	Sphingobium herbicidovorans strain MH plasmid pSHV1, complete sequence	312167	NA	99.943	NA	CORE	NA	NA
H1401R1_000000036235	1744	63.88	Mobile	NA	NA	phage	NA	Phage	NA	NA	NA	NA	NA	NA	NA	NA	NA	NA
H1401R1_000000036905	1728	35.59	Plasmid	NA	NA	NA	Plasmid	Plasmid	NA	NA	NA	NA	NA	NA	NA	NA	NA	NA
H1401R1_000000037029	1726	35.46	Plasmid	NA	NA	NA	NA	Plasmid	NA	NA	NA	NA	NA	NA	NA	NA	NA	NA
H1401R1_000000038612	1689	35.23	Plasmid	ssDNA	NA	NA	NA	Phage	Phage	NZ_CP032113.1	Acinetobacter lwoffii strain ED23-35 plasmid pALWED1.4, complete sequence	14118	NA	100	NA	NA	NA	NA
H1401R1_000000039597	1669	34.15	Plasmid	NA	NA	NA	NA	Plasmid	Plasmid	NZ_CP044476.1	Acinetobacter schindleri strain HZE33-1 plasmid pHZE33-1-2, complete sequence	13080	NA	99.461	NA	CORE	NA	NA
H1401R1_000000040157	1657	56.73	Phage	NA	NA	NA	NA	Mobile	NA	NA	NA	NA	NA	NA	NA	NA	NA	NA
H1401R1_000000040822	1644	56.93	Phage	NA	NA	NA	NA	Mobile	NA	NA	NA	NA	NA	NA	NA	NA	NA	NA
H1401R1_000000041244	1635	42.45	Plasmid,Mobile	dsDNAphage	NA	NA	NA	Phage	NA	NA	NA	NA	NA	NA	NA	NA	NA	NA
H1401R1_000000041468	1631	49.79	Phage,Mobile	ssDNA	NA	NA	NA	Phage	NA	NA	NA	NA	NA	NA	NA	NA	NA	NA
H1401R1_000000042499	1609	60.85	Phage	NA	NA	phage	NA	Phage	NA	NA	NA	NA	NA	NA	NA	NA	NA	NA
H1401R1_000000043391	1592	40.89	Phage	ssDNA	NA	phage	NA	Phage	NA	NA	NA	NA	NA	NA	NA	NA	NA	NA
H1401R1_000000043738	1586	58.83	Plasmid	NA	NA	NA	NA	Plasmid	NA	NA	NA	NA	NA	NA	NA	NA	NA	NA
H1401R1_000000044296	1576	55.01	Phage	ssDNA	NA	NA	NA	Phage	NA	NA	NA	NA	NA	NA	NA	NA	NA	NA
H1401R1_000000044647	1570	63.06	Phage,Mobile	NA	NA	phage	NA	Phage	NA	NA	NA	NA	NA	NA	NA	NA	NA	NA
H1401R1_000000045150	1562	68.37	Plasmid,Mobile	NA	NA	NA	NA	Plasmid	Plasmid	NC_014007.1	Sphingobium japonicum UT26S plasmid pCHQ1, complete sequence	190974	NA	76.713	NA	NA	NA	NA
H1401R1_000000045576	1554	66.15	NA	NA	NA	NA	NA	Mobile	NA	NA	NA	NA	NA	NA	NA	NA	NA	NA
H1401R1_000000045611	1554	66.67	Phage,Mobile	NA	NA	NA	NA	Mobile	NA	NA	NA	NA	NA	NA	NA	NA	NA	NA
H1401R1_000000046176	1544	66.32	Phage,Mobile	NA	NA	NA	NA	Mobile	Mobile	NZ_CP063448.1	Novosphingobium sp. ES2-1 plasmid p3, complete sequence	199902	NA	80.949	NA	NA	NA	NA
H1401R1_000000047961	1515	57.76	Phage,Mobile	ssDNA	NA	NA	NA	Phage	NA	NA	NA	NA	NA	NA	NA	NA	NA	NA
H1401R1_000000048275	1510	33.71	NA	dsDNAphage	NA	phage	NA	Phage	NA	NA	NA	NA	NA	NA	NA	NA	NA	NA
H1401R1_000000049562	1491	59.49	Phage,Mobile	ssDNA	NA	NA	NA	Phage	NA	NA	NA	NA	NA	NA	NA	NA	NA	NA
H1401R1_000000051500	1463	42.65	Phage	ssDNA	NA	NA	NA	Phage	NA	NA	NA	NA	NA	NA	NA	NA	NA	NA
H1401R1_000000051774	1460	30.82	Phage	ssDNA	NA	phage	NA	Phage	NA	NA	NA	NA	NA	NA	NA	NA	NA	NA
H1401R1_000000054026	1431	33.82	Phage	ssDNA	NA	NA	NA	Phage	NA	NA	NA	NA	NA	NA	NA	NA	NA	NA
H1401R1_000000055256	1416	58.69	Mobile	ssDNA	NA	NA	NA	Phage	NA	NA	NA	NA	NA	NA	NA	NA	NA	NA
H1401R1_000000055801	1409	39.39	Phage	dsDNAphage	NA	NA	NA	Phage	NA	NA	NA	NA	NA	NA	NA	NA	NA	NA
H1401R1_000000058910	1372	59.91	Plasmid	NA	NA	phage	NA	Phage	Phage	NZ_CP013268.1	Sphingobium baderi strain DE-13 plasmid pDE4, complete sequence.	43676	NA	99.927	NA	CORE	NA	NA
H1401R1_000000060432	1355	35.42	Plasmid	ssDNA	NA	NA	Plasmid	Plasmid	Phage	CP019151.1	Acinetobacter lwoffii strain ZS207 plasmid pZS-6, complete sequence	6168	NA	99.852	NA	NA	NA	NA
H1401R1_000000061555	1343	35	Phage	NA	NA	NA	NA	Mobile	NA	NA	NA	NA	NA	NA	NA	NA	NA	NA
H1401R1_000000063392	1324	36.56	NA	NA	NA	NA	NA	Mobile	NA	NA	NA	NA	NA	NA	NA	NA	NA	NA
H1401R1_000000065734	1302	66.36	Phage,Mobile	NA	NA	phage	NA	Phage	NA	NA	NA	NA	NA	NA	NA	NA	NA	NA
H1401R1_000000065765	1302	64.36	Plasmid,Mobile	NA	NA	NA	NA	Plasmid	NA	NA	NA	NA	NA	NA	NA	NA	NA	NA
H1401R1_000000067647	1283	33.59	Plasmid	NA	NA	NA	NA	Plasmid	Plasmid	CP078049.1	Acinetobacter lwoffii strain AL_065 plasmid pAL_065-5, complete sequence	13776	NA	99.221	NA	CORE	NA	NA
H1401R1_000000069558	1266	58.29	Phage	NA	NA	NA	NA	Mobile	NA	NA	NA	NA	NA	NA	NA	NA	NA	NA
H1401R1_000000071826	1247	66.48	NA	NA	NA	NA	NA	Mobile	NA	NA	NA	NA	NA	NA	NA	NA	NA	NA
H1401R1_000000072865	1238	60.74	NA	ssDNA	NA	NA	NA	Phage	NA	NA	NA	NA	NA	NA	NA	NA	NA	NA
H1401R1_000000073395	1234	32.9	Plasmid	ssDNA	NA	NA	NA	Phage	Phage	NZ_CP078031.1	Acinetobacter variabilis strain AV_175 plasmid pAV_175-5, complete sequence	15472	NA	98.541	NA	NA	NA	NA
H1401R1_000000073520	1233	64.4	Plasmid,Mobile	NA	NA	NA	NA	Plasmid	Plasmid	NZ_CP013268.1	Sphingobium baderi strain DE-13 plasmid pDE4, complete sequence.	43676	NA	95.319	NA	NA	NA	NA
H1401R1_000000075055	1221	64.62	Phage	NA	NA	NA	NA	Mobile	NA	NA	NA	NA	NA	NA	NA	NA	NA	NA
H1401R1_000000077013	1206	40.8	NA	ssDNA	NA	NA	NA	Phage	NA	NA	NA	NA	NA	NA	NA	NA	NA	NA
H1401R1_000000077216	1204	33.31	Plasmid	NA	NA	NA	NA	Plasmid	Plasmid	NZ_CP032102.1	Acinetobacter lwoffii strain EK30A plasmid pALWEK1.1, complete sequence	209982	NA	99.668	NA	CORE	NA	NA
H1401R1_000000083322	1162	69.88	Phage,Mobile	NA	NA	NA	NA	Mobile	NA	NA	NA	NA	NA	NA	NA	NA	NA	NA
H1401R1_000000085998	1145	65.68	Plasmid,Mobile	NA	NA	NA	NA	Plasmid	NA	NA	NA	NA	NA	NA	NA	NA	NA	NA
H1401R1_000000086784	1140	56.4	NA	NA	NA	NA	NA	Mobile	Mobile	NZ_CP071902.1	Pseudomonas stutzeri isolate TPA3 plasmid unnamed3, complete sequence	2155	NA	72.851	NA	NA	NA	NA
H1401R1_000000092774	1104	40.49	Plasmid,Mobile	ssDNA	NA	NA	NA	Phage	NA	NA	NA	NA	NA	NA	NA	NA	NA	NA
H1401R1_000000092895	1104	35.24	Plasmid,Mobile	ssDNA	NA	NA	NA	Phage	NA	NA	NA	NA	NA	NA	NA	NA	NA	NA
H1401R1_000000096180	1086	59.12	Phage	ssDNA	NA	NA	NA	Phage	NA	NA	NA	NA	NA	NA	NA	NA	NA	NA
H1401R1_000000096622	1084	40.13	Plasmid,Mobile	NA	NA	NA	NA	Plasmid	NA	NA	NA	NA	NA	NA	NA	NA	NA	NA
H1401R1_000000097833	1078	65.86	Phage	NA	NA	NA	NA	Mobile	NA	NA	NA	NA	NA	NA	NA	NA	NA	NA
H1401R1_000000102477	1055	39.62	Phage	ssDNA	NA	phage	NA	Phage	NA	NA	NA	NA	NA	NA	NA	NA	NA	NA
H1401R1_000000105372	1041	58.69	Plasmid,Mobile	NA	NA	phage	NA	Phage	NA	NA	NA	NA	NA	NA	NA	CORE	NA	NA
H1401R1_000000111966	1013	65.55	Phage	NA	NA	phage	NA	Phage	NA	NA	NA	NA	NA	NA	NA	NA	NA	NA
H1401R2_000000000328	34908	34.77	Phage,Mobile	dsDNAphage	NA	NA	NA	Phage	NA	NA	NA	NA	NA	NA	NA	NA	NA	NA
H1401R2_000000000406	30553	61.58	Plasmid,Mobile	NA	NA	NA	NA	Plasmid	NA	NA	NA	NA	NA	NA	NA	CORE	NA	NA
H1401R2_000000000470	27501	63.3	Plasmid,Mobile	NA	NA	NA	Plasmid	Plasmid	NA	NA	NA	NA	NA	NA	F_traL;F_traE;F_traK;F_traV;F_traV;F_traW;F_traU;F_trbC;F_trbC;F_traF;F_traH;F_traG	CORE	NA	NA
H1401R2_000000000495	26546	60.91	Phage_Plasmid,Mobile	NA	NA	NA	NA	Plasmid	NA	NA	NA	NA	NA	NA	NA	NA	NA	NA
H1401R2_000000000533	25275	69.46	Phage,Mobile	dsDNAphage	lysogenic	NA	Phage	Phage	NA	NA	NA	NA	NA	NA	NA	NA	NA	NA
H1401R2_000000000574	23994	54.84	Phage,Mobile	dsDNAphage	lytic	NA	Phage	Phage	NA	NA	NA	NA	NA	NA	NA	NA	NA	NA
H1401R2_000000000668	21194	59.7	NA	dsDNAphage	lytic	phage	NA	Phage	NA	NA	NA	NA	NA	NA	NA	NA	NA	NA
H1401R2_000000000692	20643	72.76	Phage,Mobile	NA	lysogenic	phage	Phage	Phage	NA	NA	NA	NA	NA	NA	NA	NA	NA	NA
H1401R2_000000000830	18023	61.23	Plasmid,Mobile	NA	NA	NA	Plasmid	Plasmid	NA	NA	NA	NA	NA	NA	MOBP1	NA	NA	NA
H1401R2_000000000835	17986	60.2	Phage,Mobile	NA	NA	NA	NA	Mobile	NA	NA	NA	NA	NA	NA	NA	NA	NA	NA
H1401R2_000000000866	17474	68.26	Phage	dsDNAphage	lytic	NA	Phage	Phage	NA	NA	NA	NA	NA	NA	NA	NA	NA	NA
H1401R2_000000000957	16165	58.4	Phage	dsDNAphage	lytic	NA	Phage	Phage	NA	NA	NA	NA	NA	NA	NA	NA	NA	NA
H1401R2_000000001219	13799	36.29	Phage,Mobile	dsDNAphage	lysogenic	NA	Phage	Phage	NA	NA	NA	NA	NA	NA	NA	NA	NA	NA
H1401R2_000000001230	13715	63.33	Phage_Plasmid,Mobile	NA	NA	NA	NA	Plasmid	NA	NA	NA	NA	NA	NA	MOBF	NA	NA	NA
H1401R2_000000001266	13469	40.93	Phage,Mobile	dsDNAphage	lytic	NA	NA	Phage	NA	NA	NA	NA	NA	NA	NA	NA	NA	NA
H1401R2_000000001268	13460	66.97	Phage	dsDNAphage	lytic	NA	Phage	Phage	NA	NA	NA	NA	NA	NA	NA	NA	NA	NA
H1401R2_000000001328	13063	59.78	Phage_Plasmid,Mobile	dsDNAphage	lytic	NA	Phage	Phage	NA	NA	NA	NA	NA	NA	NA	NA	NA	NA
H1401R2_000000001372	12781	59.8	Phage,Mobile	dsDNAphage	lysogenic	NA	NA	Phage	NA	NA	NA	NA	NA	NA	NA	NA	NA	NA
H1401R2_000000001595	11461	65.85	Phage,Mobile	NA	NA	NA	NA	Mobile	NA	NA	NA	NA	NA	NA	NA	NA	NA	NA
H1401R2_000000001876	10209	66.55	Phage,Mobile	NA	NA	NA	NA	Mobile	NA	NA	NA	NA	NA	NA	NA	NA	NA	NA
H1401R2_000000001878	10186	67.76	Mobile	NA	lytic	NA	NA	Phage	NA	NA	NA	NA	NA	NA	NA	NA	NA	NA
H1401R2_000000001935	10002	64.39	Phage_Plasmid,Mobile	NA	NA	NA	NA	Plasmid	NA	NA	NA	NA	NA	NA	MOBQ	NA	NA	NA
H1401R2_000000002005	9763	54.04	Phage	NA	lytic	NA	NA	Phage	NA	NA	NA	NA	NA	NA	NA	NA	NA	NA
H1401R2_000000002326	8870	41.39	Phage_Plasmid,Mobile	NA	NA	NA	Phage	Phage	NA	NA	NA	NA	NA	NA	NA	NA	NA	NA
H1401R2_000000002587	8232	66.81	NA	NA	NA	NA	NA	Mobile	NA	NA	NA	NA	NA	NA	NA	NA	NA	NA
H1401R2_000000002624	8151	54.47	NA	NA	lytic	NA	NA	Phage	NA	NA	NA	NA	NA	NA	NA	NA	NA	NA
H1401R2_000000002732	7947	63.03	Phage_Plasmid	NA	lytic	NA	NA	Phage	NA	NA	NA	NA	NA	NA	NA	NA	NA	NA
H1401R2_000000002790	7847	59.79	Phage_Plasmid,Mobile	NA	NA	NA	NA	Plasmid	NA	NA	NA	NA	NA	NA	NA	NA	NA	NA
H1401R2_000000003056	7408	56.3	Phage,Mobile	dsDNAphage	NA	NA	NA	Phage	NA	NA	NA	NA	NA	NA	NA	NA	NA	NA
H1401R2_000000003120	7291	65.74	Phage,Mobile	dsDNAphage	lysogenic	NA	NA	Phage	NA	NA	NA	NA	NA	NA	NA	NA	NA	NA
H1401R2_000000003425	6877	59.62	NA	dsDNAphage	lytic	NA	NA	Phage	NA	NA	NA	NA	NA	NA	NA	NA	NA	NA
H1401R2_000000003892	6374	63.18	Plasmid,Mobile	NA	NA	NA	Plasmid	Plasmid	NA	NA	NA	NA	NA	NA	MOBQ	CORE	NA	NA
H1401R2_000000004179	6114	57.64	Phage,Mobile	dsDNAphage	NA	NA	NA	Phage	NA	NA	NA	NA	NA	NA	NA	NA	NA	NA
H1401R2_000000004291	6038	56.58	Plasmid,Mobile	NA	NA	NA	Plasmid	Plasmid	NA	NA	NA	NA	NA	NA	MOBQ	CORE	NA	NA
H1401R2_000000004485	5861	64.8	Phage,Mobile	NA	NA	NA	NA	Mobile	NA	NA	NA	NA	NA	NA	NA	NA	NA	NA
H1401R2_000000004524	5832	36.27	Phage_Plasmid,Mobile	dsDNAphage	lytic	phage	Phage	Phage	NA	NA	NA	NA	NA	NA	NA	NA	NA	NA
H1401R2_000000005046	5441	62.67	Phage,Mobile	NA	NA	NA	NA	Mobile	NA	NA	NA	NA	NA	NA	NA	NA	NA	NA
H1401R2_000000005143	5384	64.21	NA	dsDNAphage	NA	NA	NA	Phage	NA	NA	NA	NA	NA	NA	NA	NA	NA	NA
H1401R2_000000005225	5338	58.69	Mobile	dsDNAphage	NA	phage	NA	Phage	NA	NA	NA	NA	NA	NA	NA	NA	NA	NA
H1401R2_000000005275	5307	42.34	Phage,Mobile	ssDNA	NA	NA	NA	Phage	NA	NA	NA	NA	NA	NA	NA	NA	NA	NA
H1401R2_000000006642	4618	66.54	Phage,Mobile	NA	lysogenic	NA	NA	Phage	NA	NA	NA	NA	NA	NA	NA	NA	NA	NA
H1401R2_000000006859	4534	63.37	Phage,Mobile	NA	NA	NA	NA	Mobile	Mobile	NZ_CP017750.1	Cupriavidus sp. USMAA2-4 plasmid unnamed1, complete sequence.	544877	Plasmid	99.977	NA	CORE	NA	NA
H1401R2_000000007365	4347	68.58	Phage,Mobile	NA	NA	NA	NA	Mobile	NA	NA	NA	NA	NA	NA	NA	NA	NA	NA
H1401R2_000000007723	4230	69.08	Phage,Mobile	dsDNAphage	NA	phage	NA	Phage	NA	NA	NA	NA	NA	NA	NA	NA	NA	NA
H1401R2_000000007943	4159	71.63	Phage,Mobile	NA	NA	NA	NA	Mobile	NA	NA	NA	NA	NA	NA	NA	NA	NA	NA
H1401R2_000000008044	4127	63.02	Plasmid,Mobile	NA	NA	NA	NA	Plasmid	NA	NA	NA	NA	NA	NA	NA	CORE	NA	NA
H1401R2_000000008151	4092	64.08	Phage,Mobile	NA	lysogenic	NA	NA	Phage	NA	NA	NA	NA	NA	NA	NA	NA	NA	NA
H1401R2_000000008295	4054	68.43	Plasmid,Mobile	NA	NA	NA	Plasmid	Plasmid	Plasmid	NC_014007.1	Sphingobium japonicum UT26S plasmid pCHQ1, complete sequence	190974	NA	73.42	NA	NA	NA	NA
H1401R2_000000008308	4049	64.68	Phage,Mobile	NA	NA	NA	NA	Mobile	NA	NA	NA	NA	NA	NA	NA	NA	NA	NA
H1401R2_000000008372	4034	66.31	Phage	NA	NA	NA	Phage	Phage	NA	NA	NA	NA	NA	NA	NA	NA	NA	NA
H1401R2_000000008758	3926	34.44	Plasmid,Mobile	NA	NA	NA	NA	Plasmid	NA	NA	NA	NA	NA	NA	NA	NA	NA	NA
H1401R2_000000008991	3869	38.51	Phage	NA	NA	NA	Phage	Phage	NA	NA	NA	NA	NA	NA	NA	NA	NA	NA
H1401R2_000000009204	3815	64.93	Phage,Mobile	NA	NA	NA	NA	Mobile	Mobile	NC_010721.1	Methylorubrum populi BJ001 plasmid pMPOP02, complete sequence	23392	NA	99.948	NA	NA	NA	NA
H1401R2_000000009655	3704	49.65	Phage,Mobile	NA	NA	phage	NA	Phage	NA	NA	NA	NA	NA	NA	NA	NA	NA	NA
H1401R2_000000009764	3681	61.04	Plasmid,Mobile	NA	NA	NA	NA	Plasmid	NA	NA	NA	NA	NA	NA	NA	CORE	NA	NA
H1401R2_000000011644	3326	59.59	Phage	NA	NA	NA	NA	Mobile	Mobile	NZ_CP053022.1	Sphingobium yanoikuyae strain YC-XJ2 plasmid p-A-Sy, complete sequence	371560	NA	90.781	NA	NA	NA	NA
H1401R2_000000012715	3171	59.79	NA	NA	NA	NA	NA	Mobile	NA	NA	NA	NA	NA	NA	NA	NA	NA	NA
H1401R2_000000012879	3145	44.32	Phage,Mobile	NA	NA	phage	NA	Phage	NA	NA	NA	NA	NA	NA	NA	NA	NA	NA
H1401R2_000000013039	3125	57.73	Phage,Mobile	ssDNA	NA	NA	NA	Phage	NA	NA	NA	NA	NA	NA	NA	NA	NA	NA
H1401R2_000000013677	3048	59.02	Phage_Plasmid,Mobile	NA	lytic	NA	NA	Phage	NA	NA	NA	NA	NA	NA	NA	NA	NA	NA
H1401R2_000000013756	3039	64.59	Phage,Mobile	NA	NA	NA	NA	Mobile	Mobile	NZ_CP060124.1	Sphingobium yanoikuyae strain A3 plasmid pSYA3-1, complete sequence	75616	NA	97.79	NA	NA	NA	NA
H1401R2_000000013924	3018	53.08	Phage	ssDNA	lytic	NA	NA	Phage	NA	NA	NA	NA	NA	NA	NA	NA	NA	NA
H1401R2_000000015876	2808	61.18	Phage,Mobile	NA	NA	NA	NA	Mobile	NA	NA	NA	NA	NA	NA	NA	NA	NA	NA
H1401R2_000000016057	2789	27.36	Mobile	dsDNAphage	NA	phage	NA	Phage	NA	NA	NA	NA	NA	NA	NA	NA	NA	NA
H1401R2_000000017672	2653	56.62	Phage,Mobile	dsDNAphage	NA	NA	NA	Phage	NA	NA	NA	NA	NA	NA	NA	NA	NA	NA
H1401R2_000000018030	2626	61.39	Phage	dsDNAphage	NA	NA	NA	Phage	NA	NA	NA	NA	NA	NA	NA	NA	NA	NA
H1401R2_000000018163	2616	66.67	Phage,Mobile	dsDNAphage	NA	NA	NA	Phage	NA	NA	NA	NA	NA	NA	NA	NA	NA	NA
H1401R2_000000019731	2506	33	Plasmid,Mobile	dsDNAphage	NA	NA	NA	Phage	NA	NA	NA	NA	NA	NA	NA	NA	NA	NA
H1401R2_000000020462	2459	61.24	Phage,Mobile	dsDNAphage	NA	NA	NA	Phage	NA	NA	NA	NA	NA	NA	NA	NA	NA	NA
H1401R2_000000022109	2359	69.82	Phage,Mobile	NA	NA	NA	NA	Mobile	NA	NA	NA	NA	NA	NA	NA	CORE	NA	NA
H1401R2_000000022159	2357	41.96	Phage	NA	NA	NA	NA	Mobile	NA	NA	NA	NA	NA	NA	NA	NA	NA	NA
H1401R2_000000022654	2330	63.22	Phage,Mobile	NA	NA	NA	NA	Mobile	NA	NA	NA	NA	NA	NA	NA	NA	NA	NA
H1401R2_000000022918	2316	67.62	Phage_Plasmid,Mobile	NA	NA	NA	NA	Plasmid	NA	NA	NA	NA	NA	NA	NA	NA	NA	NA
H1401R2_000000024214	2251	38.43	Phage	ssDNA	NA	NA	Phage	Phage	NA	NA	NA	NA	NA	NA	NA	NA	NA	NA
H1401R2_000000025082	2211	40.89	Phage	ssDNA	lytic	NA	NA	Phage	NA	NA	NA	NA	NA	NA	NA	NA	NA	NA
H1401R2_000000025124	2209	34.4	Plasmid	NA	NA	NA	Plasmid	Plasmid	Plasmid	NZ_CP032114.1	Acinetobacter lwoffii strain ED23-35 plasmid pALWED1.5, complete sequence	6711	NA	99.014	NA	NA	NA	NA
H1401R2_000000025781	2179	48.97	Mobile	ssDNA	NA	NA	NA	Phage	NA	NA	NA	NA	NA	NA	NA	NA	NA	NA
H1401R2_000000026216	2159	56.88	Plasmid	NA	NA	NA	NA	Plasmid	NA	NA	NA	NA	NA	NA	NA	NA	NA	NA
H1401R2_000000026456	2148	35.89	Plasmid,Mobile	ssDNA	NA	NA	NA	Phage	NA	NA	NA	NA	NA	NA	NA	NA	NA	NA
H1401R2_000000027455	2105	35.34	Phage	dsDNAphage	NA	NA	NA	Phage	NA	NA	NA	NA	NA	NA	NA	NA	NA	NA
H1401R2_000000027657	2097	69.34	Phage,Mobile	NA	NA	NA	NA	Mobile	NA	NA	NA	NA	NA	NA	NA	NA	NA	NA
H1401R2_000000027693	2096	59.35	Phage	NA	NA	NA	NA	Mobile	NA	NA	NA	NA	NA	NA	NA	NA	NA	NA
H1401R2_000000027777	2092	63.62	Phage,Mobile	NA	NA	NA	NA	Mobile	NA	NA	NA	NA	NA	NA	NA	NA	NA	NA
H1401R2_000000027837	2090	35.84	Plasmid,Mobile	NA	NA	NA	NA	Plasmid	NA	NA	NA	NA	NA	NA	NA	NA	NA	NA
H1401R2_000000028269	2074	63.26	Plasmid,Mobile	NA	NA	NA	NA	Plasmid	NA	NA	NA	NA	NA	NA	NA	NA	NA	NA
H1401R2_000000028427	2068	66.63	Plasmid,Mobile	NA	NA	NA	NA	Plasmid	NA	NA	NA	NA	NA	NA	NA	NA	NA	NA
H1401R2_000000029986	2010	62.39	Plasmid,Mobile	NA	NA	NA	NA	Plasmid	Plasmid	NZ_CP046254.1	Sphingobium sp. CAP-1 plasmid p1, complete sequence	168214	NA	99.95	NA	NA	NA	NA
H1401R2_000000032253	1935	69.41	Phage,Mobile	NA	NA	NA	NA	Mobile	NA	NA	NA	NA	NA	NA	NA	CORE	NA	NA
H1401R2_000000032255	1935	57.26	Mobile	ssDNA	NA	NA	NA	Phage	NA	NA	NA	NA	NA	NA	NA	NA	NA	NA
H1401R2_000000032287	1934	63.44	Mobile	ssDNA	NA	phage	NA	Phage	NA	NA	NA	NA	NA	NA	NA	NA	NA	NA
H1401R2_000000036510	1817	36.43	Phage	NA	NA	NA	NA	Mobile	NA	NA	NA	NA	NA	NA	NA	NA	NA	NA
H1401R2_000000038050	1777	32.41	Mobile	ssDNA	NA	NA	NA	Phage	NA	NA	NA	NA	NA	NA	NA	NA	NA	NA
H1401R2_000000039470	1744	54.7	Mobile	ssDNA	NA	NA	NA	Phage	NA	NA	NA	NA	NA	NA	NA	NA	NA	NA
H1401R2_000000040640	1717	56.44	Mobile	ssDNA	NA	NA	NA	Phage	NA	NA	NA	NA	NA	NA	NA	NA	NA	NA
H1401R2_000000040778	1714	61.09	Mobile	ssDNA	NA	NA	NA	Phage	NA	NA	NA	NA	NA	NA	NA	NA	NA	NA
H1401R2_000000042605	1676	29.83	Phage	NA	lytic	NA	Phage	Phage	NA	NA	NA	NA	NA	NA	NA	NA	NA	NA
H1401R2_000000043245	1664	65.75	Phage,Mobile	NA	NA	NA	NA	Mobile	NA	NA	NA	NA	NA	NA	NA	NA	NA	NA
H1401R2_000000043820	1653	54.87	Mobile	ssDNA	NA	NA	NA	Phage	NA	NA	NA	NA	NA	NA	NA	NA	NA	NA
H1401R2_000000045010	1632	62.5	NA	NA	NA	phage	NA	Phage	NA	NA	NA	NA	NA	NA	NA	NA	NA	NA
H1401R2_000000047716	1585	58.99	Phage	dsDNAphage	NA	NA	NA	Phage	NA	NA	NA	NA	NA	NA	NA	NA	NA	NA
H1401R2_000000048463	1572	63.93	Plasmid,Mobile	NA	NA	NA	NA	Plasmid	Plasmid	CP021184.1	Sphingomonas wittichii DC-6 plasmid pDC03, complete sequence	115498	NA	91.503	NA	NA	NA	NA
H1401R2_000000054460	1483	36.95	Plasmid	ssDNA	NA	NA	NA	Phage	NA	NA	NA	NA	NA	NA	NA	NA	NA	NA
H1401R2_000000055609	1468	69.75	Phage,Mobile	NA	NA	NA	NA	Mobile	NA	NA	NA	NA	NA	NA	NA	NA	NA	NA
H1401R2_000000056809	1452	65.43	Phage,Mobile	NA	NA	NA	NA	Mobile	NA	NA	NA	NA	NA	NA	NA	NA	NA	NA
H1401R2_000000058588	1431	57.65	Phage	ssDNA	NA	NA	NA	Phage	NA	NA	NA	NA	NA	NA	NA	CORE	NA	NA
H1401R2_000000059243	1423	68.66	Phage,Mobile	NA	NA	NA	NA	Mobile	NA	NA	NA	NA	NA	NA	NA	NA	NA	NA
H1401R2_000000059873	1416	59.75	Phage	ssDNA	NA	NA	NA	Phage	NA	NA	NA	NA	NA	NA	NA	NA	NA	NA
H1401R2_000000060251	1412	64.59	Phage	NA	NA	NA	NA	Mobile	NA	NA	NA	NA	NA	NA	NA	NA	NA	NA
H1401R2_000000062313	1389	41.54	Phage	ssDNA	NA	NA	NA	Phage	NA	NA	NA	NA	NA	NA	NA	NA	NA	NA
H1401R2_000000062825	1383	41.43	Phage	dsDNAphage	NA	NA	NA	Phage	NA	NA	NA	NA	NA	NA	NA	NA	NA	NA
H1401R2_000000063072	1381	68.65	NA	NA	NA	NA	NA	Mobile	NA	NA	NA	NA	NA	NA	NA	NA	NA	NA
H1401R2_000000064918	1362	34.8	Phage	ssDNA	NA	NA	Phage	Phage	NA	NA	NA	NA	NA	NA	NA	NA	NA	NA
H1401R2_000000065684	1354	33.68	NA	ssDNA	NA	NA	NA	Phage	Phage	CP019145.1	Acinetobacter lwoffii strain ZS207 plasmid pZS-3, complete sequence	13816	NA	98.075	NA	NA	NA	NA
H1401R2_000000069025	1322	68.15	Plasmid,Mobile	NA	NA	NA	NA	Plasmid	NA	NA	NA	NA	NA	NA	NA	NA	NA	NA
H1401R2_000000069969	1313	58.57	Plasmid	NA	NA	NA	NA	Plasmid	Plasmid	NZ_AP018520.1	Sphingobium sp. YG1 plasmid pYGP1, complete sequence	214196	NA	99.848	NA	NA	NA	NA
H1401R2_000000070721	1306	38.21	Phage,Mobile	NA	NA	NA	NA	Mobile	NA	NA	NA	NA	NA	NA	NA	NA	NA	NA
H1401R2_000000071270	1301	43.35	NA	NA	NA	phage	NA	Phage	NA	NA	NA	NA	NA	NA	NA	NA	NA	NA
H1401R2_000000071830	1296	60.26	Phage	NA	NA	NA	Phage	Phage	NA	NA	NA	NA	NA	NA	NA	NA	NA	NA
H1401R2_000000072079	1294	33.31	Phage,Mobile	NA	NA	NA	NA	Mobile	NA	NA	NA	NA	NA	NA	NA	NA	NA	NA
H1401R2_000000075182	1267	60.3	Phage,Mobile	NA	NA	NA	NA	Mobile	NA	NA	NA	NA	NA	NA	NA	NA	NA	NA
H1401R2_000000076753	1255	38.01	Plasmid,Mobile	ssDNA	NA	NA	NA	Phage	NA	NA	NA	NA	NA	NA	NA	NA	NA	NA
H1401R2_000000077271	1251	66.51	NA	NA	NA	NA	NA	Mobile	NA	NA	NA	NA	NA	NA	NA	NA	NA	NA
H1401R2_000000078540	1242	45.97	Phage	ssDNA	NA	phage	NA	Phage	NA	NA	NA	NA	NA	NA	NA	NA	NA	NA
H1401R2_000000079934	1231	64.91	NA	NA	NA	NA	NA	Mobile	NA	NA	NA	NA	NA	NA	NA	NA	NA	NA
H1401R2_000000081241	1221	30.38	Phage	NA	NA	NA	NA	Mobile	NA	NA	NA	NA	NA	NA	NA	NA	NA	NA
H1401R2_000000082340	1213	52.27	Phage	ssDNA	NA	NA	NA	Phage	NA	NA	NA	NA	NA	NA	NA	NA	NA	NA
H1401R2_000000084324	1200	46.75	Phage	NA	NA	phage	NA	Phage	NA	NA	NA	NA	NA	NA	NA	NA	NA	NA
H1401R2_000000092731	1146	38.22	Phage,Mobile	NA	NA	NA	NA	Mobile	NA	NA	NA	NA	NA	NA	NA	NA	NA	NA
H1401R2_000000095227	1131	33.78	Phage,Mobile	NA	NA	NA	NA	Mobile	NA	NA	NA	NA	NA	NA	NA	NA	NA	NA
H1401R2_000000095358	1131	65.16	Plasmid,Mobile	NA	NA	NA	NA	Plasmid	NA	NA	NA	NA	NA	NA	NA	NA	NA	NA
H1401R2_000000098625	1113	63.25	Mobile	dsDNAphage	NA	phage	NA	Phage	NA	NA	NA	NA	NA	NA	NA	NA	NA	NA
H1401R2_000000098740	1112	41.64	NA	ssDNA	NA	NA	NA	Phage	NA	NA	NA	NA	NA	NA	NA	NA	NA	NA
H1401R2_000000101476	1097	28.44	NA	NA	NA	phage	Plasmid	Plasmid	Phage	NZ_CP053959.1	Staphylococcus capitis strain FDAARGOS_753 plasmid unnamed2, complete sequence	2390	NA	88.952	NA	NA	NA	NA
H1401R2_000000103239	1088	35.85	Phage	NA	NA	NA	NA	Mobile	NA	NA	NA	NA	NA	NA	NA	NA	NA	NA
H1401R2_000000105549	1077	68.99	Plasmid,Mobile	NA	NA	NA	NA	Plasmid	NA	NA	NA	NA	NA	NA	NA	NA	NA	NA
H1401R2_000000105935	1075	60.47	Phage	ssDNA	NA	phage	NA	Phage	NA	NA	NA	NA	NA	NA	NA	NA	NA	NA
H1401R2_000000106813	1071	34.64	Plasmid	NA	NA	NA	NA	Plasmid	Plasmid	NZ_MK978160.1	Acinetobacter lwoffii strain M2a plasmid pAVAci119, complete sequence	8751	NA	98.973	NA	NA	NA	NA
H1401R2_000000114430	1037	35.87	Phage	ssDNA	NA	phage	NA	Phage	NA	NA	NA	NA	NA	NA	NA	NA	NA	NA
H1401R3_000000000550	20525	60.36	Phage	dsDNAphage	lytic	NA	Phage	Phage	NA	NA	NA	NA	NA	NA	NA	NA	NA	NA
H1401R3_000000000569	19896	64.97	Phage_Plasmid,Mobile	NA	NA	NA	Plasmid	Plasmid	NA	NA	NA	NA	NA	NA	MOBQ	NA	NA	NA
H1401R3_000000001096	12381	35.05	Phage_Plasmid,Mobile	dsDNAphage	lytic	NA	Phage	Phage	NA	NA	NA	NA	NA	NA	NA	NA	NA	NA
H1401R3_000000001241	11202	58.92	NA	NA	lytic	phage	NA	Phage	NA	NA	NA	NA	NA	NA	NA	NA	NA	NA
H1401R3_000000001489	9938	36.96	Phage,Mobile	dsDNAphage	NA	NA	NA	Phage	NA	NA	NA	NA	NA	NA	NA	NA	NA	NA
H1401R3_000000001941	8310	67.64	Mobile	NA	lytic	NA	NA	Phage	NA	NA	NA	NA	NA	NA	NA	NA	NA	NA
H1401R3_000000002050	7981	37.06	Phage_Plasmid,Mobile	dsDNAphage	lytic	phage	Phage	Phage	NA	NA	NA	NA	NA	NA	NA	NA	NA	NA
H1401R3_000000002437	7129	72.66	Phage,Mobile	dsDNAphage	lysogenic	NA	Phage	Phage	NA	NA	NA	NA	NA	NA	NA	NA	NA	NA
H1401R3_000000002936	6348	69.86	Phage,Mobile	dsDNAphage	lysogenic	NA	NA	Phage	NA	NA	NA	NA	NA	NA	NA	NA	NA	NA
H1401R3_000000003076	6174	62.96	Phage,Mobile	NA	NA	NA	NA	Mobile	NA	NA	NA	NA	NA	NA	NA	NA	NA	NA
H1401R3_000000003358	5836	56.1	Phage,Mobile	dsDNAphage	NA	NA	NA	Phage	NA	NA	NA	NA	NA	NA	NA	NA	NA	NA
H1401R3_000000003495	5704	40.43	NA	NA	lytic	NA	NA	Phage	NA	NA	NA	NA	NA	NA	NA	NA	NA	NA
H1401R3_000000003670	5544	67.14	Phage,Mobile	NA	lysogenic	NA	NA	Phage	NA	NA	NA	NA	NA	NA	NA	NA	NA	NA
H1401R3_000000003693	5524	53.53	NA	NA	NA	NA	NA	Mobile	NA	NA	NA	NA	NA	NA	NA	NA	NA	NA
H1401R3_000000003805	5412	67.54	Phage	NA	NA	NA	NA	Mobile	NA	NA	NA	NA	NA	NA	NA	NA	NA	NA
H1401R3_000000004299	5070	62.47	Phage,Mobile	NA	NA	NA	NA	Mobile	NA	NA	NA	NA	NA	NA	NA	NA	NA	NA
H1401R3_000000004322	5060	56.68	Phage	dsDNAphage	NA	NA	NA	Phage	NA	NA	NA	NA	NA	NA	NA	NA	NA	NA
H1401R3_000000004333	5052	44.3	Phage_Plasmid	dsDNAphage	lytic	NA	NA	Phage	NA	NA	NA	NA	NA	NA	NA	NA	NA	NA
H1401R3_000000005201	4553	61.26	Phage,Mobile	NA	lysogenic	NA	NA	Phage	NA	NA	NA	NA	NA	NA	NA	NA	NA	NA
H1401R3_000000006621	3979	66.75	Phage,Mobile	dsDNAphage	NA	NA	Phage	Phage	NA	NA	NA	NA	NA	NA	NA	NA	NA	NA
H1401R3_000000006663	3968	42.36	Phage	dsDNAphage	lytic	NA	NA	Phage	NA	NA	NA	NA	NA	NA	NA	NA	NA	NA
H1401R3_000000007253	3784	57.21	Mobile	NA	NA	NA	NA	Mobile	NA	NA	NA	NA	NA	NA	NA	NA	NA	NA
H1401R3_000000007307	3767	42.45	Phage	NA	NA	NA	Phage	Phage	NA	NA	NA	NA	NA	NA	NA	NA	NA	NA
H1401R3_000000007323	3761	36.53	Phage	NA	NA	phage	NA	Phage	NA	NA	NA	NA	NA	NA	NA	NA	NA	NA
H1401R3_000000007974	3589	67.15	NA	NA	lytic	NA	NA	Phage	NA	NA	NA	NA	NA	NA	NA	NA	NA	NA
H1401R3_000000009497	3259	26.63	Mobile	dsDNAphage	lytic	phage	NA	Phage	NA	NA	NA	NA	NA	NA	NA	NA	NA	NA
H1401R3_000000010005	3170	58.68	Phage,Mobile	NA	NA	NA	NA	Mobile	NA	NA	NA	NA	NA	NA	NA	NA	NA	NA
H1401R3_000000010500	3091	37.88	Phage,Mobile	NA	NA	NA	NA	Mobile	NA	NA	NA	NA	NA	NA	NA	NA	NA	NA
H1401R3_000000010621	3070	60.62	Mobile	NA	NA	NA	NA	Mobile	NA	NA	NA	NA	NA	NA	NA	NA	NA	NA
H1401R3_000000010912	3029	60.52	Phage,Mobile	dsDNAphage	NA	NA	NA	Phage	NA	NA	NA	NA	NA	NA	NA	NA	NA	NA
H1401R3_000000011033	3010	41.1	Phage	NA	NA	NA	Phage	Phage	NA	NA	NA	NA	NA	NA	NA	NA	NA	NA
H1401R3_000000011297	2973	59.47	Phage	dsDNAphage	NA	NA	NA	Phage	NA	NA	NA	NA	NA	NA	NA	NA	NA	NA
H1401R3_000000011833	2904	54.1	Mobile	ssDNA	NA	NA	NA	Phage	NA	NA	NA	NA	NA	NA	NA	NA	NA	NA
H1401R3_000000012142	2864	66.06	Phage	NA	NA	NA	NA	Mobile	NA	NA	NA	NA	NA	NA	NA	NA	NA	NA
H1401R3_000000012324	2843	33.56	Phage	NA	NA	phage	NA	Phage	NA	NA	NA	NA	NA	NA	NA	NA	NA	NA
H1401R3_000000012445	2826	38.61	Phage,Mobile	ssDNA	NA	NA	NA	Phage	NA	NA	NA	NA	NA	NA	NA	NA	NA	NA
H1401R3_000000012991	2766	34.38	Plasmid,Mobile	ssDNA	NA	NA	NA	Phage	NA	NA	NA	NA	NA	NA	NA	NA	NA	NA
H1401R3_000000013617	2704	36.5	Plasmid	NA	NA	NA	Plasmid	Plasmid	Plasmid	NZ_CP032109.1	Acinetobacter lwoffii strain EK30A plasmid pALWEK1.7, complete sequence	6691	NA	99.156	MOBQ	NA	NA	NA
H1401R3_000000013915	2674	64.58	Phage,Mobile	NA	NA	NA	NA	Mobile	NA	NA	NA	NA	NA	NA	NA	NA	NA	NA
H1401R3_000000014346	2630	57.91	NA	NA	lytic	phage	NA	Phage	NA	NA	NA	NA	NA	NA	NA	NA	NA	NA
H1401R3_000000014565	2610	70.54	Plasmid,Mobile	NA	NA	NA	NA	Plasmid	NA	NA	NA	NA	NA	NA	NA	NA	NA	NA
H1401R3_000000014838	2586	56.81	NA	NA	lytic	NA	NA	Phage	NA	NA	NA	NA	NA	NA	NA	NA	NA	NA
H1401R3_000000016148	2478	62.99	Phage,Mobile	dsDNAphage	NA	phage	NA	Phage	NA	NA	NA	NA	NA	NA	NA	NA	NA	NA
H1401R3_000000017647	2363	62.72	Plasmid,Mobile	NA	NA	NA	NA	Plasmid	NA	NA	NA	NA	NA	NA	NA	NA	NA	NA
H1401R3_000000017831	2350	34.68	Phage	NA	NA	NA	NA	Mobile	NA	NA	NA	NA	NA	NA	NA	NA	NA	NA
H1401R3_000000018175	2326	43.51	Phage	ssDNA	NA	NA	Phage	Phage	NA	NA	NA	NA	NA	NA	NA	NA	NA	NA
H1401R3_000000018276	2320	34.01	Plasmid	NA	NA	NA	NA	Plasmid	NA	NA	NA	NA	NA	NA	NA	NA	NA	NA
H1401R3_000000018347	2314	32.76	Plasmid	NA	NA	NA	NA	Plasmid	NA	NA	NA	NA	NA	NA	NA	NA	NA	NA
H1401R3_000000018694	2293	39.69	Phage,Mobile	ssDNA	NA	NA	NA	Phage	NA	NA	NA	NA	NA	NA	NA	NA	NA	NA
H1401R3_000000018796	2288	58.39	Phage,Mobile	NA	NA	NA	NA	Mobile	NA	NA	NA	NA	NA	NA	NA	NA	NA	NA
H1401R3_000000020037	2216	54.24	Phage	NA	NA	NA	NA	Mobile	NA	NA	NA	NA	NA	NA	NA	NA	NA	NA
H1401R3_000000022013	2115	62.7	Mobile	NA	NA	phage	NA	Phage	NA	NA	NA	NA	NA	NA	NA	NA	NA	NA
H1401R3_000000022608	2088	38.07	Phage,Mobile	ssDNA	NA	phage	NA	Phage	NA	NA	NA	NA	NA	NA	NA	NA	NA	NA
H1401R3_000000022626	2087	35.27	Phage	NA	NA	NA	NA	Mobile	NA	NA	NA	NA	NA	NA	NA	NA	NA	NA
H1401R3_000000023804	2036	42.78	Phage	ssDNA	lytic	NA	NA	Phage	NA	NA	NA	NA	NA	NA	NA	NA	NA	NA
H1401R3_000000023871	2032	61.27	NA	ssDNA	NA	NA	NA	Phage	NA	NA	NA	NA	NA	NA	NA	NA	NA	NA
H1401R3_000000026120	1944	38.84	NA	NA	lytic	NA	NA	Phage	NA	NA	NA	NA	NA	NA	NA	NA	NA	NA
H1401R3_000000026239	1940	66.86	Phage,Mobile	NA	NA	NA	NA	Mobile	Mobile	NZ_AP023258.1	Mesorhizobium sp. L-2-11 plasmid MesoLjLa2	287750	NA	72.346	NA	NA	NA	NA
H1401R3_000000026655	1925	36.05	Phage	dsDNAphage	NA	NA	NA	Phage	NA	NA	NA	NA	NA	NA	NA	NA	NA	NA
H1401R3_000000027564	1895	35.46	Plasmid	ssDNA	NA	NA	NA	Phage	Phage	NZ_CP022299.1	Acinetobacter johnsonii strain IC001 plasmid pIC001A, complete sequence	94476	NA	95.086	NA	NA	NA	NA
H1401R3_000000028035	1879	42.84	Phage,Mobile	NA	NA	NA	NA	Mobile	NA	NA	NA	NA	NA	NA	NA	NA	NA	NA
H1401R3_000000028132	1875	62.67	Mobile	NA	NA	NA	NA	Mobile	NA	NA	NA	NA	NA	NA	NA	NA	NA	NA
H1401R3_000000031621	1775	58.82	Phage	NA	NA	NA	NA	Mobile	NA	NA	NA	NA	NA	NA	NA	NA	NA	NA
H1401R3_000000033547	1725	66.49	NA	NA	NA	NA	NA	Mobile	NA	NA	NA	NA	NA	NA	NA	NA	NA	NA
H1401R3_000000034655	1699	65.45	NA	NA	NA	phage	NA	Phage	NA	NA	NA	NA	NA	NA	NA	NA	NA	NA
H1401R3_000000034995	1692	67.2	NA	NA	NA	NA	NA	Mobile	NA	NA	NA	NA	NA	NA	NA	NA	NA	NA
H1401R3_000000035490	1680	61.96	Phage	NA	NA	NA	NA	Mobile	NA	NA	NA	NA	NA	NA	NA	NA	NA	NA
H1401R3_000000036681	1653	67.7	Phage,Mobile	NA	NA	NA	NA	Mobile	NA	NA	NA	NA	NA	NA	NA	NA	NA	NA
H1401R3_000000037234	1641	38.39	Phage	ssDNA	NA	phage	NA	Phage	NA	NA	NA	NA	NA	NA	NA	NA	NA	NA
H1401R3_000000038054	1623	41.53	Phage	ssDNA	NA	NA	Phage	Phage	NA	NA	NA	NA	NA	NA	NA	NA	NA	NA
H1401R3_000000039876	1587	43.67	Plasmid,Mobile	ssDNA	lytic	NA	NA	Phage	NA	NA	NA	NA	NA	NA	NA	NA	NA	NA
H1401R3_000000040149	1582	69.97	Phage,Mobile	NA	NA	NA	NA	Mobile	NA	NA	NA	NA	NA	NA	NA	NA	NA	NA
H1401R3_000000043784	1518	41.04	Phage	ssDNA	NA	NA	NA	Phage	NA	NA	NA	NA	NA	NA	NA	NA	NA	NA
H1401R3_000000044173	1512	37.96	Phage,Mobile	ssDNA	NA	NA	NA	Phage	NA	NA	NA	NA	NA	NA	NA	NA	NA	NA
H1401R3_000000044749	1503	41.32	Phage	ssDNA	NA	NA	NA	Phage	NA	NA	NA	NA	NA	NA	NA	NA	NA	NA
H1401R3_000000048656	1446	35.13	Phage	NA	NA	NA	NA	Mobile	NA	NA	NA	NA	NA	NA	NA	NA	NA	NA
H1401R3_000000049040	1440	36.53	Plasmid,Mobile	ssDNA	NA	NA	NA	Phage	NA	NA	NA	NA	NA	NA	NA	NA	NA	NA
H1401R3_000000049063	1440	56.67	Phage	ssDNA	NA	NA	NA	Phage	NA	NA	NA	NA	NA	NA	NA	NA	NA	NA
H1401R3_000000051509	1408	63.42	Phage,Mobile	NA	NA	phage	NA	Phage	NA	NA	NA	NA	NA	NA	NA	NA	NA	NA
H1401R3_000000052935	1390	33.67	Phage,Mobile	ssDNA	NA	NA	NA	Phage	NA	NA	NA	NA	NA	NA	NA	NA	NA	NA
H1401R3_000000056533	1349	65.23	Phage	NA	NA	phage	NA	Phage	NA	NA	NA	NA	NA	NA	NA	NA	NA	NA
H1401R3_000000059027	1322	65.2	NA	NA	NA	NA	NA	Mobile	NA	NA	NA	NA	NA	NA	NA	NA	NA	NA
H1401R3_000000059814	1314	32.19	Phage	ssDNA	NA	phage	NA	Phage	NA	NA	NA	NA	NA	NA	NA	NA	NA	NA
H1401R3_000000059924	1313	41.2	Phage,Mobile	ssDNA	NA	phage	NA	Phage	NA	NA	NA	NA	NA	NA	NA	NA	NA	NA
H1401R3_000000063570	1278	39.28	Phage	ssDNA	NA	NA	NA	Phage	NA	NA	NA	NA	NA	NA	NA	NA	NA	NA
H1401R3_000000065813	1257	32.46	Plasmid	NA	NA	NA	NA	Plasmid	Plasmid	NZ_CP042368.1	Acinetobacter pittii strain C54 plasmid pC54_004, complete sequence	6575	NA	99.761	NA	NA	NA	NA
H1401R3_000000066116	1254	69.54	Phage,Mobile	NA	NA	NA	NA	Mobile	NA	NA	NA	NA	NA	NA	NA	NA	NA	NA
H1401R3_000000067218	1245	40.64	NA	ssDNA	NA	NA	NA	Phage	NA	NA	NA	NA	NA	NA	NA	NA	NA	NA
H1401R3_000000068916	1230	39.19	Plasmid,Mobile	NA	NA	NA	NA	Plasmid	Plasmid	NZ_CP042564.1	Acinetobacter baumannii strain E47 plasmid pE47_008, complete sequence	3065	NA	99.186	NA	NA	NA	NA
H1401R3_000000070002	1221	63.23	Plasmid,Mobile	NA	NA	NA	NA	Plasmid	NA	NA	NA	NA	NA	NA	NA	NA	NA	NA
H1401R3_000000078163	1161	64.77	Phage,Mobile	NA	NA	NA	NA	Mobile	NA	NA	NA	NA	NA	NA	NA	NA	NA	NA
H1401R3_000000082742	1131	59.68	Phage	NA	NA	phage	NA	Phage	NA	NA	NA	NA	NA	NA	NA	NA	NA	NA
H1401R3_000000083319	1128	53.9	Phage,Mobile	NA	NA	phage	NA	Phage	NA	NA	NA	NA	NA	NA	NA	NA	NA	NA
H1401R3_000000091541	1081	59.85	NA	NA	NA	NA	Phage	Phage	NA	NA	NA	NA	NA	NA	NA	NA	NA	NA
H1401R3_000000093303	1072	33.12	Plasmid	NA	NA	NA	NA	Plasmid	Plasmid	NZ_CP078031.1	Acinetobacter variabilis strain AV_175 plasmid pAV_175-5, complete sequence	15472	NA	98.136	NA	NA	NA	NA
H1401R3_000000096808	1055	59.43	NA	NA	NA	NA	NA	Mobile	NA	NA	NA	NA	NA	NA	NA	NA	NA	NA
H1401R3_000000098942	1044	70.59	Phage,Mobile	NA	NA	NA	NA	Mobile	NA	NA	NA	NA	NA	NA	NA	NA	NA	NA
H1401R3_000000099938	1040	59.52	Phage,Mobile	NA	NA	NA	NA	Mobile	NA	NA	NA	NA	NA	NA	NA	NA	NA	NA
H1401R3_000000105391	1016	32.68	Plasmid	ssDNA	NA	NA	NA	Phage	NA	NA	NA	NA	NA	NA	NA	NA	NA	NA
H1401R3_000000108462	1003	52.74	Phage	ssDNA	NA	NA	NA	Phage	NA	NA	NA	NA	NA	NA	NA	NA	NA	NA
H14021S_000000000001	3633	42.11	NA	dsDNAphage	NA	phage	NA	Phage	NA	NA	NA	NA	NA	NA	NA	NA	NA	NA
H14021S_000000000002	1148	46.17	NA	NA	NA	NA	NA	Mobile	NA	NA	NA	NA	NA	NA	NA	NA	NA	NA
H14021S_000000000003	1152	53.65	NA	NA	NA	NA	NA	Mobile	NA	NA	NA	NA	NA	NA	NA	NA	NA	NA
H14021S_000000000004	1650	58.61	NA	NA	NA	NA	NA	Mobile	NA	NA	NA	NA	NA	NA	NA	NA	NA	NA
H14021S_000000000005	1529	68.93	NA	NA	NA	NA	NA	Mobile	NA	NA	NA	NA	NA	NA	NA	NA	NA	NA
H14021S_000000000006	1018	26.82	NA	NA	NA	phage	NA	Phage	NA	NA	NA	NA	NA	NA	NA	NA	NA	NA
H14021S_000000000007	1092	49.73	NA	NA	NA	NA	NA	Mobile	NA	NA	NA	NA	NA	NA	NA	NA	NA	NA
H14021S_000000000009	1922	50.78	NA	NA	NA	NA	NA	Mobile	NA	NA	NA	NA	NA	NA	NA	NA	NA	NA
H14021S_000000000010	1378	34.54	NA	NA	NA	NA	NA	Mobile	NA	NA	NA	NA	NA	NA	NA	NA	NA	NA
H14021S_000000000012	1938	67.23	NA	NA	NA	NA	NA	Mobile	NA	NA	NA	NA	NA	NA	NA	NA	NA	NA
H14021S_000000000015	1086	65.1	NA	NA	NA	NA	NA	Mobile	NA	NA	NA	NA	NA	NA	NA	NA	NA	NA
H14021S_000000000017	1055	36.59	NA	NA	NA	NA	NA	Mobile	NA	NA	NA	NA	NA	NA	NA	NA	NA	NA
H14021S_000000000018	1469	48.6	Mobile	NA	NA	NA	NA	Mobile	NA	NA	NA	NA	NA	NA	NA	NA	NA	NA
H14021S_000000000020	1502	35.62	Mobile	NA	NA	NA	NA	Mobile	NA	NA	NA	NA	NA	NA	NA	NA	NA	NA
H14021S_000000000024	1041	50.05	Mobile	NA	NA	NA	NA	Mobile	NA	NA	NA	NA	NA	NA	NA	NA	NA	NA
H14021S_000000000025	1882	57.65	Mobile	NA	NA	NA	NA	Mobile	NA	NA	NA	NA	NA	NA	NA	NA	NA	NA
H14021S_000000000026	1926	60.44	NA	NA	NA	NA	NA	Mobile	NA	NA	NA	NA	NA	NA	NA	NA	NA	NA
H14021S_000000000027	3510	40.17	NA	NA	NA	NA	NA	Mobile	NA	NA	NA	NA	NA	NA	NA	NA	NA	NA
H14021S_000000000028	1015	40.1	Mobile	NA	NA	NA	NA	Mobile	NA	NA	NA	NA	NA	NA	NA	NA	NA	NA
H14021S_000000000029	1398	49.57	Mobile	NA	NA	NA	NA	Mobile	NA	NA	NA	NA	NA	NA	NA	NA	NA	NA
H14021S_000000000031	1098	47.09	NA	NA	NA	phage	NA	Phage	NA	NA	NA	NA	NA	NA	NA	NA	NA	NA
H14021S_000000000032	1314	42.31	Phage	NA	NA	phage	NA	Phage	NA	NA	NA	NA	NA	NA	NA	NA	NA	NA
H14021S_000000000033	1083	52.72	NA	NA	NA	phage	NA	Phage	NA	NA	NA	NA	NA	NA	NA	NA	NA	NA
H14021S_000000000034	1842	56.79	Mobile	NA	NA	NA	NA	Mobile	NA	NA	NA	NA	NA	NA	NA	NA	NA	NA
H14021S_000000000035	2216	37.73	NA	NA	NA	NA	NA	Mobile	NA	NA	NA	NA	NA	NA	NA	NA	NA	NA
H14021S_000000000037	1074	62.2	NA	NA	NA	NA	NA	Mobile	NA	NA	NA	NA	NA	NA	NA	NA	NA	NA
H14021S_000000000040	1352	20.86	NA	NA	NA	NA	NA	Mobile	NA	NA	NA	NA	NA	NA	NA	NA	NA	NA
H14021S_000000000041	1431	44.93	Mobile	NA	NA	phage	NA	Phage	NA	NA	NA	NA	NA	NA	NA	NA	NA	NA
H14021S_000000000042	1206	49.34	NA	NA	NA	NA	NA	Mobile	NA	NA	NA	NA	NA	NA	NA	NA	NA	NA
H14021S_000000000043	1093	42.45	Mobile	NA	NA	NA	NA	Mobile	NA	NA	NA	NA	NA	NA	NA	NA	NA	NA
H14021S_000000000044	1182	53.98	NA	NA	NA	NA	NA	Mobile	NA	NA	NA	NA	NA	NA	NA	NA	NA	NA
H14021S_000000000045	1843	44.33	Mobile	NA	NA	NA	NA	Mobile	NA	NA	NA	NA	NA	NA	NA	NA	NA	NA
H14021S_000000000047	1323	70.14	NA	dsDNAphage	NA	NA	NA	Phage	NA	NA	NA	NA	NA	NA	NA	NA	NA	NA
H14021S_000000000048	1007	48.96	Mobile	NA	NA	NA	NA	Mobile	NA	NA	NA	NA	NA	NA	NA	NA	NA	NA
H14021S_000000000049	3580	62.93	Mobile	NA	NA	NA	NA	Mobile	NA	NA	NA	NA	NA	NA	NA	NA	NA	NA
H14021S_000000000050	1174	36.03	Mobile	NA	NA	NA	NA	Mobile	NA	NA	NA	NA	NA	NA	NA	NA	NA	NA
H14021S_000000000051	1344	33.48	NA	NA	NA	NA	NA	Mobile	NA	NA	NA	NA	NA	NA	NA	NA	NA	NA
H14021S_000000000055	25076	65.27	Phage_Plasmid,Mobile	NA	NA	NA	Plasmid	Plasmid	NA	NA	NA	NA	NA	NA	MOBQ	NA	NA	NA
H14022S_000000000002	2204	42.15	NA	NA	NA	NA	NA	Mobile	NA	NA	NA	NA	NA	NA	NA	NA	NA	NA
H14022S_000000000003	1490	25.64	NA	NA	NA	NA	NA	Mobile	NA	NA	NA	NA	NA	NA	NA	NA	NA	NA
H14022S_000000000006	1287	55.94	NA	NA	NA	NA	NA	Mobile	NA	NA	NA	NA	NA	NA	NA	NA	NA	NA
H14022S_000000000008	4221	52.12	NA	NA	NA	NA	NA	Mobile	NA	NA	NA	NA	NA	NA	NA	NA	NA	NA
H14022S_000000000010	1532	62.73	Mobile	NA	NA	NA	NA	Mobile	NA	NA	NA	NA	NA	NA	NA	NA	NA	NA
H14022S_000000000014	1028	25.97	NA	NA	NA	NA	NA	Mobile	NA	NA	NA	NA	NA	NA	NA	NA	NA	NA
H14022S_000000000015	1288	60.33	NA	NA	NA	NA	NA	Mobile	NA	NA	NA	NA	NA	NA	NA	NA	NA	NA
H14022S_000000000019	13054	36.01	Phage,Mobile	NA	lysogenic	NA	NA	Phage	NA	NA	NA	NA	NA	NA	NA	NA	NA	NA
H14022S_000000000021	2121	40.74	NA	NA	NA	NA	NA	Mobile	NA	NA	NA	NA	NA	NA	NA	NA	NA	NA
H14022S_000000000023	1311	30.82	Phage_Plasmid,Mobile	NA	NA	NA	NA	Plasmid	NA	NA	NA	NA	NA	NA	NA	NA	NA	NA
H14022S_000000000025	1062	62.15	NA	NA	NA	NA	NA	Mobile	NA	NA	NA	NA	NA	NA	NA	NA	NA	NA
H14022S_000000000026	1509	43.01	NA	dsDNAphage	NA	NA	NA	Phage	NA	NA	NA	NA	NA	NA	NA	NA	NA	NA
H14022S_000000000031	1507	38.82	NA	NA	NA	NA	NA	Mobile	NA	NA	NA	NA	NA	NA	NA	NA	NA	NA
H14022S_000000000032	1232	57.22	Mobile	NA	NA	NA	NA	Mobile	NA	NA	NA	NA	NA	NA	NA	NA	NA	NA
H14022S_000000000034	1055	64.83	Mobile	NA	NA	NA	NA	Mobile	NA	NA	NA	NA	NA	NA	NA	NA	NA	NA
H14022S_000000000035	1824	57.95	NA	NA	NA	NA	NA	Mobile	NA	NA	NA	NA	NA	NA	NA	NA	NA	NA
H14022S_000000000036	1146	47.99	NA	NA	NA	NA	NA	Mobile	NA	NA	NA	NA	NA	NA	NA	NA	NA	NA
H14022S_000000000037	1306	39.97	Mobile	NA	NA	NA	NA	Mobile	NA	NA	NA	NA	NA	NA	NA	NA	NA	NA
H14022S_000000000039	1221	57.82	NA	NA	NA	NA	NA	Mobile	NA	NA	NA	NA	NA	NA	NA	NA	NA	NA
H14022S_000000000040	1492	68.7	Mobile	NA	NA	NA	NA	Mobile	NA	NA	NA	NA	NA	NA	NA	NA	NA	NA
H14022S_000000000041	1741	39.35	NA	NA	NA	NA	NA	Mobile	NA	NA	NA	NA	NA	NA	NA	NA	NA	NA
H14022S_000000000042	1601	61.34	NA	NA	NA	NA	NA	Mobile	NA	NA	NA	NA	NA	NA	NA	NA	NA	NA
H14022S_000000000043	2274	46.35	NA	NA	NA	phage	NA	Phage	NA	NA	NA	NA	NA	NA	NA	NA	NA	NA
H14022S_000000000044	1307	62.05	Mobile	NA	NA	NA	NA	Mobile	NA	NA	NA	NA	NA	NA	NA	NA	NA	NA
H14022S_000000000046	1372	64.14	NA	NA	NA	NA	NA	Mobile	NA	NA	NA	NA	NA	NA	NA	NA	NA	NA
H14022S_000000000047	1080	48.52	NA	NA	NA	phage	NA	Phage	NA	NA	NA	NA	NA	NA	NA	NA	NA	NA
H14022S_000000000048	1235	63.48	NA	NA	NA	NA	NA	Mobile	NA	NA	NA	NA	NA	NA	NA	NA	NA	NA
H14023S_000000000006	1178	58.4	NA	NA	NA	NA	NA	Mobile	NA	NA	NA	NA	NA	NA	NA	NA	NA	NA
H14023S_000000000008	1478	45.6	NA	NA	NA	NA	NA	Mobile	NA	NA	NA	NA	NA	NA	NA	NA	NA	NA
H14023S_000000000010	1062	34.27	NA	NA	NA	NA	NA	Mobile	NA	NA	NA	NA	NA	NA	NA	NA	NA	NA
H14023S_000000000013	1640	25.91	Mobile	NA	NA	NA	NA	Mobile	NA	NA	NA	NA	NA	NA	NA	NA	NA	NA
H14023S_000000000014	1803	39.05	NA	NA	NA	NA	NA	Mobile	NA	NA	NA	NA	NA	NA	NA	NA	NA	NA
H14023S_000000000015	1129	54.38	NA	NA	NA	NA	NA	Mobile	NA	NA	NA	NA	NA	NA	NA	NA	NA	NA
H14023S_000000000017	1314	69.56	NA	NA	NA	NA	NA	Mobile	NA	NA	NA	NA	NA	NA	NA	NA	NA	NA
H14023S_000000000019	1302	53.61	Mobile	NA	NA	phage	NA	Phage	NA	NA	NA	NA	NA	NA	NA	NA	NA	NA
H14023S_000000000020	2505	66.99	Mobile	NA	NA	NA	NA	Mobile	NA	NA	NA	NA	NA	NA	NA	NA	NA	NA
H14023S_000000000022	1335	58.8	Mobile	NA	NA	NA	NA	Mobile	NA	NA	NA	NA	NA	NA	NA	NA	NA	NA
H14023S_000000000024	1640	37.99	Mobile	NA	NA	NA	NA	Mobile	NA	NA	NA	NA	NA	NA	NA	NA	NA	NA
H14023S_000000000025	1528	61.13	NA	NA	NA	NA	NA	Mobile	NA	NA	NA	NA	NA	NA	NA	NA	NA	NA
H14023S_000000000026	1250	33.44	NA	NA	NA	NA	NA	Mobile	NA	NA	NA	NA	NA	NA	NA	NA	NA	NA
H14023S_000000000027	2448	60.87	NA	NA	NA	NA	NA	Mobile	NA	NA	NA	NA	NA	NA	NA	NA	NA	NA
H14023S_000000000032	5715	65.23	Phage,Mobile	NA	NA	NA	NA	Mobile	NA	NA	NA	NA	NA	NA	NA	NA	NA	NA
H14023S_000000000034	1378	47.17	Mobile	NA	NA	NA	NA	Mobile	NA	NA	NA	NA	NA	NA	NA	NA	NA	NA
H14023S_000000000035	1611	54.87	NA	NA	NA	NA	NA	Mobile	NA	NA	NA	NA	NA	NA	NA	NA	NA	NA
H14023S_000000000038	2307	63.2	NA	NA	NA	phage	NA	Phage	NA	NA	NA	NA	NA	NA	NA	NA	NA	NA
H14023S_000000000039	1279	52.85	NA	NA	NA	NA	NA	Mobile	NA	NA	NA	NA	NA	NA	NA	NA	NA	NA
H14023S_000000000041	1188	47.31	NA	NA	NA	NA	NA	Mobile	NA	NA	NA	NA	NA	NA	NA	NA	NA	NA
H14023S_000000000042	1182	38.83	Mobile	NA	NA	NA	NA	Mobile	NA	NA	NA	NA	NA	NA	NA	NA	NA	NA
H14023S_000000000043	1389	52.99	Mobile	NA	NA	NA	NA	Mobile	NA	NA	NA	NA	NA	NA	NA	NA	NA	NA
H14023S_000000000044	1228	40.8	Mobile	NA	NA	phage	NA	Phage	NA	NA	NA	NA	NA	NA	NA	NA	NA	NA
H14023S_000000000045	1308	43.73	NA	NA	NA	phage	NA	Phage	NA	NA	NA	NA	NA	NA	NA	NA	NA	NA
H14023S_000000000046	2004	32.83	NA	NA	NA	NA	NA	Mobile	NA	NA	NA	NA	NA	NA	NA	NA	NA	NA
H14023S_000000000048	1414	66.62	Mobile	NA	NA	NA	NA	Mobile	NA	NA	NA	NA	NA	NA	NA	NA	NA	NA
H14023S_000000000050	1502	47.74	NA	NA	NA	phage	NA	Phage	NA	NA	NA	NA	NA	NA	NA	NA	NA	NA
H14023S_000000000051	1098	56.65	NA	NA	NA	NA	NA	Mobile	NA	NA	NA	NA	NA	NA	NA	NA	NA	NA
H14023S_000000000052	2106	59.69	NA	NA	NA	NA	NA	Mobile	NA	NA	NA	NA	NA	NA	NA	NA	NA	NA
H14023S_000000000054	1232	58.52	NA	NA	NA	NA	NA	Mobile	NA	NA	NA	NA	NA	NA	NA	NA	NA	NA
H14023S_000000000059	160042	66.87	Phage_Plasmid,Mobile	NA	NA	NA	NA	Plasmid	NA	NA	NA	NA	NA	NA	MOBP1	NA	NA	NA
H1402DC_000000000002	1002	52.3	NA	NA	NA	NA	NA	Mobile	NA	NA	NA	NA	NA	NA	NA	NA	NA	NA
H1402DC_000000000006	1966	40.28	Plasmid	NA	NA	NA	NA	Plasmid	NA	NA	NA	NA	NA	NA	NA	NA	NA	NA
H1402DC_000000000007	1365	37.8	NA	NA	NA	NA	NA	Mobile	NA	NA	NA	NA	NA	NA	NA	NA	NA	NA
H1402DC_000000000010	46730	59.34	Phage,Mobile	dsDNAphage	lytic	phage	Phage	Phage	NA	NA	NA	NA	NA	NA	NA	NA	NA	NA
H1402DC_000000000013	1362	37.74	NA	NA	NA	NA	NA	Mobile	NA	NA	NA	NA	NA	NA	NA	NA	NA	NA
H1402DC_000000000015	8920	36.57	Phage,Mobile	NA	NA	phage	NA	Phage	NA	NA	NA	NA	NA	NA	NA	NA	NA	NA
H1402DC_000000000020	11866	33.98	Phage,Mobile	NA	NA	phage	NA	Phage	NA	NA	NA	NA	NA	NA	NA	NA	NA	NA
H1402DC_000000000025	1182	30.63	NA	NA	NA	NA	NA	Mobile	NA	NA	NA	NA	NA	NA	NA	NA	NA	NA
H1402DC_000000000030	1471	33.65	NA	NA	NA	NA	NA	Mobile	NA	NA	NA	NA	NA	NA	NA	NA	NA	NA
H1402R1_000000000129	35580	48.19	Phage_Plasmid,Mobile	NA	NA	NA	NA	Plasmid	NA	NA	NA	NA	NA	NA	NA	NA	NA	NA
H1402R1_000000000904	11293	62.07	NA	NA	NA	NA	NA	Mobile	NA	NA	NA	NA	NA	NA	NA	NA	NA	NA
H1402R1_000000002358	6804	67.58	NA	NA	NA	NA	NA	Mobile	NA	NA	NA	NA	NA	NA	NA	NA	NA	NA
H1402R1_000000002813	6216	64.86	Phage_Plasmid,Mobile	NA	NA	NA	NA	Plasmid	NA	NA	NA	NA	NA	NA	NA	NA	NA	NA
H1402R1_000000003610	5482	70.01	Mobile	NA	NA	NA	NA	Mobile	NA	NA	NA	NA	NA	NA	NA	NA	NA	NA
H1402R1_000000004190	5074	39.57	Phage	NA	NA	NA	NA	Mobile	NA	NA	NA	NA	NA	NA	NA	NA	NA	NA
H1402R1_000000004201	5067	64	NA	NA	NA	NA	NA	Mobile	NA	NA	NA	NA	NA	NA	NA	NA	NA	NA
H1402R1_000000004308	5007	68.3	Phage,Mobile	NA	lysogenic	NA	Phage	Phage	NA	NA	NA	NA	NA	NA	NA	NA	NA	NA
H1402R1_000000004487	4899	67.24	NA	NA	NA	NA	NA	Mobile	NA	NA	NA	NA	NA	NA	NA	NA	NA	NA
H1402R1_000000005584	4356	61.59	Phage,Mobile	NA	NA	NA	NA	Mobile	NA	NA	NA	NA	NA	NA	NA	NA	NA	NA
H1402R1_000000006136	4147	41.81	Plasmid	NA	NA	NA	NA	Plasmid	NA	NA	NA	NA	NA	NA	NA	NA	NA	NA
H1402R1_000000006705	3957	67.32	Phage,Mobile	NA	NA	NA	Plasmid	Plasmid	Mobile	NC_010333.1	Caulobacter sp. K31 plasmid pCAUL02, complete sequence	177878	NA	84.523	NA	NA	NA	NA
H1402R1_000000006918	3888	44.19	Plasmid	NA	NA	NA	NA	Plasmid	NA	NA	NA	NA	NA	NA	NA	NA	NA	NA
H1402R1_000000007087	3837	62.16	NA	NA	NA	NA	NA	Mobile	NA	NA	NA	NA	NA	NA	NA	NA	NA	NA
H1402R1_000000007235	3801	36.67	Phage,Mobile	NA	NA	phage	NA	Phage	NA	NA	NA	NA	NA	NA	NA	NA	NA	NA
H1402R1_000000008487	3498	62.38	Phage,Mobile	NA	NA	NA	NA	Mobile	NA	NA	NA	NA	NA	NA	NA	NA	NA	NA
H1402R1_000000010631	3118	47.5	Plasmid	NA	NA	NA	Plasmid	Plasmid	NA	NA	NA	NA	NA	NA	NA	NA	NA	NA
H1402R1_000000010990	3070	51.14	Phage,Mobile	ssDNA	NA	NA	NA	Phage	NA	NA	NA	NA	NA	NA	NA	NA	NA	NA
H1402R1_000000012083	2926	58.85	Phage,Mobile	NA	NA	NA	NA	Mobile	NA	NA	NA	NA	NA	NA	NA	NA	NA	NA
H1402R1_000000012759	2847	70.67	Phage,Mobile	NA	NA	NA	NA	Mobile	NA	NA	NA	NA	NA	NA	NA	NA	NA	NA
H1402R1_000000013696	2743	65.99	Phage,Mobile	NA	NA	NA	NA	Mobile	NA	NA	NA	NA	NA	NA	NA	NA	NA	NA
H1402R1_000000014949	2625	41.83	Plasmid	NA	NA	NA	NA	Plasmid	NA	NA	NA	NA	NA	NA	NA	NA	NA	NA
H1402R1_000000015731	2558	42.06	Plasmid	NA	NA	NA	NA	Plasmid	NA	NA	NA	NA	NA	NA	NA	NA	NA	NA
H1402R1_000000018753	2337	66.75	NA	NA	NA	NA	NA	Mobile	Mobile	NC_014642.1	Achromobacter xylosoxidans A8 plasmid pA82, complete sequence	247895	NA	73.951	NA	NA	NA	NA
H1402R1_000000022139	2150	62.05	NA	NA	NA	NA	NA	Mobile	NA	NA	NA	NA	NA	NA	NA	NA	NA	NA
H1402R1_000000023607	2084	48.46	Phage	NA	NA	NA	NA	Mobile	NA	NA	NA	NA	NA	NA	NA	NA	NA	NA
H1402R1_000000025536	2006	64.81	Phage_Plasmid,Mobile	NA	NA	phage	NA	Phage	NA	NA	NA	NA	NA	NA	NA	NA	NA	NA
H1402R1_000000027196	1948	65.25	Phage_Plasmid,Mobile	NA	NA	NA	NA	Plasmid	NA	NA	NA	NA	NA	NA	NA	NA	NA	NA
H1402R1_000000028659	1899	56.87	Mobile	NA	NA	NA	NA	Mobile	NA	NA	NA	NA	NA	NA	NA	NA	NA	NA
H1402R1_000000031480	1813	67.51	Mobile	NA	NA	NA	NA	Mobile	NA	NA	NA	NA	NA	NA	NA	NA	NA	NA
H1402R1_000000032068	1797	63.44	Plasmid,Mobile	NA	NA	NA	NA	Plasmid	NA	NA	NA	NA	NA	NA	NA	NA	NA	NA
H1402R1_000000033179	1767	69.89	Phage,Mobile	NA	NA	NA	NA	Mobile	NA	NA	NA	NA	NA	NA	NA	NA	NA	NA
H1402R1_000000034520	1733	52.86	Phage,Mobile	ssDNA	NA	NA	NA	Phage	NA	NA	NA	NA	NA	NA	NA	NA	NA	NA
H1402R1_000000035609	1707	65.91	Phage,Mobile	NA	NA	NA	NA	Mobile	NA	NA	NA	NA	NA	NA	NA	NA	NA	NA
H1402R1_000000039029	1634	62.91	Phage,Mobile	NA	NA	NA	NA	Mobile	NA	NA	NA	NA	NA	NA	NA	NA	NA	NA
H1402R1_000000042591	1567	37.2	NA	NA	NA	NA	NA	Mobile	NA	NA	NA	NA	NA	NA	NA	NA	NA	NA
H1402R1_000000047927	1481	68.87	Phage_Plasmid,Mobile	NA	NA	NA	NA	Plasmid	NA	NA	NA	NA	NA	NA	NA	NA	NA	NA
H1402R1_000000056610	1371	42.74	Plasmid	NA	NA	NA	NA	Plasmid	NA	NA	NA	NA	NA	NA	NA	NA	NA	NA
H1402R1_000000058698	1348	66.91	Mobile	NA	NA	NA	NA	Mobile	Mobile	NZ_CP063167.1	Variovorax paradoxus strain VAI-C plasmid unnamed, complete sequence	2479635	NA	74.902	NA	NA	NA	NA
H1402R1_000000064356	1291	67.85	Mobile	NA	NA	NA	NA	Mobile	NA	NA	NA	NA	NA	NA	NA	NA	NA	NA
H1402R1_000000068426	1256	61.94	NA	NA	NA	NA	NA	Mobile	NA	NA	NA	NA	NA	NA	NA	NA	NA	NA
H1402R1_000000079305	1174	58.77	Phage,Mobile	NA	NA	NA	NA	Mobile	NA	NA	NA	NA	NA	NA	NA	NA	NA	NA
H1402R1_000000084190	1142	44.75	Phage,Mobile	NA	NA	NA	NA	Mobile	NA	NA	NA	NA	NA	NA	NA	NA	NA	NA
H1402R1_000000084659	1140	72.19	Plasmid,Mobile	NA	NA	NA	NA	Plasmid	NA	NA	NA	NA	NA	NA	NA	NA	NA	NA
H1402R1_000000086503	1129	73.25	Phage,Mobile	NA	NA	NA	NA	Mobile	NA	NA	NA	NA	NA	NA	NA	NA	NA	NA
H1402R1_000000086674	1128	65.69	Phage,Mobile	NA	NA	NA	NA	Mobile	NA	NA	NA	NA	NA	NA	NA	NA	NA	NA
H1402R1_000000088476	1118	32.02	Mobile	NA	NA	NA	NA	Mobile	NA	NA	NA	NA	NA	NA	NA	NA	NA	NA
H1402R1_000000089235	1113	68.55	NA	NA	NA	NA	NA	Mobile	NA	NA	NA	NA	NA	NA	NA	NA	NA	NA
H1402R1_000000099154	1062	40.49	Phage,Mobile	NA	NA	NA	NA	Mobile	NA	NA	NA	NA	NA	NA	NA	NA	NA	NA
H1402R1_000000105398	1035	70.63	NA	NA	NA	NA	NA	Mobile	NA	NA	NA	NA	NA	NA	NA	NA	NA	NA
H1402R1_000000112567	1005	66.17	NA	NA	NA	NA	NA	Mobile	NA	NA	NA	NA	NA	NA	NA	NA	NA	NA
H1402R1_000000112933	1003	52.94	Phage	NA	NA	NA	NA	Mobile	NA	NA	NA	NA	NA	NA	NA	NA	NA	NA
H1402R2_000000000574	12746	26.86	Mobile	NA	NA	phage	NA	Phage	NA	NA	NA	NA	NA	NA	NA	NA	NA	NA
H1402R2_000000001202	8204	65.33	Phage,Mobile	NA	NA	NA	Plasmid	Plasmid	NA	NA	NA	NA	NA	NA	NA	NA	NA	NA
H1402R2_000000002590	5554	68.67	Mobile	NA	NA	NA	NA	Mobile	NA	NA	NA	NA	NA	NA	NA	NA	NA	NA
H1402R2_000000002779	5350	64.3	NA	NA	NA	NA	NA	Mobile	NA	NA	NA	NA	NA	NA	NA	NA	NA	NA
H1402R2_000000002787	5346	66.42	NA	NA	NA	NA	NA	Mobile	NA	NA	NA	NA	NA	NA	NA	NA	NA	NA
H1402R2_000000004144	4410	71.72	NA	NA	NA	NA	NA	Mobile	NA	NA	NA	NA	NA	NA	NA	NA	NA	NA
H1402R2_000000005078	4004	71.83	NA	NA	NA	NA	NA	Mobile	NA	NA	NA	NA	NA	NA	NA	NA	NA	NA
H1402R2_000000005418	3886	45.16	Phage_Plasmid	NA	NA	NA	NA	Plasmid	NA	NA	NA	NA	NA	NA	NA	NA	NA	NA
H1402R2_000000005962	3714	38.96	Phage	NA	lytic	NA	NA	Phage	NA	NA	NA	NA	NA	NA	NA	NA	NA	NA
H1402R2_000000008958	3064	67.07	Phage,Mobile	NA	NA	NA	NA	Mobile	NA	NA	NA	NA	NA	NA	NA	NA	NA	NA
H1402R2_000000009707	2941	54	Phage,Mobile	NA	NA	NA	NA	Mobile	NA	NA	NA	NA	NA	NA	NA	NA	NA	NA
H1402R2_000000010344	2850	66.91	Phage,Mobile	NA	NA	NA	NA	Mobile	NA	NA	NA	NA	NA	NA	NA	NA	NA	NA
H1402R2_000000012464	2612	68.99	Phage_Plasmid,Mobile	NA	NA	NA	NA	Plasmid	NA	NA	NA	NA	NA	NA	NA	NA	NA	NA
H1402R2_000000012518	2607	50.86	Plasmid,Mobile	NA	NA	NA	NA	Plasmid	NA	NA	NA	NA	NA	NA	NA	NA	NA	NA
H1402R2_000000013092	2555	45.05	Phage,Mobile	NA	NA	NA	NA	Mobile	NA	NA	NA	NA	NA	NA	NA	NA	NA	NA
H1402R2_000000014111	2468	65.88	Phage,Mobile	NA	NA	NA	NA	Mobile	NA	NA	NA	NA	NA	NA	NA	NA	NA	NA
H1402R2_000000014402	2445	40	Plasmid	NA	NA	NA	NA	Plasmid	NA	NA	NA	NA	NA	NA	NA	NA	NA	NA
H1402R2_000000019263	2136	63.58	Phage,Mobile	NA	NA	NA	NA	Mobile	NA	NA	NA	NA	NA	NA	NA	NA	NA	NA
H1402R2_000000019812	2111	56.89	NA	NA	NA	NA	NA	Mobile	NA	NA	NA	NA	NA	NA	NA	NA	NA	NA
H1402R2_000000022226	2003	73.54	Phage,Mobile	NA	NA	NA	NA	Mobile	NA	NA	NA	NA	NA	NA	NA	NA	NA	NA
H1402R2_000000023684	1947	42.22	Phage,Mobile	NA	NA	NA	NA	Mobile	NA	NA	NA	NA	NA	NA	NA	NA	NA	NA
H1402R2_000000023736	1945	42.67	NA	NA	NA	NA	NA	Mobile	NA	NA	NA	NA	NA	NA	NA	NA	NA	NA
H1402R2_000000029157	1773	59.33	Plasmid	NA	NA	NA	NA	Plasmid	NA	NA	NA	NA	NA	NA	NA	NA	NA	NA
H1402R2_000000029736	1757	40.87	Phage,Mobile	ssDNA	NA	NA	NA	Phage	NA	NA	NA	NA	NA	NA	NA	NA	NA	NA
H1402R2_000000032082	1700	62.94	Plasmid,Mobile	NA	NA	NA	NA	Plasmid	NA	NA	NA	NA	NA	NA	NA	NA	NA	NA
H1402R2_000000034288	1650	36.18	Phage,Mobile	NA	NA	NA	NA	Mobile	NA	NA	NA	NA	NA	NA	NA	NA	NA	NA
H1402R2_000000035418	1627	69.08	Phage	dsDNAphage	NA	NA	NA	Phage	NA	NA	NA	NA	NA	NA	NA	NA	NA	NA
H1402R2_000000039707	1547	60.89	Mobile	NA	NA	phage	NA	Phage	NA	NA	NA	NA	NA	NA	NA	NA	NA	NA
H1402R2_000000040032	1541	40.23	Plasmid	NA	NA	NA	NA	Plasmid	NA	NA	NA	NA	NA	NA	NA	NA	NA	NA
H1402R2_000000050937	1386	51.59	Plasmid,Mobile	ssDNA	NA	NA	NA	Phage	NA	NA	NA	NA	NA	NA	NA	NA	NA	NA
H1402R2_000000051099	1384	61.49	Phage	NA	NA	NA	NA	Mobile	NA	NA	NA	NA	NA	NA	NA	NA	NA	NA
H1402R2_000000051421	1380	50.65	Phage,Mobile	NA	NA	NA	NA	Mobile	NA	NA	NA	NA	NA	NA	NA	NA	NA	NA
H1402R2_000000053140	1360	47.06	Plasmid	NA	NA	NA	NA	Plasmid	NA	NA	NA	NA	NA	NA	NA	NA	NA	NA
H1402R2_000000061490	1277	61.63	Phage,Mobile	ssDNA	NA	NA	NA	Phage	NA	NA	NA	NA	NA	NA	NA	NA	NA	NA
H1402R2_000000070934	1200	63.25	NA	NA	NA	NA	NA	Mobile	NA	NA	NA	NA	NA	NA	NA	NA	NA	NA
H1402R2_000000073390	1183	36.52	Phage	dsDNAphage	NA	NA	NA	Phage	NA	NA	NA	NA	NA	NA	NA	NA	NA	NA
H1402R2_000000075847	1166	66.47	Mobile	NA	NA	NA	NA	Mobile	NA	NA	NA	NA	NA	NA	NA	NA	NA	NA
H1402R2_000000084111	1114	65.8	Phage,Mobile	NA	NA	NA	NA	Mobile	NA	NA	NA	NA	NA	NA	NA	NA	NA	NA
H1402R2_000000085082	1108	70.76	Phage,Mobile	NA	NA	NA	NA	Mobile	NA	NA	NA	NA	NA	NA	NA	NA	NA	NA
H1402R2_000000093136	1067	50.42	Plasmid,Mobile	ssDNA	NA	NA	NA	Phage	NA	NA	NA	NA	NA	NA	NA	NA	NA	NA
H1402R2_000000097591	1046	35.66	Plasmid,Mobile	ssDNA	NA	NA	NA	Phage	NA	NA	NA	NA	NA	NA	NA	NA	NA	NA
H1402R2_000000100452	1033	38.33	NA	NA	NA	NA	NA	Mobile	NA	NA	NA	NA	NA	NA	NA	NA	NA	NA
H1402R3_000000000322	17698	48.23	Phage_Plasmid,Mobile	NA	NA	NA	NA	Plasmid	NA	NA	NA	NA	NA	NA	NA	NA	NA	NA
H1402R3_000000001660	7076	68.3	Mobile	NA	NA	NA	NA	Mobile	NA	NA	NA	NA	NA	NA	NA	NA	NA	NA
H1402R3_000000002012	6380	47.13	Phage_Plasmid,Mobile	NA	NA	NA	NA	Plasmid	NA	NA	NA	NA	NA	NA	NA	NA	NA	NA
H1402R3_000000002164	6141	45.16	Plasmid,Mobile	NA	NA	phage	NA	Phage	NA	NA	NA	NA	NA	NA	NA	NA	NA	NA
H1402R3_000000002723	5496	55.57	Phage,Mobile	NA	NA	NA	NA	Mobile	NA	NA	NA	NA	NA	NA	NA	NA	NA	NA
H1402R3_000000003159	5117	35.41	Phage,Mobile	NA	lysogenic	phage	NA	Phage	NA	NA	NA	NA	NA	NA	NA	NA	NA	NA
H1402R3_000000003631	4778	64.15	Phage,Mobile	NA	NA	NA	NA	Mobile	NA	NA	NA	NA	NA	NA	NA	NA	NA	NA
H1402R3_000000004321	4391	67.89	Phage_Plasmid,Mobile	dsDNAphage	lysogenic	NA	Phage	Phage	NA	NA	NA	NA	NA	NA	NA	NA	NA	NA
H1402R3_000000004385	4359	40.22	Plasmid	NA	lytic	NA	NA	Phage	NA	NA	NA	NA	NA	NA	NA	NA	NA	NA
H1402R3_000000004417	4345	44.3	Plasmid	NA	NA	NA	NA	Plasmid	NA	NA	NA	NA	NA	NA	NA	NA	NA	NA
H1402R3_000000005550	3903	61.36	Mobile	NA	NA	NA	NA	Mobile	NA	NA	NA	NA	NA	NA	NA	NA	NA	NA
H1402R3_000000007172	3435	65.88	Phage,Mobile	NA	NA	NA	NA	Mobile	Mobile	NC_006824.1	Aromatoleum aromaticum EbN1 plasmid 2, complete sequence	223670	NA	69.61	NA	NA	NA	NA
H1402R3_000000007213	3428	56.86	Phage,Mobile	NA	NA	NA	NA	Mobile	NA	NA	NA	NA	NA	NA	NA	NA	NA	NA
H1402R3_000000010856	2821	51.75	NA	NA	NA	NA	NA	Mobile	NA	NA	NA	NA	NA	NA	NA	NA	NA	NA
H1402R3_000000011064	2795	48.26	Plasmid	NA	NA	NA	Plasmid	Plasmid	NA	NA	NA	NA	NA	NA	NA	NA	NA	NA
H1402R3_000000014740	2442	61.02	Phage,Mobile	NA	NA	NA	NA	Mobile	NA	NA	NA	NA	NA	NA	NA	NA	NA	NA
H1402R3_000000015380	2396	73.62	Phage,Mobile	NA	NA	NA	NA	Mobile	NA	NA	NA	NA	NA	NA	NA	NA	NA	NA
H1402R3_000000017582	2258	64.84	Phage,Mobile	NA	NA	NA	NA	Mobile	NA	NA	NA	NA	NA	NA	NA	NA	NA	NA
H1402R3_000000020695	2096	66.7	Phage,Mobile	NA	NA	NA	NA	Mobile	NA	NA	NA	NA	NA	NA	NA	NA	NA	NA
H1402R3_000000021932	2041	54.68	NA	NA	NA	NA	NA	Mobile	NA	NA	NA	NA	NA	NA	NA	NA	NA	NA
H1402R3_000000026721	1863	60.87	Plasmid	NA	NA	phage	NA	Phage	NA	NA	NA	NA	NA	NA	NA	NA	NA	NA
H1402R3_000000032063	1710	58.54	Phage,Mobile	NA	NA	NA	NA	Mobile	NA	NA	NA	NA	NA	NA	NA	NA	NA	NA
H1402R3_000000038454	1575	37.14	Plasmid	NA	NA	NA	NA	Plasmid	NA	NA	NA	NA	NA	NA	NA	NA	NA	NA
H1402R3_000000041887	1515	54.19	Phage	NA	NA	NA	NA	Mobile	NA	NA	NA	NA	NA	NA	NA	NA	NA	NA
H1402R3_000000042195	1510	44.97	Phage,Mobile	NA	NA	NA	NA	Mobile	NA	NA	NA	NA	NA	NA	NA	NA	NA	NA
H1402R3_000000043912	1482	60.8	Phage	NA	NA	NA	NA	Mobile	NA	NA	NA	NA	NA	NA	NA	NA	NA	NA
H1402R3_000000046739	1440	61.46	Phage	NA	NA	NA	NA	Mobile	NA	NA	NA	NA	NA	NA	NA	NA	NA	NA
H1402R3_000000047018	1436	47.77	NA	ssDNA	NA	NA	NA	Phage	NA	NA	NA	NA	NA	NA	NA	NA	NA	NA
H1402R3_000000048331	1418	64.46	Plasmid,Mobile	NA	NA	NA	NA	Plasmid	NA	NA	NA	NA	NA	NA	NA	NA	NA	NA
H1402R3_000000048785	1412	67.99	Plasmid,Mobile	NA	NA	NA	NA	Plasmid	NA	NA	NA	NA	NA	NA	NA	NA	NA	NA
H1402R3_000000062559	1261	62.25	Phage,Mobile	NA	NA	NA	NA	Mobile	NA	NA	NA	NA	NA	NA	NA	NA	NA	NA
H1402R3_000000064059	1247	69.13	NA	NA	NA	NA	NA	Mobile	NA	NA	NA	NA	NA	NA	NA	NA	NA	NA
H1402R3_000000069240	1204	59.47	Phage	NA	NA	NA	NA	Mobile	NA	NA	NA	NA	NA	NA	NA	NA	NA	NA
H1402R3_000000070562	1194	65.33	Phage_Plasmid,Mobile	NA	NA	NA	NA	Plasmid	NA	NA	NA	NA	NA	NA	NA	NA	NA	NA
H1402R3_000000085969	1094	47.44	Mobile	NA	NA	NA	NA	Mobile	NA	NA	NA	NA	NA	NA	NA	NA	NA	NA
H1402R3_000000105169	1002	67.07	Plasmid,Mobile	NA	NA	NA	NA	Plasmid	NA	NA	NA	NA	NA	NA	NA	NA	NA	NA
H32021S_000000000001	1194	38.02	Mobile	NA	NA	NA	NA	Mobile	NA	NA	NA	NA	NA	NA	NA	NA	NA	NA
H32021S_000000000002	1171	58.24	Mobile	NA	NA	NA	NA	Mobile	NA	NA	NA	NA	NA	NA	NA	NA	NA	NA
H32021S_000000000003	1245	58.47	NA	NA	NA	NA	NA	Mobile	NA	NA	NA	NA	NA	NA	NA	NA	NA	NA
H32021S_000000000004	1253	67.28	Mobile	NA	NA	NA	NA	Mobile	NA	NA	NA	NA	NA	NA	NA	NA	NA	NA
H32021S_000000000005	1516	61.74	Mobile	NA	NA	NA	NA	Mobile	NA	NA	NA	NA	NA	NA	NA	NA	NA	NA
H32021S_000000000007	1492	43.83	NA	NA	NA	NA	NA	Mobile	NA	NA	NA	NA	NA	NA	NA	NA	NA	NA
H32021S_000000000008	1737	59.36	Mobile	NA	NA	NA	NA	Mobile	NA	NA	NA	NA	NA	NA	NA	NA	NA	NA
H32021S_000000000009	1101	34.6	NA	NA	NA	NA	NA	Mobile	NA	NA	NA	NA	NA	NA	NA	NA	NA	NA
H32021S_000000000010	1927	64.45	NA	NA	NA	NA	NA	Mobile	Mobile	NZ_CP038637.1	Cupriavidus oxalaticus strain X32 plasmid unnamed2, complete sequence	134509	NA	67.492	NA	NA	NA	NA
H32021S_000000000011	1809	68.33	NA	NA	NA	NA	NA	Mobile	NA	NA	NA	NA	NA	NA	NA	NA	NA	NA
H32021S_000000000012	1564	48.02	Mobile	NA	NA	NA	NA	Mobile	NA	NA	NA	NA	NA	NA	NA	NA	NA	NA
H32021S_000000000013	1325	42.42	Mobile	NA	NA	NA	NA	Mobile	NA	NA	NA	NA	NA	NA	NA	NA	NA	NA
H32021S_000000000014	1387	53.28	Mobile	NA	NA	phage	NA	Phage	NA	NA	NA	NA	NA	NA	NA	NA	NA	NA
H32021S_000000000015	2599	59.6	Phage,Mobile	NA	NA	NA	NA	Mobile	NA	NA	NA	NA	NA	NA	NA	NA	NA	NA
H32021S_000000000016	64273	60.36	Phage	dsDNAphage	NA	NA	Phage	Phage	NA	NA	NA	NA	NA	NA	NA	NA	NA	NA
H32021S_000000000017	1104	51.63	NA	NA	NA	NA	NA	Mobile	NA	NA	NA	NA	NA	NA	NA	NA	NA	NA
H32021S_000000000018	1042	62.28	Mobile	NA	NA	NA	NA	Mobile	NA	NA	NA	NA	NA	NA	NA	NA	NA	NA
H32021S_000000000019	1353	53.73	NA	NA	NA	NA	NA	Mobile	NA	NA	NA	NA	NA	NA	NA	NA	NA	NA
H32021S_000000000020	1257	54.57	NA	ssDNA	NA	phage	NA	Phage	NA	NA	NA	NA	NA	NA	NA	NA	NA	NA
H32021S_000000000021	1216	54.69	NA	NA	NA	NA	NA	Mobile	NA	NA	NA	NA	NA	NA	NA	NA	NA	NA
H32021S_000000000022	1287	41.96	NA	NA	NA	NA	NA	Mobile	NA	NA	NA	NA	NA	NA	NA	NA	NA	NA
H32021S_000000000023	1915	64.44	NA	NA	NA	phage	NA	Phage	Phage	NZ_CP040512.1	Acidithiobacillus ferrooxidans strain YNTRS-40 plasmid p1, complete sequence	47104	NA	65.506	NA	NA	NA	NA
H32021S_000000000024	1371	52.08	Mobile	NA	NA	NA	NA	Mobile	NA	NA	NA	NA	NA	NA	NA	NA	NA	NA
H32021S_000000000025	1122	60.52	NA	NA	NA	NA	NA	Mobile	NA	NA	NA	NA	NA	NA	NA	NA	NA	NA
H32021S_000000000026	11321	40.6	Plasmid,Mobile	NA	NA	NA	NA	Plasmid	NA	NA	NA	NA	NA	NA	NA	NA	NA	NA
H32021S_000000000027	1194	52.26	NA	NA	NA	NA	NA	Mobile	NA	NA	NA	NA	NA	NA	NA	NA	NA	NA
H32021S_000000000028	1152	32.47	Mobile	NA	NA	NA	NA	Mobile	NA	NA	NA	NA	NA	NA	NA	NA	NA	NA
H32021S_000000000029	1800	65.22	NA	NA	NA	phage	NA	Phage	NA	NA	NA	NA	NA	NA	NA	NA	NA	NA
H32021S_000000000030	1063	36.31	Mobile	NA	NA	phage	NA	Phage	NA	NA	NA	NA	NA	NA	NA	NA	NA	NA
H32021S_000000000031	1767	46.52	NA	NA	NA	phage	NA	Phage	NA	NA	NA	NA	NA	NA	NA	NA	NA	NA
H32021S_000000000032	3262	50.37	NA	NA	NA	NA	NA	Mobile	NA	NA	NA	NA	NA	NA	NA	NA	NA	NA
H32021S_000000000033	1253	65.12	NA	NA	NA	NA	NA	Mobile	NA	NA	NA	NA	NA	NA	NA	NA	NA	NA
H32021S_000000000034	1340	63.21	Mobile	NA	NA	NA	NA	Mobile	Mobile	NZ_CP048283.1	Rhizobium leguminosarum bv. viciae 248 plasmid pRle248c, complete sequence	298312	NA	69.1	NA	NA	NA	NA
H32021S_000000000035	1170	56.24	NA	NA	NA	NA	NA	Mobile	NA	NA	NA	NA	NA	NA	NA	NA	NA	NA
H32021S_000000000036	1089	55.46	NA	NA	NA	NA	NA	Mobile	NA	NA	NA	NA	NA	NA	NA	NA	NA	NA
H32021S_000000000037	1326	51.13	NA	NA	NA	NA	NA	Mobile	NA	NA	NA	NA	NA	NA	NA	NA	NA	NA
H32021S_000000000038	1296	57.56	NA	NA	NA	phage	NA	Phage	NA	NA	NA	NA	NA	NA	NA	NA	NA	NA
H32021S_000000000040	1116	38.17	Mobile	NA	NA	phage	NA	Phage	NA	NA	NA	NA	NA	NA	NA	NA	NA	NA
H32021S_000000000041	1514	33.75	NA	NA	NA	NA	NA	Mobile	NA	NA	NA	NA	NA	NA	NA	NA	NA	NA
H32021S_000000000042	1951	33.83	Mobile	NA	NA	NA	NA	Mobile	NA	NA	NA	NA	NA	NA	NA	NA	NA	NA
H32021S_000000000044	2343	51	NA	NA	NA	NA	NA	Mobile	NA	NA	NA	NA	NA	NA	NA	CORE	NA	NA
H32021S_000000000045	7226	61.82	Phage,Mobile	NA	NA	NA	NA	Mobile	NA	NA	NA	NA	NA	NA	NA	NA	NA	NA
H32021S_000000000046	2723	57.07	NA	dsDNAphage	NA	phage	NA	Phage	NA	NA	NA	NA	NA	NA	NA	NA	NA	NA
H32021S_000000000047	1023	43.7	Mobile	NA	NA	NA	NA	Mobile	NA	NA	NA	NA	NA	NA	NA	NA	NA	NA
H32021S_000000000048	19922	66.93	NA	NA	lytic	phage	Phage	Phage	NA	NA	NA	NA	NA	NA	NA	NA	NA	NA
H32021S_000000000049	1893	61.17	Mobile	NA	NA	NA	NA	Mobile	NA	NA	NA	NA	NA	NA	NA	NA	NA	NA
H32021S_000000000050	2478	68.68	Mobile	NA	NA	NA	NA	Mobile	NA	NA	NA	NA	NA	NA	NA	NA	NA	NA
H32021S_000000000051	1158	51.21	NA	NA	NA	NA	NA	Mobile	NA	NA	NA	NA	NA	NA	NA	NA	NA	NA
H32021S_000000000052	2041	65.16	NA	NA	NA	phage	NA	Phage	NA	NA	NA	NA	NA	NA	NA	NA	NA	NA
H32021S_000000000053	1686	42.11	Mobile	NA	NA	NA	NA	Mobile	NA	NA	NA	NA	NA	NA	NA	NA	NA	NA
H32021S_000000000054	1014	57.89	NA	NA	NA	NA	NA	Mobile	NA	NA	NA	NA	NA	NA	NA	NA	NA	NA
H32021S_000000000055	1552	57.73	Mobile	ssDNA	NA	NA	NA	Phage	NA	NA	NA	NA	NA	NA	NA	NA	NA	NA
H32021S_000000000056	1302	58.37	NA	NA	NA	NA	NA	Mobile	NA	NA	NA	NA	NA	NA	NA	NA	NA	NA
H32021S_000000000057	1197	49.62	NA	NA	NA	NA	NA	Mobile	NA	NA	NA	NA	NA	NA	NA	NA	NA	NA
H32021S_000000000058	72268	54.48	Phage_Plasmid,Mobile	dsDNAphage	lytic	phage	Phage	Phage	NA	NA	NA	NA	NA	NA	NA	NA	NA	NA
H32021S_000000000059	47651	59.11	Phage	dsDNAphage	NA	NA	Phage	Phage	NA	NA	NA	NA	NA	NA	NA	NA	NA	NA
H32021S_000000000060	1342	27.72	Mobile	NA	NA	NA	NA	Mobile	NA	NA	NA	NA	NA	NA	NA	NA	NA	NA
H32021S_000000000061	13926	62.35	Phage	NA	lytic	NA	NA	Phage	NA	NA	NA	NA	NA	NA	NA	NA	NA	NA
H32021S_000000000062	1724	32.13	Mobile	NA	NA	NA	NA	Mobile	NA	NA	NA	NA	NA	NA	NA	NA	NA	NA
H32021S_000000000063	1678	61.38	Mobile	NA	NA	NA	NA	Mobile	Mobile	NZ_CP050250.1	Sphingopyxis terrae subsp. terrae strain YC-JH3 plasmid pStJH, complete sequence	197269	NA	85.758	NA	NA	NA	NA
H32021S_000000000064	2186	44.92	NA	NA	NA	NA	NA	Mobile	NA	NA	NA	NA	NA	NA	NA	NA	NA	NA
H32021S_000000000065	1251	40.13	Mobile	NA	NA	NA	NA	Mobile	NA	NA	NA	NA	NA	NA	NA	NA	NA	NA
H32021S_000000000066	1636	41.2	NA	NA	NA	NA	NA	Mobile	NA	NA	NA	NA	NA	NA	NA	NA	NA	NA
H32021S_000000000067	1038	51.64	NA	NA	NA	NA	NA	Mobile	NA	NA	NA	NA	NA	NA	NA	NA	NA	NA
H32021S_000000000068	1184	29.14	NA	NA	NA	NA	NA	Mobile	NA	NA	NA	NA	NA	NA	NA	NA	NA	NA
H32021S_000000000069	1404	56.77	Mobile	NA	NA	NA	NA	Mobile	NA	NA	NA	NA	NA	NA	NA	NA	NA	NA
H32021S_000000000070	1836	30.72	Mobile	NA	NA	NA	NA	Mobile	NA	NA	NA	NA	NA	NA	NA	NA	NA	NA
H32021S_000000000071	1335	60.15	NA	NA	NA	NA	NA	Mobile	NA	NA	NA	NA	NA	NA	NA	NA	NA	NA
H32021S_000000000072	1503	27.68	Mobile	NA	NA	NA	NA	Mobile	NA	NA	NA	NA	NA	NA	NA	NA	NA	NA
H32021S_000000000073	1364	40.84	Mobile	NA	NA	NA	NA	Mobile	NA	NA	NA	NA	NA	NA	NA	NA	NA	NA
H32021S_000000000074	1068	50.94	NA	NA	NA	NA	NA	Mobile	NA	NA	NA	NA	NA	NA	NA	NA	NA	NA
H32021S_000000000075	1053	62.49	Mobile	NA	NA	NA	NA	Mobile	NA	NA	NA	NA	NA	NA	NA	NA	NA	NA
H32021S_000000000076	40976	40.11	Phage_Plasmid,Mobile	dsDNAphage	lytic	phage	Phage	Phage	NA	NA	NA	NA	NA	NA	NA	NA	NA	NA
H32021S_000000000077	1041	51.59	NA	NA	NA	NA	NA	Mobile	NA	NA	NA	NA	NA	NA	NA	NA	NA	NA
H32021S_000000000078	1005	43.18	NA	NA	NA	NA	NA	Mobile	NA	NA	NA	NA	NA	NA	NA	NA	NA	NA
H32021S_000000000079	1189	53.07	Mobile	ssDNA	NA	NA	NA	Phage	NA	NA	NA	NA	NA	NA	NA	NA	NA	NA
H32021S_000000000080	12278	31.8	Phage,Mobile	NA	NA	NA	NA	Mobile	NA	NA	NA	NA	NA	NA	NA	NA	NA	NA
H32021S_000000000081	9789	66.07	NA	NA	NA	NA	NA	Mobile	NA	NA	NA	NA	NA	NA	NA	NA	NA	NA
H32021S_000000000082	1776	49.72	Mobile	NA	NA	NA	NA	Mobile	NA	NA	NA	NA	NA	NA	NA	NA	NA	NA
H3202R1_000000000112	75855	59.43	Phage_Plasmid,Mobile	NA	NA	NA	Plasmid	Plasmid	NA	NA	NA	NA	NA	NA	I_traY;I_trbA;T_virB11;I_traI;I_traM;I_traN;traU;I_traW	NA	NA	NA
H3202R1_000000000336	44590	54.92	Phage_Plasmid,Mobile	NA	NA	NA	Plasmid	Plasmid	NA	NA	NA	NA	NA	NA	F_traL;F_traE;F_traK;F_traB;F_traV;virb4;F_traW;F_traU;F_traF;F_traH;F_traG;T_virB1	NA	NA	NA
H3202R1_000000000545	33973	41.58	Phage	dsDNAphage	lytic	phage	Phage	Phage	NA	NA	NA	NA	NA	NA	NA	NA	NA	NA
H3202R1_000000000691	29128	53.89	Mobile	NA	NA	NA	Phage	Phage	NA	NA	NA	NA	NA	NA	NA	NA	NA	NA
H3202R1_000000000718	28423	53	Phage_Plasmid,Mobile	NA	NA	NA	Plasmid	Plasmid	NA	NA	NA	NA	NA	NA	MOBC	NA	NA	NA
H3202R1_000000000738	28025	63.15	Plasmid,Mobile	NA	NA	NA	Plasmid	Plasmid	NA	NA	NA	NA	NA	NA	F_traF;F_traN;F_trbC;F_traU;F_traW;virb4;F_traV;F_traB;F_traK;F_traE;F_traL	NA	NA	NA
H3202R1_000000001391	18791	53.52	Plasmid,Mobile	NA	NA	NA	Plasmid	Plasmid	NA	NA	NA	NA	NA	NA	F_traG;F_traH;F_traF;F_traU;F_traW;virb4;F_traV;F_traB;F_traE;F_traL	NA	NA	NA
H3202R1_000000001671	16725	66.7	NA	NA	NA	NA	NA	Mobile	NA	NA	NA	NA	NA	NA	NA	NA	NA	NA
H3202R1_000000002391	13418	72.13	NA	NA	NA	NA	NA	Mobile	NA	NA	NA	NA	NA	NA	NA	CORE	NA	NA
H3202R1_000000002687	12297	69.37	Phage	NA	NA	NA	NA	Mobile	NA	NA	NA	NA	NA	NA	NA	NA	NA	NA
H3202R1_000000003131	11094	49.43	Phage	NA	NA	NA	NA	Mobile	NA	NA	NA	NA	NA	NA	NA	NA	NA	NA
H3202R1_000000003372	10512	62.48	NA	NA	NA	NA	NA	Mobile	NA	NA	NA	NA	NA	NA	NA	NA	NA	NA
H3202R1_000000003780	9795	57.93	Phage,Mobile	NA	NA	NA	Plasmid	Plasmid	Mobile	NZ_CP053612.1	Burkholderia sp. MBR-1 plasmid pMBR01, complete sequence	356237	NA	99.781	NA	CORE	NA	NA
H3202R1_000000003852	9686	56.91	Phage_Plasmid,Mobile	NA	NA	NA	NA	Plasmid	NA	NA	NA	NA	NA	NA	NA	NA	NA	NA
H3202R1_000000003998	9438	70.5	NA	NA	NA	NA	NA	Mobile	NA	NA	NA	NA	NA	NA	NA	NA	NA	NA
H3202R1_000000004760	8465	48.1	Phage_Plasmid,Mobile	NA	NA	NA	NA	Plasmid	NA	NA	NA	NA	NA	NA	NA	NA	NA	NA
H3202R1_000000005152	8038	64.58	Plasmid,Mobile	NA	NA	NA	Plasmid	Plasmid	NA	NA	NA	NA	NA	NA	NA	CORE	NA	NA
H3202R1_000000005555	7659	66.65	Phage,Mobile	NA	NA	NA	NA	Mobile	NA	NA	NA	NA	NA	NA	NA	NA	NA	NA
H3202R1_000000008323	5987	55.75	Plasmid,Mobile	NA	NA	NA	Plasmid	Plasmid	NA	NA	NA	NA	NA	NA	NA	NA	NA	NA
H3202R1_000000010376	5268	66.59	NA	NA	NA	NA	NA	Mobile	NA	NA	NA	NA	NA	NA	NA	NA	NA	NA
H3202R1_000000011069	5075	71.07	NA	NA	NA	NA	NA	Mobile	NA	NA	NA	NA	NA	NA	NA	NA	NA	NA
H3202R1_000000011678	4913	37.86	Phage_Plasmid,Mobile	NA	NA	NA	NA	Plasmid	NA	NA	NA	NA	NA	NA	NA	NA	NA	NA
H3202R1_000000012352	4759	56.69	Phage,Mobile	NA	NA	NA	NA	Mobile	NA	NA	NA	NA	NA	NA	NA	NA	NA	NA
H3202R1_000000013153	4592	68.6	Plasmid,Mobile	NA	NA	NA	Plasmid	Plasmid	Plasmid	CP026552.1	Citrobacter sp. SL156 plasmid unnamed3	210678	NA	85.498	MOBP1	CORE	NA	NA
H3202R1_000000013180	4588	59.76	Plasmid	NA	NA	NA	NA	Plasmid	Plasmid	NZ_CP018223.1	Tardibacter chloracetimidivorans strain JJ-A5 plasmid pHSL2, complete sequence	61559	NA	98.999	NA	NA	NA	NA
H3202R1_000000013462	4534	56.75	Phage,Mobile	NA	NA	NA	NA	Mobile	NA	NA	NA	NA	NA	NA	NA	NA	NA	NA
H3202R1_000000015004	4271	57.95	NA	NA	NA	NA	NA	Mobile	NA	NA	NA	NA	NA	NA	NA	NA	NA	NA
H3202R1_000000015480	4201	35.71	Phage,Mobile	NA	NA	NA	NA	Mobile	NA	NA	NA	NA	NA	NA	NA	NA	NA	NA
H3202R1_000000018288	3834	54.96	Phage,Mobile	NA	NA	NA	NA	Mobile	NA	NA	NA	NA	NA	NA	NA	NA	NA	NA
H3202R1_000000018564	3803	40.92	Plasmid,Mobile	NA	NA	NA	NA	Plasmid	NA	NA	NA	NA	NA	NA	NA	NA	NA	NA
H3202R1_000000018722	3785	68.9	Phage,Mobile	NA	NA	NA	NA	Mobile	NA	NA	NA	NA	NA	NA	NA	NA	NA	NA
H3202R1_000000018742	3783	40.18	Phage_Plasmid,Mobile	NA	NA	NA	NA	Plasmid	NA	NA	NA	NA	NA	NA	NA	NA	NA	NA
H3202R1_000000019094	3743	43.6	Plasmid,Mobile	NA	NA	NA	Plasmid	Plasmid	NA	NA	NA	NA	NA	NA	NA	NA	NA	NA
H3202R1_000000019702	3677	58.72	Plasmid,Mobile	NA	NA	NA	NA	Plasmid	NA	NA	NA	NA	NA	NA	NA	NA	NA	NA
H3202R1_000000022598	3411	54.06	Phage,Mobile	NA	NA	NA	NA	Mobile	NA	NA	NA	NA	NA	NA	NA	NA	NA	NA
H3202R1_000000023881	3312	54.98	Plasmid,Mobile	NA	NA	NA	NA	Plasmid	NA	NA	NA	NA	NA	NA	NA	NA	NA	NA
H3202R1_000000024737	3248	65.64	NA	NA	lytic	phage	NA	Phage	NA	NA	NA	NA	NA	NA	NA	NA	NA	NA
H3202R1_000000025890	3170	64.95	NA	NA	NA	NA	NA	Mobile	NA	NA	NA	NA	NA	NA	NA	NA	NA	NA
H3202R1_000000026546	3128	69.44	NA	NA	NA	NA	NA	Mobile	NA	NA	NA	NA	NA	NA	NA	NA	NA	NA
H3202R1_000000026894	3106	73.66	Phage,Mobile	NA	NA	NA	NA	Mobile	NA	NA	NA	NA	NA	NA	NA	NA	NA	NA
H3202R1_000000028003	3038	37.69	Mobile	NA	NA	NA	NA	Mobile	NA	NA	NA	NA	NA	NA	NA	NA	NA	NA
H3202R1_000000028005	3038	32.03	Phage,Mobile	NA	NA	NA	NA	Mobile	NA	NA	NA	NA	NA	NA	NA	NA	NA	NA
H3202R1_000000030027	2928	28.72	Phage,Mobile	NA	NA	NA	NA	Mobile	NA	NA	NA	NA	NA	NA	NA	NA	NA	NA
H3202R1_000000030527	2902	69.95	Mobile	NA	NA	NA	NA	Mobile	NA	NA	NA	NA	NA	NA	NA	NA	NA	NA
H3202R1_000000031096	2873	58.13	Phage,Mobile	NA	NA	NA	NA	Mobile	NA	NA	NA	NA	NA	NA	NA	NA	NA	NA
H3202R1_000000032668	2800	64.61	NA	NA	NA	NA	NA	Mobile	NA	NA	NA	NA	NA	NA	NA	NA	NA	NA
H3202R1_000000034163	2734	66.46	Phage_Plasmid,Mobile	NA	NA	NA	NA	Plasmid	NA	NA	NA	NA	NA	NA	NA	NA	NA	NA
H3202R1_000000034983	2700	63.93	Phage,Mobile	NA	NA	NA	NA	Mobile	NA	NA	NA	NA	NA	NA	NA	NA	NA	NA
H3202R1_000000035045	2698	69.01	NA	NA	NA	NA	NA	Mobile	NA	NA	NA	NA	NA	NA	NA	NA	NA	NA
H3202R1_000000038369	2571	36.64	Mobile	NA	NA	NA	NA	Mobile	NA	NA	NA	NA	NA	NA	NA	NA	NA	NA
H3202R1_000000038968	2548	67.5	NA	dsDNAphage	lytic	phage	NA	Phage	NA	NA	NA	NA	NA	NA	NA	CORE	NA	NA
H3202R1_000000041110	2479	29.81	Mobile	NA	NA	NA	NA	Mobile	NA	NA	NA	NA	NA	NA	NA	NA	NA	NA
H3202R1_000000041389	2471	71.1	NA	NA	NA	NA	NA	Mobile	NA	NA	NA	NA	NA	NA	NA	NA	NA	NA
H3202R1_000000043284	2415	52.17	Mobile	ssDNA	NA	NA	NA	Phage	NA	NA	NA	NA	NA	NA	NA	NA	NA	NA
H3202R1_000000045541	2352	62.88	Phage	NA	NA	NA	NA	Mobile	Mobile	NZ_CP040894.1	Leclercia adecarboxylata strain Z96-1 plasmid pZ96-1_3, complete sequence	75205	NA	99.957	NA	NA	NA	NA
H3202R1_000000048008	2289	56.18	Phage,Mobile	ssDNA	NA	NA	NA	Phage	NA	NA	NA	NA	NA	NA	NA	NA	NA	NA
H3202R1_000000055941	2115	41.75	Plasmid,Mobile	NA	NA	NA	NA	Plasmid	NA	NA	NA	NA	NA	NA	NA	NA	NA	NA
H3202R1_000000059702	2045	66.41	Phage,Mobile	NA	NA	NA	NA	Mobile	NA	NA	NA	NA	NA	NA	NA	NA	NA	NA
H3202R1_000000059866	2042	49.17	Phage,Mobile	ssDNA	NA	NA	NA	Phage	NA	NA	NA	NA	NA	NA	NA	NA	NA	NA
H3202R1_000000061466	2015	36.67	Mobile	NA	NA	NA	NA	Mobile	NA	NA	NA	NA	NA	NA	NA	CORE	NA	NA
H3202R1_000000063621	1981	71.68	NA	NA	NA	NA	NA	Mobile	NA	NA	NA	NA	NA	NA	NA	NA	NA	NA
H3202R1_000000064010	1975	65.87	Phage,Mobile	NA	NA	NA	NA	Mobile	NA	NA	NA	NA	NA	NA	NA	NA	NA	NA
H3202R1_000000064070	1974	49.54	Phage,Mobile	NA	NA	NA	NA	Mobile	NA	NA	NA	NA	NA	NA	NA	NA	NA	NA
H3202R1_000000066371	1938	50.15	NA	NA	NA	NA	NA	Mobile	NA	NA	NA	NA	NA	NA	NA	NA	NA	NA
H3202R1_000000070358	1883	64.42	NA	NA	NA	NA	NA	Mobile	NA	NA	NA	NA	NA	NA	NA	NA	NA	NA
H3202R1_000000072512	1854	57.12	Mobile	NA	NA	phage	NA	Phage	NA	NA	NA	NA	NA	NA	NA	NA	NA	NA
H3202R1_000000074636	1827	69.35	Plasmid,Mobile	NA	NA	NA	NA	Plasmid	NA	NA	NA	NA	NA	NA	NA	NA	NA	NA
H3202R1_000000076963	1799	66.43	Mobile	NA	NA	NA	NA	Mobile	NA	NA	NA	NA	NA	NA	NA	NA	NA	NA
H3202R1_000000084449	1718	44.82	Phage,Mobile	NA	NA	NA	NA	Mobile	NA	NA	NA	NA	NA	NA	NA	NA	NA	NA
H3202R1_000000087141	1690	40.95	Plasmid	NA	NA	NA	NA	Plasmid	NA	NA	NA	NA	NA	NA	NA	NA	NA	NA
H3202R1_000000088394	1677	55.28	Mobile	ssDNA	NA	NA	NA	Phage	Phage	NZ_CP067418.1	Aeromonas media strain E31 plasmid pE31A, complete sequence	373184	NA	70.669	NA	NA	NA	NA
H3202R1_000000092837	1636	68.83	Plasmid,Mobile	NA	NA	NA	NA	Plasmid	Plasmid	NZ_CP041020.1	Sphingobium fuliginis ATCC 27551 plasmid pSF3, complete sequence	43234	NA	78.938	NA	NA	NA	NA
H3202R1_000000094854	1618	58.96	NA	NA	NA	NA	NA	Mobile	NA	NA	NA	NA	NA	NA	NA	NA	NA	NA
H3202R1_000000095763	1610	44.91	Phage,Mobile	NA	NA	phage	NA	Phage	NA	NA	NA	NA	NA	NA	NA	NA	NA	NA
H3202R1_000000099107	1582	68.58	NA	NA	NA	NA	NA	Mobile	NA	NA	NA	NA	NA	NA	NA	NA	NA	NA
H3202R1_000000104994	1537	54.2	Phage,Mobile	ssDNA	NA	NA	NA	Phage	NA	NA	NA	NA	NA	NA	NA	NA	NA	NA
H3202R1_000000104997	1537	71.57	NA	NA	NA	NA	NA	Mobile	NA	NA	NA	NA	NA	NA	NA	NA	NA	NA
H3202R1_000000106625	1525	69.31	Phage,Mobile	NA	NA	NA	Phage	Phage	NA	NA	NA	NA	NA	NA	NA	NA	NA	NA
H3202R1_000000109798	1502	74.1	Phage,Mobile	NA	NA	NA	NA	Mobile	NA	NA	NA	NA	NA	NA	NA	NA	NA	NA
H3202R1_000000114462	1471	58.53	Plasmid,Mobile	NA	NA	NA	NA	Plasmid	NA	NA	NA	NA	NA	NA	NA	NA	NA	NA
H3202R1_000000116015	1460	69.59	Phage,Mobile	NA	NA	NA	NA	Mobile	NA	NA	NA	NA	NA	NA	NA	NA	NA	NA
H3202R1_000000117820	1449	54.93	Phage,Mobile	NA	NA	NA	NA	Mobile	NA	NA	NA	NA	NA	NA	NA	NA	NA	NA
H3202R1_000000120643	1432	67.81	Phage,Mobile	NA	NA	NA	NA	Mobile	NA	NA	NA	NA	NA	NA	NA	NA	NA	NA
H3202R1_000000121191	1428	58.68	Phage,Mobile	NA	NA	NA	NA	Mobile	NA	NA	NA	NA	NA	NA	NA	NA	NA	NA
H3202R1_000000122284	1422	76.51	Phage	NA	NA	NA	NA	Mobile	NA	NA	NA	NA	NA	NA	NA	NA	NA	NA
H3202R1_000000122351	1421	68.05	Phage,Mobile	NA	NA	NA	NA	Mobile	NA	NA	NA	NA	NA	NA	NA	NA	NA	NA
H3202R1_000000130525	1376	35.9	Plasmid,Mobile	ssDNA	NA	NA	NA	Phage	NA	NA	NA	NA	NA	NA	NA	NA	NA	NA
H3202R1_000000130616	1375	44.15	Phage,Mobile	NA	NA	NA	NA	Mobile	NA	NA	NA	NA	NA	NA	NA	NA	NA	NA
H3202R1_000000132102	1368	62.65	Phage,Mobile	NA	NA	NA	NA	Mobile	NA	NA	NA	NA	NA	NA	NA	NA	NA	NA
H3202R1_000000132440	1366	68.37	NA	NA	NA	NA	NA	Mobile	NA	NA	NA	NA	NA	NA	NA	NA	NA	NA
H3202R1_000000133551	1360	69.85	Phage,Mobile	NA	NA	NA	NA	Mobile	NA	NA	NA	NA	NA	NA	NA	NA	NA	NA
H3202R1_000000137343	1341	51.9	Phage,Mobile	ssDNA	NA	NA	NA	Phage	NA	NA	NA	NA	NA	NA	NA	NA	NA	NA
H3202R1_000000142705	1315	68.06	NA	NA	NA	NA	NA	Mobile	NA	NA	NA	NA	NA	NA	NA	NA	NA	NA
H3202R1_000000151100	1278	62.91	Plasmid	NA	NA	NA	NA	Plasmid	NA	NA	NA	NA	NA	NA	NA	NA	NA	NA
H3202R1_000000156294	1256	57.8	Phage,Mobile	NA	NA	NA	NA	Mobile	NA	NA	NA	NA	NA	NA	NA	NA	NA	NA
H3202R1_000000159360	1245	64.26	Phage,Mobile	NA	NA	NA	NA	Mobile	NA	NA	NA	NA	NA	NA	NA	NA	NA	NA
H3202R1_000000161264	1237	62.09	Phage,Mobile	NA	NA	NA	NA	Mobile	NA	NA	NA	NA	NA	NA	NA	NA	NA	NA
H3202R1_000000162224	1234	66.53	NA	NA	NA	NA	NA	Mobile	NA	NA	NA	NA	NA	NA	NA	NA	NA	NA
H3202R1_000000165279	1223	65.17	Phage,Mobile	NA	NA	NA	NA	Mobile	NA	NA	NA	NA	NA	NA	NA	NA	NA	NA
H3202R1_000000170904	1202	61.4	Plasmid,Mobile	NA	NA	NA	NA	Plasmid	NA	NA	NA	NA	NA	NA	NA	NA	NA	NA
H3202R1_000000183701	1159	68.42	Plasmid,Mobile	NA	NA	NA	NA	Plasmid	NA	NA	NA	NA	NA	NA	NA	NA	NA	NA
H3202R1_000000183921	1158	58.81	Phage,Mobile	ssDNA	NA	NA	NA	Phage	NA	NA	NA	NA	NA	NA	NA	NA	NA	NA
H3202R1_000000196561	1120	64.02	Phage,Mobile	NA	NA	NA	NA	Mobile	NA	NA	NA	NA	NA	NA	NA	NA	NA	NA
H3202R1_000000198802	1113	49.87	Mobile	NA	NA	NA	NA	Mobile	NA	NA	NA	NA	NA	NA	NA	NA	NA	NA
H3202R1_000000209985	1083	34.63	Phage,Mobile	NA	NA	NA	NA	Mobile	NA	NA	NA	NA	NA	NA	NA	NA	NA	NA
H3202R1_000000210912	1081	58.28	Phage,Mobile	NA	NA	NA	NA	Mobile	NA	NA	NA	NA	NA	NA	NA	NA	NA	NA
H3202R1_000000221054	1056	63.83	Phage,Mobile	NA	NA	NA	NA	Mobile	NA	NA	NA	NA	NA	NA	NA	NA	NA	NA
H3202R1_000000224546	1048	62.5	Phage	NA	NA	NA	NA	Mobile	Mobile	NZ_CP026974.1	Achromobacter insolitus strain FDAARGOS_88 plasmid unnamed1, complete sequence	369152	NA	99.905	NA	CORE	NA	NA
H3202R1_000000238143	1017	64.41	Mobile	NA	NA	NA	NA	Mobile	NA	NA	NA	NA	NA	NA	NA	NA	NA	NA
H41011S_000000000001	1321	61.92	NA	NA	NA	NA	NA	Mobile	NA	NA	NA	NA	NA	NA	NA	NA	NA	NA
H41011S_000000000002	1386	49.64	NA	NA	NA	NA	NA	Mobile	NA	NA	NA	NA	NA	NA	NA	NA	NA	NA
H41011S_000000000003	3193	52.62	NA	NA	NA	NA	NA	Mobile	NA	NA	NA	NA	NA	NA	NA	NA	NA	NA
H41011S_000000000005	2220	33.51	NA	NA	NA	NA	NA	Mobile	NA	NA	NA	NA	NA	NA	NA	CORE	NA	NA
H41011S_000000000006	1098	38.34	NA	NA	NA	NA	NA	Mobile	NA	NA	NA	NA	NA	NA	NA	NA	NA	NA
H41011S_000000000007	1126	50.09	Mobile	NA	NA	NA	NA	Mobile	NA	NA	NA	NA	NA	NA	NA	CORE	NA	NA
H41011S_000000000008	1025	51.61	NA	NA	NA	NA	NA	Mobile	NA	NA	NA	NA	NA	NA	NA	NA	NA	NA
H41011S_000000000009	38397	53.14	Phage_Plasmid,Mobile	dsDNAphage	lytic	phage	Phage	Phage	NA	NA	NA	NA	NA	NA	NA	NA	NA	NA
H41011S_000000000010	58909	61.29	Phage	dsDNAphage	lytic	NA	Phage	Phage	NA	NA	NA	NA	NA	NA	NA	NA	NA	NA
H41011S_000000000011	1694	41.15	NA	NA	NA	NA	NA	Mobile	NA	NA	NA	NA	NA	NA	NA	NA	NA	NA
H41011S_000000000012	3853	28.91	NA	NA	NA	NA	NA	Mobile	NA	NA	NA	NA	NA	NA	NA	NA	NA	NA
H41011S_000000000013	9447	50.94	Plasmid,Mobile	dsDNAphage	NA	NA	NA	Phage	NA	NA	NA	NA	NA	NA	NA	NA	NA	NA
H41011S_000000000014	69492	70	Phage_Plasmid,Mobile	dsDNAphage	lytic	phage	Phage	Phage	NA	NA	NA	NA	NA	NA	NA	NA	NA	NA
H41011S_000000000015	1347	51.3	NA	NA	NA	NA	NA	Mobile	NA	NA	NA	NA	NA	NA	NA	NA	NA	NA
H41011S_000000000016	53518	59.46	Phage	dsDNAphage	NA	NA	Phage	Phage	NA	NA	NA	NA	NA	NA	NA	NA	NA	NA
H41011S_000000000017	1802	45.67	Mobile	ssDNA	NA	NA	NA	Phage	NA	NA	NA	NA	NA	NA	NA	NA	NA	NA
H41011S_000000000018	2071	57.65	NA	NA	NA	NA	NA	Mobile	NA	NA	NA	NA	NA	NA	NA	NA	NA	NA
H41011S_000000000019	53333	54.54	Phage	dsDNAphage	lytic	phage	Phage	Phage	NA	NA	NA	NA	NA	NA	NA	CORE	NA	NA
H41011S_000000000020	4173	60.1	NA	NA	NA	NA	NA	Mobile	NA	NA	NA	NA	NA	NA	NA	NA	NA	NA
H41011S_000000000022	1495	49.3	NA	NA	NA	NA	NA	Mobile	NA	NA	NA	NA	NA	NA	NA	CORE	NA	NA
H41011S_000000000023	1563	49.14	NA	NA	NA	NA	NA	Mobile	NA	NA	NA	NA	NA	NA	NA	NA	NA	NA
H41011S_000000000024	48961	56.28	Phage,Mobile	dsDNAphage	lytic	phage	Phage	Phage	NA	NA	NA	NA	NA	NA	NA	NA	NA	NA
H41011S_000000000025	1282	37.13	Mobile	NA	NA	phage	NA	Phage	NA	NA	NA	NA	NA	NA	NA	NA	NA	NA
H41011S_000000000026	39350	45.46	Phage	dsDNAphage	lytic	NA	Phage	Phage	NA	NA	NA	NA	NA	NA	NA	NA	NA	NA
H41011S_000000000027	44255	53.9	Phage,Mobile	dsDNAphage	lytic	NA	Phage	Phage	NA	NA	NA	NA	NA	NA	NA	NA	NA	NA
H41011S_000000000028	4304	35.32	NA	NA	NA	NA	NA	Mobile	NA	NA	NA	NA	NA	NA	NA	NA	NA	NA
H41011S_000000000029	1789	38.46	NA	ssDNA	NA	NA	NA	Phage	NA	NA	NA	NA	NA	NA	NA	NA	NA	NA
H41011S_000000000030	8117	60.87	Phage,Mobile	NA	lysogenic	NA	NA	Phage	NA	NA	NA	NA	NA	NA	NA	NA	NA	NA
H41011S_000000000031	17169	64.1	NA	NA	NA	NA	NA	Mobile	NA	NA	NA	NA	NA	NA	NA	NA	NA	NA
H41011S_000000000033	92388	69.81	Phage_Plasmid,Mobile	dsDNAphage	lytic	phage	Phage	Phage	NA	NA	NA	NA	NA	NA	NA	CORE	NA	NA
H41011S_000000000034	2125	39.58	Phage	NA	NA	NA	NA	Mobile	NA	NA	NA	NA	NA	NA	NA	NA	NA	NA
H41011S_000000000035	46790	41.27	Phage_Plasmid,Mobile	dsDNAphage	NA	phage	Phage	Phage	NA	NA	NA	NA	NA	NA	NA	NA	NA	NA
H41011S_000000000037	39041	55.53	Phage,Mobile	dsDNAphage	lysogenic	phage	Phage	Phage	NA	NA	NA	NA	NA	NA	NA	NA	NA	NA
H41011S_000000000038	1244	31.59	NA	NA	NA	NA	NA	Mobile	NA	NA	NA	NA	NA	NA	NA	CORE	CORE	CORE
H41011S_000000000039	1152	69.62	NA	NA	NA	NA	NA	Mobile	NA	NA	NA	NA	NA	NA	NA	NA	NA	NA
H41011S_000000000040	38774	43.96	Phage_Plasmid	dsDNAphage	lytic	NA	Phage	Phage	NA	NA	NA	NA	NA	NA	NA	NA	NA	NA
H41011S_000000000041	42665	51.22	Phage_Plasmid	dsDNAphage	lytic	NA	Phage	Phage	NA	NA	NA	NA	NA	NA	NA	NA	NA	NA
H41011S_000000000042	1197	48.29	NA	NA	NA	NA	NA	Mobile	NA	NA	NA	NA	NA	NA	NA	NA	NA	NA
H41011S_000000000043	3768	58.2	NA	NA	NA	NA	NA	Mobile	NA	NA	NA	NA	NA	NA	NA	NA	NA	NA
H41011S_000000000045	2944	63.38	NA	NA	NA	NA	NA	Mobile	NA	NA	NA	NA	NA	NA	NA	NA	NA	NA
H41011S_000000000046	45187	54.59	Phage_Plasmid,Mobile	dsDNAphage	NA	NA	Phage	Phage	NA	NA	NA	NA	NA	NA	NA	NA	NA	NA
H41011S_000000000047	41253	45.16	Phage	dsDNAphage	lytic	phage	Phage	Phage	NA	NA	NA	NA	NA	NA	NA	NA	NA	NA
H41011S_000000000048	1083	53.28	NA	NA	NA	NA	NA	Mobile	NA	NA	NA	NA	NA	NA	NA	NA	NA	NA
H41011S_000000000049	40488	50.39	Phage_Plasmid	dsDNAphage	lytic	NA	Phage	Phage	NA	NA	NA	NA	NA	NA	NA	NA	NA	NA
H41011S_000000000050	6463	46.42	Phage,Mobile	NA	NA	NA	NA	Mobile	NA	NA	NA	NA	NA	NA	NA	NA	NA	NA
H41011S_000000000051	42847	44.1	Phage	dsDNAphage	lytic	NA	Phage	Phage	NA	NA	NA	NA	NA	NA	NA	NA	NA	NA
H41011S_000000000052	37127	51.7	Phage,Mobile	dsDNAphage	lysogenic	NA	Phage	Phage	NA	NA	NA	NA	NA	NA	NA	NA	NA	NA
H41011S_000000000053	1728	64.87	NA	NA	NA	NA	NA	Mobile	NA	NA	NA	NA	NA	NA	NA	NA	NA	NA
H41011S_000000000054	177117	52.28	Plasmid	NA	NA	phage	NA	Phage	NA	NA	NA	NA	NA	NA	NA	NA	NA	NA
H41011S_000000000055	2586	43.58	NA	NA	NA	NA	NA	Mobile	NA	NA	NA	NA	NA	NA	NA	NA	NA	NA
H41011S_000000000056	1155	59.74	NA	dsDNAphage	NA	NA	NA	Phage	NA	NA	NA	NA	NA	NA	NA	NA	NA	NA
H41011S_000000000057	1642	45.13	Mobile	NA	NA	NA	NA	Mobile	NA	NA	NA	NA	NA	NA	NA	NA	NA	NA
H41011S_000000000058	1239	51.65	NA	NA	NA	NA	NA	Mobile	NA	NA	NA	NA	NA	NA	NA	NA	NA	NA
H41011S_000000000059	37596	55.6	Phage	dsDNAphage	lytic	NA	Phage	Phage	NA	NA	NA	NA	NA	NA	NA	NA	NA	NA
H41011S_000000000061	4369	62.46	Mobile	NA	NA	NA	NA	Mobile	NA	NA	NA	NA	NA	NA	NA	CORE	NA	NA
H41011S_000000000062	173740	50.24	Phage,Mobile	dsDNAphage	lytic	phage	Phage	Phage	NA	NA	NA	NA	NA	NA	NA	NA	NA	NA
H41011S_000000000063	1104	64.04	NA	NA	NA	NA	NA	Mobile	NA	NA	NA	NA	NA	NA	NA	CORE	NA	NA
H41011S_000000000064	1134	35.01	NA	NA	NA	NA	NA	Mobile	NA	NA	NA	NA	NA	NA	NA	NA	NA	NA
H41011S_000000000065	32709	39.71	Mobile	NA	NA	NA	NA	Mobile	NA	NA	NA	NA	NA	NA	NA	NA	NA	NA
H41011S_000000000066	5178	60.31	NA	NA	NA	NA	NA	Mobile	NA	NA	NA	NA	NA	NA	NA	NA	NA	NA
H41011S_000000000067	1902	31.7	NA	NA	NA	NA	NA	Mobile	NA	NA	NA	NA	NA	NA	NA	NA	NA	NA
H41011S_000000000068	1407	65.67	NA	NA	NA	phage	NA	Phage	NA	NA	NA	NA	NA	NA	NA	NA	NA	NA
H41011S_000000000069	47788	39.56	Phage,Mobile	dsDNAphage	lysogenic	phage	Phage	Phage	NA	NA	NA	NA	NA	NA	NA	NA	NA	NA
H41011S_000000000070	15422	65.61	Phage_Plasmid,Mobile	dsDNAphage	NA	NA	NA	Phage	NA	NA	NA	NA	NA	NA	NA	CORE	NA	NA
H41011S_000000000071	46856	66.85	Phage	dsDNAphage	lytic	NA	Phage	Phage	NA	NA	NA	NA	NA	NA	NA	NA	NA	NA
H41011S_000000000072	52004	51.58	Phage_Plasmid,Mobile	dsDNAphage	lytic	NA	Phage	Phage	NA	NA	NA	NA	NA	NA	NA	CORE	NA	NA
H41011S_000000000073	2108	53.42	Mobile	NA	NA	NA	NA	Mobile	NA	NA	NA	NA	NA	NA	NA	NA	NA	NA
H41011S_000000000074	44206	52.02	Phage_Plasmid,Mobile	dsDNAphage	lytic	NA	Phage	Phage	NA	NA	NA	NA	NA	NA	NA	NA	NA	NA
H41011S_000000000075	40415	56.46	Phage_Plasmid	dsDNAphage	lytic	NA	Phage	Phage	NA	NA	NA	NA	NA	NA	NA	NA	NA	NA
H41011S_000000000076	36384	51.86	Phage,Mobile	dsDNAphage	lytic	phage	Phage	Phage	NA	NA	NA	NA	NA	NA	NA	NA	NA	NA
H41011S_000000000077	1071	52.01	NA	NA	NA	NA	NA	Mobile	NA	NA	NA	NA	NA	NA	NA	NA	NA	NA
H41011S_000000000078	2522	43.85	NA	NA	NA	NA	NA	Mobile	NA	NA	NA	NA	NA	NA	NA	NA	NA	NA
H41011S_000000000079	9987	68.53	NA	NA	NA	NA	NA	Mobile	NA	NA	NA	NA	NA	NA	NA	NA	NA	NA
H41011S_000000000080	2179	57.04	NA	NA	NA	NA	NA	Mobile	NA	NA	NA	NA	NA	NA	NA	NA	NA	NA
H41011S_000000000081	98738	55.59	Phage_Plasmid,Mobile	dsDNAphage	lytic	phage	Phage	Phage	NA	NA	NA	NA	NA	NA	NA	NA	NA	NA
H41011S_000000000082	1437	60.13	NA	NA	NA	NA	NA	Mobile	NA	NA	NA	NA	NA	NA	NA	NA	NA	NA
H41011S_000000000083	1331	51.09	NA	NA	NA	NA	NA	Mobile	NA	NA	NA	NA	NA	NA	NA	NA	NA	NA
H41011S_000000000085	44710	39.85	Phage	dsDNAphage	lytic	phage	Phage	Phage	NA	NA	NA	NA	NA	NA	NA	NA	NA	NA
H41011S_000000000086	1180	66.53	NA	NA	NA	NA	NA	Mobile	NA	NA	NA	NA	NA	NA	NA	NA	NA	NA
H41011S_000000000087	2156	51.25	NA	NA	NA	NA	NA	Mobile	NA	NA	NA	NA	NA	NA	NA	NA	NA	NA
H41011S_000000000088	66216	68.59	Phage_Plasmid,Mobile	NA	lysogenic	NA	NA	Phage	NA	NA	NA	NA	NA	NA	NA	NA	NA	NA
H41011S_000000000089	1694	35.12	Mobile	NA	NA	NA	NA	Mobile	NA	NA	NA	NA	NA	NA	NA	NA	NA	NA
H41011S_000000000090	1529	61.15	NA	NA	NA	NA	NA	Mobile	NA	NA	NA	NA	NA	NA	NA	NA	NA	NA
H41011S_000000000091	40893	54.97	Phage_Plasmid	dsDNAphage	lytic	NA	Phage	Phage	NA	NA	NA	NA	NA	NA	NA	CORE	CORE	CORE
H41011S_000000000092	110914	37.79	Phage_Plasmid,Mobile	dsDNAphage	NA	phage	Phage	Phage	NA	NA	NA	NA	NA	NA	NA	NA	NA	NA
H41011S_000000000093	34938	54.26	Phage	NA	lytic	NA	NA	Phage	NA	NA	NA	NA	NA	NA	NA	NA	NA	NA
H41011S_000000000094	1404	48.93	NA	NA	NA	NA	NA	Mobile	NA	NA	NA	NA	NA	NA	NA	NA	NA	NA
H41011S_000000000095	1836	61.38	NA	NA	NA	NA	NA	Mobile	Mobile	NZ_CP051170.1	Ralstonia solanacearum strain RUN2474 plasmid pUW774mp, complete sequence	1942331	NA	77.987	NA	NA	NA	NA
H41011S_000000000096	37419	37	Phage,Mobile	dsDNAphage	lytic	NA	Phage	Phage	NA	NA	NA	NA	NA	NA	NA	NA	NA	NA
H41011S_000000000097	1527	37.52	NA	NA	NA	phage	NA	Phage	NA	NA	NA	NA	NA	NA	NA	NA	NA	NA
H41011S_000000000098	43670	57.29	Phage,Mobile	dsDNAphage	lytic	phage	Phage	Phage	NA	NA	NA	NA	NA	NA	NA	NA	NA	NA
H41011S_000000000099	10522	64.46	Phage	dsDNAphage	lytic	NA	Phage	Phage	NA	NA	NA	NA	NA	NA	NA	NA	NA	NA
H41011S_000000000101	2540	58.74	NA	NA	NA	NA	NA	Mobile	NA	NA	NA	NA	NA	NA	NA	NA	NA	NA
H41011S_000000000102	98923	68.33	Phage_Plasmid,Mobile	dsDNAphage	lysogenic	NA	Phage	Phage	NA	NA	NA	NA	NA	NA	NA	NA	NA	NA
H41011S_000000000103	161765	57.81	Phage,Mobile	dsDNAphage	lytic	phage	Phage	Phage	NA	NA	NA	NA	NA	NA	NA	NA	NA	NA
H41011S_000000000104	1317	50.42	Mobile	NA	NA	NA	NA	Mobile	NA	NA	NA	NA	NA	NA	NA	NA	NA	NA
H41011S_000000000105	45534	45.22	Phage	dsDNAphage	lytic	phage	Phage	Phage	NA	NA	NA	NA	NA	NA	NA	CORE	NA	NA
H41011S_000000000107	11159	56.52	NA	NA	NA	NA	NA	Mobile	NA	NA	NA	NA	NA	NA	NA	NA	NA	NA
H41011S_000000000108	1020	53.24	NA	NA	NA	NA	NA	Mobile	NA	NA	NA	NA	NA	NA	NA	NA	NA	NA
H41012S_000000000003	1051	46.81	Mobile	ssDNA	NA	NA	NA	Phage	NA	NA	NA	NA	NA	NA	NA	CORE	NA	NA
H41012S_000000000004	9991	61.56	NA	NA	NA	NA	NA	Mobile	NA	NA	NA	NA	NA	NA	NA	NA	NA	NA
H41012S_000000000008	42033	51.5	Phage_Plasmid,Mobile	dsDNAphage	NA	phage	Phage	Phage	NA	NA	NA	NA	NA	NA	NA	NA	NA	NA
H41012S_000000000010	45862	43.98	Phage_Plasmid,Mobile	dsDNAphage	NA	phage	Phage	Phage	NA	NA	NA	NA	NA	NA	NA	NA	NA	NA
H41012S_000000000011	53557	53.49	Phage	dsDNAphage	lytic	phage	Phage	Phage	NA	NA	NA	NA	NA	NA	NA	NA	NA	NA
H41012S_000000000015	2396	56.22	NA	NA	NA	NA	NA	Mobile	NA	NA	NA	NA	NA	NA	NA	NA	NA	NA
H41012S_000000000019	1737	47.44	NA	NA	NA	NA	NA	Mobile	NA	NA	NA	NA	NA	NA	NA	NA	NA	NA
H41012S_000000000021	48253	39.51	Phage,Mobile	dsDNAphage	lytic	phage	Phage	Phage	NA	NA	NA	NA	NA	NA	NA	NA	NA	NA
H41012S_000000000023	1621	42.69	NA	NA	NA	NA	NA	Mobile	NA	NA	NA	NA	NA	NA	NA	NA	NA	NA
H41012S_000000000024	44757	61.23	Phage_Plasmid,Mobile	dsDNAphage	lysogenic	NA	Phage	Phage	NA	NA	NA	NA	NA	NA	NA	NA	NA	NA
H41012S_000000000025	2019	60.48	Mobile	NA	NA	NA	NA	Mobile	NA	NA	NA	NA	NA	NA	NA	NA	NA	NA
H41012S_000000000028	1250	47.04	NA	NA	NA	NA	NA	Mobile	NA	NA	NA	NA	NA	NA	NA	NA	NA	NA
H41012S_000000000029	7565	69.85	Phage,Mobile	NA	NA	NA	NA	Mobile	NA	NA	NA	NA	NA	NA	NA	NA	NA	NA
H41012S_000000000031	23582	32.02	Phage,Mobile	NA	lysogenic	NA	NA	Phage	NA	NA	NA	NA	NA	NA	NA	NA	NA	NA
H41012S_000000000032	89184	39.95	Phage	dsDNAphage	lytic	phage	Phage	Phage	NA	NA	NA	NA	NA	NA	NA	NA	NA	NA
H41012S_000000000035	1640	58.72	NA	NA	NA	NA	NA	Mobile	NA	NA	NA	NA	NA	NA	NA	NA	NA	NA
H41012S_000000000036	1623	50.03	NA	NA	NA	NA	NA	Mobile	NA	NA	NA	NA	NA	NA	NA	NA	NA	NA
H41012S_000000000037	40242	60.27	Phage	dsDNAphage	NA	NA	Phage	Phage	NA	NA	NA	NA	NA	NA	NA	NA	NA	NA
H41012S_000000000038	5724	63.31	Phage	NA	NA	NA	NA	Mobile	NA	NA	NA	NA	NA	NA	NA	NA	NA	NA
H41012S_000000000039	1049	49.95	NA	NA	NA	NA	NA	Mobile	NA	NA	NA	NA	NA	NA	NA	NA	NA	NA
H41012S_000000000040	6804	31.58	Phage,Mobile	dsDNAphage	lysogenic	NA	Phage	Phage	NA	NA	NA	NA	NA	NA	NA	NA	NA	NA
H41012S_000000000044	43647	65.84	Phage_Plasmid,Mobile	dsDNAphage	lytic	NA	Phage	Phage	NA	NA	NA	NA	NA	NA	NA	NA	NA	NA
H41012S_000000000046	40045	52.48	Phage,Mobile	dsDNAphage	lytic	NA	Phage	Phage	NA	NA	NA	NA	NA	NA	NA	NA	NA	NA
H41012S_000000000047	27540	46.46	Phage,Mobile	dsDNAphage	lytic	phage	Phage	Phage	NA	NA	NA	NA	NA	NA	NA	NA	NA	NA
H41012S_000000000048	11950	64.81	Phage_Plasmid,Mobile	NA	NA	NA	NA	Plasmid	NA	NA	NA	NA	NA	NA	NA	NA	NA	NA
H41012S_000000000049	1225	62.53	NA	dsDNAphage	NA	NA	NA	Phage	NA	NA	NA	NA	NA	NA	NA	NA	NA	NA
H41012S_000000000051	67115	49.98	Phage,Mobile	dsDNAphage	lysogenic	NA	Phage	Phage	NA	NA	NA	NA	NA	NA	NA	NA	NA	NA
H41012S_000000000053	43598	39.68	Phage	dsDNAphage	lytic	NA	Phage	Phage	NA	NA	NA	NA	NA	NA	NA	NA	NA	NA
H41012S_000000000055	1332	44.74	NA	NA	NA	NA	NA	Mobile	NA	NA	NA	NA	NA	NA	NA	NA	NA	NA
H41012S_000000000057	34847	59.36	Phage_Plasmid,Mobile	dsDNAphage	lytic	NA	Phage	Phage	NA	NA	NA	NA	NA	NA	NA	NA	NA	NA
H41012S_000000000062	1006	52.19	NA	NA	NA	NA	NA	Mobile	NA	NA	NA	NA	NA	NA	NA	NA	NA	NA
H41012S_000000000066	50819	55.44	Phage	dsDNAphage	lytic	phage	Phage	Phage	NA	NA	NA	NA	NA	NA	NA	NA	NA	NA
H41012S_000000000067	1766	39.41	NA	NA	NA	phage	NA	Phage	NA	NA	NA	NA	NA	NA	NA	NA	NA	NA
H41012S_000000000068	1080	48.33	NA	NA	NA	NA	NA	Mobile	NA	NA	NA	NA	NA	NA	NA	NA	NA	NA
H41012S_000000000069	41688	62.23	Phage_Plasmid	dsDNAphage	NA	NA	Phage	Phage	NA	NA	NA	NA	NA	NA	NA	NA	NA	NA
H41012S_000000000070	70218	59.56	Phage_Plasmid	dsDNAphage	lytic	phage	Phage	Phage	NA	NA	NA	NA	NA	NA	NA	NA	NA	NA
H41012S_000000000071	41627	43.43	Phage_Plasmid,Mobile	dsDNAphage	lytic	phage	Phage	Phage	NA	NA	NA	NA	NA	NA	NA	NA	NA	NA
H41012S_000000000072	42913	50.97	Phage	dsDNAphage	lytic	phage	Phage	Phage	NA	NA	NA	NA	NA	NA	NA	NA	NA	NA
H41012S_000000000073	1971	56.01	NA	NA	NA	NA	NA	Mobile	NA	NA	NA	NA	NA	NA	NA	NA	NA	NA
H41012S_000000000074	1677	63.51	NA	NA	NA	NA	NA	Mobile	NA	NA	NA	NA	NA	NA	NA	NA	NA	NA
H41012S_000000000076	1035	56.04	NA	NA	NA	NA	NA	Mobile	NA	NA	NA	NA	NA	NA	NA	NA	NA	NA
H41012S_000000000077	46832	48.07	Phage	dsDNAphage	lytic	NA	Phage	Phage	NA	NA	NA	NA	NA	NA	NA	NA	NA	NA
H41012S_000000000078	1157	57.13	NA	NA	NA	NA	NA	Mobile	NA	NA	NA	NA	NA	NA	NA	NA	NA	NA
H41012S_000000000079	39904	35.33	Phage_Plasmid	dsDNAphage	lytic	phage	Phage	Phage	NA	NA	NA	NA	NA	NA	NA	NA	NA	NA
H41012S_000000000080	1526	61.53	NA	NA	NA	NA	NA	Mobile	NA	NA	NA	NA	NA	NA	NA	NA	NA	NA
H41012S_000000000083	11878	37.58	Phage	ssDNA	lytic	NA	Phage	Phage	NA	NA	NA	NA	NA	NA	NA	NA	NA	NA
H41012S_000000000084	2050	61.12	Mobile	NA	NA	NA	NA	Mobile	NA	NA	NA	NA	NA	NA	NA	NA	NA	NA
H41012S_000000000086	1365	45.05	NA	NA	NA	phage	NA	Phage	NA	NA	NA	NA	NA	NA	NA	NA	NA	NA
H41012S_000000000090	2033	62.27	NA	NA	NA	phage	NA	Phage	Phage	NZ_CP017079.1	Novosphingobium resinovorum strain SA1 plasmid pSA4, complete sequence	67284	NA	99.902	NA	NA	NA	NA
H41012S_000000000096	40924	60.2	Phage	dsDNAphage	NA	phage	Phage	Phage	NA	NA	NA	NA	NA	NA	NA	NA	NA	NA
H41012S_000000000097	44574	58.17	Phage,Mobile	dsDNAphage	NA	phage	Phage	Phage	NA	NA	NA	NA	NA	NA	NA	NA	NA	NA
H41012S_000000000101	1216	54.61	NA	ssDNA	NA	NA	NA	Phage	NA	NA	NA	NA	NA	NA	NA	NA	NA	NA
H41012S_000000000103	53675	36	Phage,Mobile	dsDNAphage	lytic	NA	Phage	Phage	NA	NA	NA	NA	NA	NA	NA	NA	NA	NA
H41012S_000000000104	42477	53.29	Phage_Plasmid	dsDNAphage	lytic	NA	Phage	Phage	NA	NA	NA	NA	NA	NA	NA	NA	NA	NA
H41012S_000000000105	1974	48.48	NA	NA	NA	NA	NA	Mobile	NA	NA	NA	NA	NA	NA	NA	NA	NA	NA
H41012S_000000000107	44455	36.07	Phage_Plasmid,Mobile	dsDNAphage	NA	phage	Phage	Phage	NA	NA	NA	NA	NA	NA	NA	NA	NA	NA
H41012S_000000000108	1152	34.2	NA	NA	NA	phage	NA	Phage	NA	NA	NA	NA	NA	NA	NA	NA	NA	NA
H41012S_000000000109	40228	64.65	Phage_Plasmid,Mobile	dsDNAphage	lytic	NA	Phage	Phage	NA	NA	NA	NA	NA	NA	NA	NA	NA	NA
H41012S_000000000110	42409	42.01	Phage_Plasmid,Mobile	dsDNAphage	lytic	NA	Phage	Phage	NA	NA	NA	NA	NA	NA	NA	NA	NA	NA
H41012S_000000000111	1938	61.61	NA	NA	NA	NA	NA	Mobile	NA	NA	NA	NA	NA	NA	NA	NA	NA	NA
H41012S_000000000112	1077	57.2	NA	NA	NA	NA	NA	Mobile	NA	NA	NA	NA	NA	NA	NA	NA	NA	NA
H41012S_000000000117	179944	51.36	NA	NA	NA	phage	Phage	Phage	NA	NA	NA	NA	NA	NA	NA	NA	NA	NA
H41012S_000000000118	39567	50.03	Phage,Mobile	dsDNAphage	lytic	phage	Phage	Phage	NA	NA	NA	NA	NA	NA	NA	NA	NA	NA
H41012S_000000000119	2770	45.13	NA	NA	NA	NA	NA	Mobile	NA	NA	NA	NA	NA	NA	NA	NA	NA	NA
H41012S_000000000121	1176	43.2	NA	NA	NA	NA	NA	Mobile	NA	NA	NA	NA	NA	NA	NA	NA	NA	NA
H41012S_000000000122	1169	32.68	NA	NA	NA	NA	NA	Mobile	NA	NA	NA	NA	NA	NA	NA	NA	NA	NA
H41012S_000000000123	2304	57.16	Mobile	NA	NA	NA	NA	Mobile	NA	NA	NA	NA	NA	NA	NA	NA	NA	NA
H41012S_000000000124	45719	63.4	Phage_Plasmid,Mobile	dsDNAphage	lytic	NA	Phage	Phage	NA	NA	NA	NA	NA	NA	NA	NA	NA	NA
H41012S_000000000125	1208	45.86	NA	NA	NA	NA	NA	Mobile	NA	NA	NA	NA	NA	NA	NA	NA	NA	NA
H41012S_000000000128	37469	49.84	Phage,Mobile	dsDNAphage	lysogenic	NA	Phage	Phage	NA	NA	NA	NA	NA	NA	NA	NA	NA	NA
H41012S_000000000129	1689	60.63	NA	NA	NA	NA	NA	Mobile	NA	NA	NA	NA	NA	NA	NA	NA	NA	NA
H41012S_000000000130	4357	44.07	NA	NA	NA	NA	NA	Mobile	NA	NA	NA	NA	NA	NA	NA	NA	NA	NA
H41012S_000000000134	2373	56.6	NA	NA	NA	NA	NA	Mobile	NA	NA	NA	NA	NA	NA	NA	NA	NA	NA
H41012S_000000000135	4329	34.63	NA	NA	NA	NA	NA	Mobile	NA	NA	NA	NA	NA	NA	NA	NA	NA	NA
H41012S_000000000136	1708	41.16	Mobile	NA	NA	NA	NA	Mobile	NA	NA	NA	NA	NA	NA	NA	NA	NA	NA
H41012S_000000000137	32280	55.67	Phage_Plasmid,Mobile	dsDNAphage	lytic	phage	Phage	Phage	NA	NA	NA	NA	NA	NA	NA	NA	NA	NA
H41012S_000000000139	1663	60.67	NA	NA	NA	NA	NA	Mobile	NA	NA	NA	NA	NA	NA	NA	NA	NA	NA
H41012S_000000000140	11879	61.5	Phage_Plasmid,Mobile	NA	NA	NA	Plasmid	Plasmid	NA	NA	NA	NA	NA	NA	MOBQ	CORE	NA	NA
H41012S_000000000142	6669	62.98	Phage_Plasmid,Mobile	NA	NA	NA	NA	Plasmid	NA	NA	NA	NA	NA	NA	NA	CORE	NA	NA
H41013S_000000000002	37548	50.83	Phage	dsDNAphage	lytic	NA	Phage	Phage	NA	NA	NA	NA	NA	NA	NA	NA	NA	NA
H41013S_000000000003	1823	27.26	NA	NA	NA	NA	NA	Mobile	NA	NA	NA	NA	NA	NA	NA	NA	NA	NA
H41013S_000000000005	50663	49.28	Phage,Mobile	dsDNAphage	lytic	phage	Phage	Phage	NA	NA	NA	NA	NA	NA	NA	CORE	NA	NA
H41013S_000000000007	1748	41.76	Mobile	ssDNA	NA	NA	NA	Phage	NA	NA	NA	NA	NA	NA	NA	NA	NA	NA
H41013S_000000000011	1026	49.81	NA	NA	NA	NA	NA	Mobile	NA	NA	NA	NA	NA	NA	NA	NA	NA	NA
H41013S_000000000012	1220	29.26	NA	NA	NA	NA	NA	Mobile	NA	NA	NA	NA	NA	NA	NA	NA	NA	NA
H41013S_000000000019	44539	38.3	Phage_Plasmid,Mobile	dsDNAphage	lytic	phage	Phage	Phage	NA	NA	NA	NA	NA	NA	NA	NA	NA	NA
H41013S_000000000020	1650	38.36	NA	NA	NA	NA	NA	Mobile	NA	NA	NA	NA	NA	NA	NA	CORE	NA	NA
H41013S_000000000021	1173	60.19	NA	NA	NA	NA	NA	Mobile	NA	NA	NA	NA	NA	NA	NA	NA	NA	NA
H41013S_000000000024	1849	61.17	NA	NA	NA	NA	NA	Mobile	NA	NA	NA	NA	NA	NA	NA	NA	NA	NA
H41013S_000000000025	1268	52.76	Phage	NA	NA	NA	NA	Mobile	NA	NA	NA	NA	NA	NA	NA	NA	NA	NA
H41013S_000000000028	1086	50.74	NA	dsDNAphage	NA	NA	NA	Phage	NA	NA	NA	NA	NA	NA	NA	NA	NA	NA
H41013S_000000000029	1035	39.61	NA	NA	NA	NA	NA	Mobile	NA	NA	NA	NA	NA	NA	NA	NA	NA	NA
H41013S_000000000032	1133	30.89	NA	NA	NA	NA	NA	Mobile	NA	NA	NA	NA	NA	NA	NA	NA	NA	NA
H41013S_000000000033	1506	58.7	NA	NA	NA	NA	NA	Mobile	NA	NA	NA	NA	NA	NA	NA	NA	NA	NA
H41013S_000000000034	1391	47.74	Mobile	NA	NA	NA	NA	Mobile	NA	NA	NA	NA	NA	NA	NA	NA	NA	NA
H41013S_000000000037	1316	69.83	NA	NA	NA	phage	NA	Phage	NA	NA	NA	NA	NA	NA	NA	NA	NA	NA
H41013S_000000000038	1234	34.85	NA	NA	NA	NA	NA	Mobile	NA	NA	NA	NA	NA	NA	NA	NA	NA	NA
H41013S_000000000040	6112	36.39	NA	NA	NA	phage	NA	Phage	NA	NA	NA	NA	NA	NA	NA	CORE	CORE	CORE
H41013S_000000000041	1387	42.61	NA	NA	NA	NA	NA	Mobile	NA	NA	NA	NA	NA	NA	NA	NA	NA	NA
H41013S_000000000042	1900	31.05	Plasmid	NA	NA	phage	NA	Phage	NA	NA	NA	NA	NA	NA	NA	NA	NA	NA
H41013S_000000000046	1102	58.98	NA	NA	NA	NA	NA	Mobile	NA	NA	NA	NA	NA	NA	NA	NA	NA	NA
H41013S_000000000049	1540	33.38	NA	NA	NA	NA	NA	Mobile	NA	NA	NA	NA	NA	NA	NA	NA	NA	NA
H41013S_000000000053	1062	60.45	NA	NA	NA	phage	NA	Phage	NA	NA	NA	NA	NA	NA	NA	NA	NA	NA
H41013S_000000000054	1266	46.29	NA	NA	NA	phage	NA	Phage	NA	NA	NA	NA	NA	NA	NA	NA	NA	NA
H41013S_000000000058	1149	28.89	NA	NA	NA	NA	NA	Mobile	NA	NA	NA	NA	NA	NA	NA	NA	NA	NA
H41013S_000000000061	2507	42.12	NA	ssDNA	lytic	phage	NA	Phage	NA	NA	NA	NA	NA	NA	NA	NA	NA	NA
H41013S_000000000064	1269	49.33	NA	NA	NA	NA	NA	Mobile	NA	NA	NA	NA	NA	NA	NA	NA	NA	NA
H41013S_000000000065	1230	48.54	Mobile	NA	NA	NA	NA	Mobile	NA	NA	NA	NA	NA	NA	NA	NA	NA	NA
H41013S_000000000069	2040	38.68	Mobile	NA	NA	NA	NA	Mobile	NA	NA	NA	NA	NA	NA	NA	NA	NA	NA
H41013S_000000000071	2534	40.25	Mobile	NA	NA	NA	NA	Mobile	NA	NA	NA	NA	NA	NA	NA	NA	NA	NA
H41013S_000000000074	1958	61.34	NA	NA	NA	NA	NA	Mobile	NA	NA	NA	NA	NA	NA	NA	NA	NA	NA
H41013S_000000000075	1008	61.21	NA	NA	NA	NA	NA	Mobile	NA	NA	NA	NA	NA	NA	NA	NA	NA	NA
H41013S_000000000076	1176	58.67	NA	NA	NA	NA	NA	Mobile	NA	NA	NA	NA	NA	NA	NA	NA	NA	NA
H41013S_000000000077	1218	57.22	NA	NA	NA	NA	NA	Mobile	NA	NA	NA	NA	NA	NA	NA	NA	NA	NA
H41013S_000000000079	3347	40.51	NA	NA	lytic	NA	NA	Phage	NA	NA	NA	NA	NA	NA	NA	NA	NA	NA
H41013S_000000000080	1647	53.31	Mobile	NA	NA	NA	NA	Mobile	NA	NA	NA	NA	NA	NA	NA	NA	NA	NA
H41013S_000000000083	2214	45.84	NA	NA	NA	phage	NA	Phage	NA	NA	NA	NA	NA	NA	NA	NA	NA	NA
H41013S_000000000084	2787	53.14	NA	NA	NA	NA	NA	Mobile	NA	NA	NA	NA	NA	NA	NA	NA	NA	NA
H41013S_000000000085	1390	44.46	NA	NA	NA	NA	NA	Mobile	NA	NA	NA	NA	NA	NA	NA	NA	NA	NA
H41013S_000000000087	1242	51.45	NA	NA	NA	phage	NA	Phage	NA	NA	NA	NA	NA	NA	NA	NA	NA	NA
H41013S_000000000088	1826	40.8	NA	NA	NA	NA	NA	Mobile	NA	NA	NA	NA	NA	NA	NA	NA	NA	NA
H41013S_000000000089	2210	51.58	NA	NA	NA	NA	NA	Mobile	NA	NA	NA	NA	NA	NA	NA	NA	NA	NA
H41013S_000000000093	40349	50.33	Phage,Mobile	dsDNAphage	lytic	phage	Phage	Phage	NA	NA	NA	NA	NA	NA	NA	NA	NA	NA
H41013S_000000000094	3809	60.86	NA	NA	NA	NA	NA	Mobile	NA	NA	NA	NA	NA	NA	NA	NA	NA	NA
H41013S_000000000098	1992	56.58	NA	NA	NA	NA	NA	Mobile	NA	NA	NA	NA	NA	NA	NA	NA	NA	NA
H41013S_000000000099	1053	60.97	NA	NA	NA	NA	NA	Mobile	NA	NA	NA	NA	NA	NA	NA	NA	NA	NA
H41013S_000000000100	1023	60.31	NA	NA	NA	NA	NA	Mobile	NA	NA	NA	NA	NA	NA	NA	NA	NA	NA
H41013S_000000000101	1641	61.18	NA	NA	NA	NA	NA	Mobile	NA	NA	NA	NA	NA	NA	NA	NA	NA	NA
H41013S_000000000102	1133	51.37	NA	NA	NA	NA	NA	Mobile	NA	NA	NA	NA	NA	NA	NA	NA	NA	NA
H41013S_000000000104	3316	56.09	NA	NA	NA	NA	NA	Mobile	NA	NA	NA	NA	NA	NA	NA	NA	NA	NA
H41013S_000000000105	2486	49.6	NA	NA	NA	NA	NA	Mobile	NA	NA	NA	NA	NA	NA	NA	NA	NA	NA
H41013S_000000000107	1047	41.83	NA	NA	NA	NA	NA	Mobile	NA	NA	NA	NA	NA	NA	NA	NA	NA	NA
H41013S_000000000108	1739	37.32	NA	NA	NA	NA	NA	Mobile	NA	NA	NA	NA	NA	NA	NA	NA	NA	NA
H41013S_000000000110	1476	56.78	NA	NA	NA	NA	NA	Mobile	NA	NA	NA	NA	NA	NA	NA	NA	NA	NA
H41013S_000000000113	1945	54.19	NA	NA	NA	phage	NA	Phage	NA	NA	NA	NA	NA	NA	NA	NA	NA	NA
H4101DC_000000000001	1368	73.83	NA	NA	NA	NA	NA	Mobile	NA	NA	NA	NA	NA	NA	NA	NA	NA	NA
H4101DC_000000000002	2298	66.01	NA	NA	NA	NA	NA	Mobile	NA	NA	NA	NA	NA	NA	NA	NA	NA	NA
H4101DC_000000000003	1959	52.32	NA	dsDNAphage	NA	NA	NA	Phage	NA	NA	NA	NA	NA	NA	NA	NA	NA	NA
H4101DC_000000000004	1399	65.33	NA	NA	NA	NA	NA	Mobile	NA	NA	NA	NA	NA	NA	NA	NA	NA	NA
H4101DC_000000000005	45175	63.7	Phage_Plasmid	dsDNAphage	lytic	NA	Phage	Phage	NA	NA	NA	NA	NA	NA	NA	NA	NA	NA
H4101DC_000000000006	41405	34.69	Phage,Mobile	dsDNAphage	lytic	phage	Phage	Phage	NA	NA	NA	NA	NA	NA	NA	NA	NA	NA
H4101DC_000000000007	46306	65.31	Phage	dsDNAphage	lytic	phage	Phage	Phage	NA	NA	NA	NA	NA	NA	NA	NA	NA	NA
H4101DC_000000000008	1163	54.6	Mobile	NA	NA	NA	NA	Mobile	NA	NA	NA	NA	NA	NA	NA	NA	NA	NA
H4101DC_000000000010	37486	41.43	Phage	dsDNAphage	lytic	NA	Phage	Phage	NA	NA	NA	NA	NA	NA	NA	NA	NA	NA
H4101DC_000000000011	41552	45.18	Phage,Mobile	dsDNAphage	lytic	NA	Phage	Phage	NA	NA	NA	NA	NA	NA	NA	NA	NA	NA
H4101DC_000000000012	50981	61.74	Phage,Mobile	dsDNAphage	lysogenic	NA	Phage	Phage	NA	NA	NA	NA	NA	NA	NA	NA	NA	NA
H4101DC_000000000015	1665	65.89	NA	NA	NA	NA	NA	Mobile	NA	NA	NA	NA	NA	NA	NA	NA	NA	NA
H4101DC_000000000016	44133	44.76	Phage	dsDNAphage	lytic	phage	Phage	Phage	NA	NA	NA	NA	NA	NA	NA	NA	NA	NA
H4101DC_000000000017	47054	44.85	Phage,Mobile	dsDNAphage	lytic	NA	Phage	Phage	NA	NA	NA	NA	NA	NA	NA	NA	NA	NA
H4101DC_000000000018	49067	36.13	Phage,Mobile	dsDNAphage	lytic	NA	Phage	Phage	NA	NA	NA	NA	NA	NA	NA	NA	NA	NA
H4101DC_000000000019	40631	35.34	Phage,Mobile	dsDNAphage	lytic	phage	Phage	Phage	NA	NA	NA	NA	NA	NA	NA	NA	NA	NA
H4101DC_000000000020	39918	47.02	Phage_Plasmid,Mobile	dsDNAphage	lytic	phage	Phage	Phage	NA	NA	NA	NA	NA	NA	NA	NA	NA	NA
H4101DC_000000000022	40180	35.26	Phage_Plasmid,Mobile	dsDNAphage	lytic	phage	Phage	Phage	NA	NA	NA	NA	NA	NA	NA	NA	NA	NA
H4101DC_000000000024	1376	36.12	NA	NA	NA	NA	NA	Mobile	NA	NA	NA	NA	NA	NA	NA	NA	NA	NA
H4101DC_000000000026	11942	69.46	NA	NA	NA	NA	NA	Mobile	NA	NA	NA	NA	NA	NA	NA	NA	NA	NA
H4101DC_000000000027	1363	64.56	NA	NA	NA	NA	NA	Mobile	NA	NA	NA	NA	NA	NA	NA	NA	NA	NA
H4101DC_000000000028	45148	55.47	Phage,Mobile	dsDNAphage	lytic	NA	Phage	Phage	NA	NA	NA	NA	NA	NA	NA	NA	NA	NA
H4101DC_000000000030	1095	65.39	NA	NA	NA	NA	NA	Mobile	NA	NA	NA	NA	NA	NA	NA	NA	NA	NA
H4101DC_000000000031	2039	64.2	NA	NA	NA	NA	NA	Mobile	NA	NA	NA	NA	NA	NA	NA	NA	NA	NA
H4101DC_000000000033	111733	52.38	Plasmid,Mobile	dsDNAphage	lytic	phage	Phage	Phage	NA	NA	NA	NA	NA	NA	NA	NA	NA	NA
H4101DC_000000000035	1848	62.28	NA	NA	NA	NA	NA	Mobile	NA	NA	NA	NA	NA	NA	NA	NA	NA	NA
H4101DC_000000000039	41393	63.78	Phage,Mobile	dsDNAphage	lysogenic	NA	Phage	Phage	NA	NA	NA	NA	NA	NA	NA	NA	NA	NA
H4101DC_000000000040	3752	66.47	NA	NA	NA	NA	NA	Mobile	NA	NA	NA	NA	NA	NA	NA	NA	NA	NA
H4101DC_000000000041	48392	48.19	Phage	dsDNAphage	lytic	phage	Phage	Phage	NA	NA	NA	NA	NA	NA	NA	NA	NA	NA
H4101DC_000000000042	89781	29.16	Phage	dsDNAphage	lytic	phage	Phage	Phage	NA	NA	NA	NA	NA	NA	NA	NA	NA	NA
H4101DC_000000000043	1002	52	NA	NA	NA	phage	NA	Phage	NA	NA	NA	NA	NA	NA	NA	NA	NA	NA
H4101DC_000000000044	65142	64.2	Phage,Mobile	dsDNAphage	lytic	NA	Phage	Phage	NA	NA	NA	NA	NA	NA	NA	NA	NA	NA
H4101DC_000000000045	40774	58.78	Phage_Plasmid	dsDNAphage	lytic	NA	Phage	Phage	NA	NA	NA	NA	NA	NA	NA	NA	NA	NA
H4101DC_000000000046	40839	33.01	NA	NA	lytic	phage	Phage	Phage	NA	NA	NA	NA	NA	NA	NA	NA	NA	NA
H4101DC_000000000048	36031	41.11	Phage,Mobile	dsDNAphage	lytic	NA	Phage	Phage	NA	NA	NA	NA	NA	NA	NA	NA	NA	NA
H4101DC_000000000050	47663	33.04	Phage_Plasmid	dsDNAphage	lytic	NA	Phage	Phage	NA	NA	NA	NA	NA	NA	NA	NA	NA	NA
H4101DC_000000000051	58862	50.73	Phage,Mobile	dsDNAphage	lysogenic	NA	Phage	Phage	NA	NA	NA	NA	NA	NA	NA	CORE	NA	NA
H4101DC_000000000053	67480	56.43	Phage_Plasmid,Mobile	dsDNAphage	NA	NA	Phage	Phage	NA	NA	NA	NA	NA	NA	NA	NA	NA	NA
H4101DC_000000000055	61619	51.99	Phage_Plasmid,Mobile	dsDNAphage	lytic	NA	Phage	Phage	NA	NA	NA	NA	NA	NA	NA	CORE	NA	NA
H4101DC_000000000057	63730	45.58	Phage	dsDNAphage	lytic	NA	Phage	Phage	NA	NA	NA	NA	NA	NA	NA	NA	NA	NA
H4101DC_000000000059	88422	37.09	Phage	dsDNAphage	lytic	phage	Phage	Phage	NA	NA	NA	NA	NA	NA	NA	NA	NA	NA
H4101DC_000000000061	51034	39.15	Phage_Plasmid,Mobile	dsDNAphage	lytic	NA	Phage	Phage	NA	NA	NA	NA	NA	NA	NA	NA	NA	NA
H4101DC_000000000065	173139	66.43	Phage,Mobile	dsDNAphage	lytic	phage	Phage	Phage	NA	NA	NA	NA	NA	NA	NA	NA	NA	NA
H4101DC_000000000066	64312	66.31	Phage_Plasmid,Mobile	dsDNAphage	lysogenic	NA	Phage	Phage	NA	NA	NA	NA	NA	NA	NA	NA	NA	NA
H4101DC_000000000067	40988	45.95	Phage	dsDNAphage	lytic	phage	Phage	Phage	NA	NA	NA	NA	NA	NA	NA	NA	NA	NA
H4101DC_000000000068	41604	58.64	Phage_Plasmid,Mobile	dsDNAphage	lytic	NA	Phage	Phage	NA	NA	NA	NA	NA	NA	NA	NA	NA	NA
H4101DC_000000000070	36785	65.7	Phage,Mobile	dsDNAphage	lysogenic	NA	Phage	Phage	NA	NA	NA	NA	NA	NA	NA	NA	NA	NA
H4101DC_000000000073	10318	70.16	NA	NA	lytic	NA	NA	Phage	NA	NA	NA	NA	NA	NA	NA	NA	NA	NA
H4101DC_000000000074	40817	63.59	Phage	dsDNAphage	lytic	NA	Phage	Phage	NA	NA	NA	NA	NA	NA	NA	NA	NA	NA
H4101DC_000000000076	18560	67.94	Phage,Mobile	NA	NA	phage	NA	Phage	NA	NA	NA	NA	NA	NA	NA	NA	NA	NA
H4101DC_000000000083	43414	56.09	Phage,Mobile	dsDNAphage	lytic	NA	Phage	Phage	NA	NA	NA	NA	NA	NA	NA	NA	NA	NA
H4101DC_000000000085	7727	69.33	Phage,Mobile	NA	lysogenic	NA	NA	Phage	NA	NA	NA	NA	NA	NA	NA	NA	NA	NA
H4101DC_000000000088	38205	53.21	Phage_Plasmid,Mobile	dsDNAphage	lytic	NA	Phage	Phage	NA	NA	NA	NA	NA	NA	NA	NA	NA	NA
H4101DC_000000000089	32037	40.92	Phage_Plasmid,Mobile	dsDNAphage	lytic	phage	Phage	Phage	NA	NA	NA	NA	NA	NA	NA	NA	NA	NA
H4101DC_000000000093	42607	56.26	Phage_Plasmid,Mobile	dsDNAphage	lytic	phage	Phage	Phage	NA	NA	NA	NA	NA	NA	NA	NA	NA	NA
H4101DC_000000000094	59315	58.37	Phage,Mobile	dsDNAphage	lysogenic	NA	Phage	Phage	NA	NA	NA	NA	NA	NA	NA	NA	NA	NA
H4101DC_000000000095	30057	45.56	Phage	dsDNAphage	lytic	NA	Phage	Phage	NA	NA	NA	NA	NA	NA	NA	NA	NA	NA
H4101DC_000000000101	46441	61.27	Phage,Mobile	dsDNAphage	lytic	NA	Phage	Phage	NA	NA	NA	NA	NA	NA	NA	NA	NA	NA
H4101DC_000000000102	9516	55.84	Phage	dsDNAphage	lytic	NA	Phage	Phage	NA	NA	NA	NA	NA	NA	NA	NA	NA	NA
H4101DC_000000000103	4474	35.07	NA	NA	NA	NA	NA	Mobile	NA	NA	NA	NA	NA	NA	NA	NA	NA	NA
H4101DC_000000000104	63973	60.2	Phage_Plasmid,Mobile	dsDNAphage	lytic	phage	Phage	Phage	NA	NA	NA	NA	NA	NA	NA	NA	NA	NA
H4101DC_000000000107	46243	45.47	Phage_Plasmid,Mobile	dsDNAphage	lytic	NA	Phage	Phage	NA	NA	NA	NA	NA	NA	NA	NA	NA	NA
H4101DC_000000000108	41945	41.45	Phage	dsDNAphage	NA	NA	Phage	Phage	NA	NA	NA	NA	NA	NA	NA	NA	NA	NA
H4101DC_000000000110	1400	60.29	NA	NA	NA	NA	NA	Mobile	NA	NA	NA	NA	NA	NA	NA	NA	NA	NA
H4101DC_000000000111	58447	52.05	Phage_Plasmid	dsDNAphage	lytic	phage	Phage	Phage	NA	NA	NA	NA	NA	NA	NA	NA	NA	NA
H4101DC_000000000112	110284	34.06	Phage_Plasmid	dsDNAphage	lytic	NA	Phage	Phage	NA	NA	NA	NA	NA	NA	NA	NA	NA	NA
H4101R1_000000000172	110694	47.32	Phage_Plasmid,Mobile	dsDNAphage	lytic	phage	Phage	Phage	NA	NA	NA	NA	NA	NA	NA	NA	NA	NA
H4101R1_000000000590	52385	53.4	Phage,Mobile	dsDNAphage	lytic	NA	Phage	Phage	NA	NA	NA	NA	NA	NA	NA	NA	NA	NA
H4101R1_000000001243	31812	35.33	Phage,Mobile	dsDNAphage	lysogenic	NA	Phage	Phage	NA	NA	NA	NA	NA	NA	NA	NA	NA	NA
H4101R1_000000001456	27976	60.61	Phage,Mobile	dsDNAphage	lysogenic	NA	Phage	Phage	NA	NA	NA	NA	NA	NA	NA	NA	NA	NA
H4101R1_000000001844	22306	62.43	Phage,Mobile	NA	NA	NA	NA	Mobile	Mobile	NZ_CP017750.1	Cupriavidus sp. USMAA2-4 plasmid unnamed1, complete sequence.	544877	Plasmid	99.978	NA	CORE	NA	NA
H4101R1_000000002013	20455	53.92	Phage,Mobile	NA	NA	NA	NA	Mobile	NA	NA	NA	NA	NA	NA	NA	NA	NA	NA
H4101R1_000000002180	19118	32.45	Mobile	NA	NA	phage	NA	Phage	NA	NA	NA	NA	NA	NA	NA	NA	NA	NA
H4101R1_000000002618	16203	47.08	Phage,Mobile	dsDNAphage	lytic	phage	Phage	Phage	NA	NA	NA	NA	NA	NA	NA	NA	NA	NA
H4101R1_000000002636	16123	69.04	Phage,Mobile	NA	lysogenic	NA	NA	Phage	NA	NA	NA	NA	NA	NA	NA	NA	NA	NA
H4101R1_000000002784	15362	67.61	Phage,Mobile	NA	NA	phage	NA	Phage	NA	NA	NA	NA	NA	NA	NA	NA	NA	NA
H4101R1_000000003237	13580	56.17	Phage_Plasmid,Mobile	NA	NA	NA	Plasmid	Plasmid	NA	NA	NA	NA	NA	NA	F_traL;F_traE;F_traB	NA	NA	NA
H4101R1_000000003851	11669	49.48	Phage	dsDNAphage	NA	NA	Phage	Phage	NA	NA	NA	NA	NA	NA	NA	NA	NA	NA
H4101R1_000000004991	9587	67.31	Phage,Mobile	NA	lytic	NA	NA	Phage	NA	NA	NA	NA	NA	NA	NA	NA	NA	NA
H4101R1_000000005030	9537	67.55	Phage,Mobile	NA	lysogenic	NA	NA	Phage	NA	NA	NA	NA	NA	NA	NA	NA	NA	NA
H4101R1_000000005233	9247	55.26	Phage_Plasmid,Mobile	NA	NA	phage	NA	Phage	NA	NA	NA	NA	NA	NA	NA	NA	NA	NA
H4101R1_000000005525	8897	63.56	NA	NA	NA	NA	NA	Mobile	NA	NA	NA	NA	NA	NA	NA	NA	NA	NA
H4101R1_000000006978	7592	67.23	NA	NA	NA	NA	NA	Mobile	NA	NA	NA	NA	NA	NA	NA	NA	NA	NA
H4101R1_000000007225	7398	57.08	Phage,Mobile	NA	NA	NA	NA	Mobile	NA	NA	NA	NA	NA	NA	NA	NA	NA	NA
H4101R1_000000008101	6841	62.83	Phage,Mobile	NA	NA	NA	NA	Mobile	NA	NA	NA	NA	NA	NA	NA	NA	NA	NA
H4101R1_000000008270	6745	38.19	Phage_Plasmid	NA	NA	NA	NA	Plasmid	NA	NA	NA	NA	NA	NA	NA	NA	NA	NA
H4101R1_000000009220	6292	41.42	Phage,Mobile	dsDNAphage	NA	NA	Phage	Phage	NA	NA	NA	NA	NA	NA	NA	NA	NA	NA
H4101R1_000000009307	6243	51.72	Phage,Mobile	NA	NA	NA	NA	Mobile	NA	NA	NA	NA	NA	NA	NA	NA	NA	NA
H4101R1_000000010023	5944	34.03	NA	NA	NA	phage	NA	Phage	NA	NA	NA	NA	NA	NA	NA	NA	NA	NA
H4101R1_000000010095	5917	70.97	NA	dsDNAphage	NA	NA	NA	Phage	NA	NA	NA	NA	NA	NA	NA	NA	NA	NA
H4101R1_000000010402	5800	59.72	NA	NA	NA	phage	NA	Phage	NA	NA	NA	NA	NA	NA	NA	NA	NA	NA
H4101R1_000000011544	5422	52.6	Phage,Mobile	NA	NA	NA	NA	Mobile	NA	NA	NA	NA	NA	NA	NA	NA	NA	NA
H4101R1_000000013897	4806	64.63	Phage,Mobile	NA	NA	NA	NA	Mobile	NA	NA	NA	NA	NA	NA	NA	CORE	NA	NA
H4101R1_000000014642	4658	37.03	Plasmid,Mobile	NA	NA	NA	NA	Plasmid	NA	NA	NA	NA	NA	NA	NA	NA	NA	NA
H4101R1_000000015846	4431	66.96	NA	NA	NA	NA	NA	Mobile	NA	NA	NA	NA	NA	NA	NA	CORE	NA	NA
H4101R1_000000016884	4258	49.74	Phage,Mobile	NA	NA	NA	NA	Mobile	Mobile	NZ_CP072796.1	Thiothrix unzii strain A1 plasmid pTunz1, complete sequence	34476	NA	73.064	NA	NA	NA	NA
H4101R1_000000017243	4195	62.67	Plasmid,Mobile	NA	NA	NA	NA	Plasmid	NA	NA	NA	NA	NA	NA	NA	CORE	NA	NA
H4101R1_000000017265	4193	57.57	Phage,Mobile	NA	NA	NA	Phage	Phage	NA	NA	NA	NA	NA	NA	NA	NA	NA	NA
H4101R1_000000017520	4154	49.57	Phage	dsDNAphage	lytic	phage	Phage	Phage	NA	NA	NA	NA	NA	NA	NA	NA	NA	NA
H4101R1_000000018447	4025	36.97	Phage,Mobile	NA	NA	NA	NA	Mobile	NA	NA	NA	NA	NA	NA	NA	NA	NA	NA
H4101R1_000000018599	4005	58.48	Phage,Mobile	NA	NA	NA	NA	Mobile	NA	NA	NA	NA	NA	NA	NA	CORE	NA	NA
H4101R1_000000018758	3983	40.87	Phage,Mobile	NA	NA	NA	NA	Mobile	NA	NA	NA	NA	NA	NA	NA	NA	NA	NA
H4101R1_000000019546	3888	49.67	Phage,Mobile	NA	NA	NA	NA	Mobile	NA	NA	NA	NA	NA	NA	NA	NA	NA	NA
H4101R1_000000020393	3795	56.23	Phage,Mobile	NA	NA	NA	NA	Mobile	NA	NA	NA	NA	NA	NA	NA	NA	NA	NA
H4101R1_000000020528	3779	41.25	Phage,Mobile	NA	NA	NA	NA	Mobile	NA	NA	NA	NA	NA	NA	NA	NA	NA	NA
H4101R1_000000021955	3630	41.76	Phage,Mobile	ssDNA	NA	NA	NA	Phage	NA	NA	NA	NA	NA	NA	NA	NA	NA	NA
H4101R1_000000024846	3362	62.7	Phage_Plasmid,Mobile	NA	NA	NA	NA	Plasmid	NA	NA	NA	NA	NA	NA	NA	CORE	NA	NA
H4101R1_000000025991	3274	44.47	Phage,Mobile	NA	NA	NA	NA	Mobile	NA	NA	NA	NA	NA	NA	NA	NA	NA	NA
H4101R1_000000027494	3166	64.62	Phage,Mobile	NA	NA	NA	NA	Mobile	Mobile	NZ_CP009295.1	Novosphingobium pentaromativorans US6-1 plasmid pLA5, complete sequence	134722	NA	99.967	NA	CORE	NA	NA
H4101R1_000000028202	3117	37.99	Mobile	NA	NA	NA	NA	Mobile	NA	NA	NA	NA	NA	NA	NA	NA	NA	NA
H4101R1_000000029543	3028	40.89	Plasmid,Mobile	NA	NA	NA	NA	Plasmid	NA	NA	NA	NA	NA	NA	NA	NA	NA	NA
H4101R1_000000030648	2960	68.45	Phage,Mobile	NA	NA	NA	NA	Mobile	NA	NA	NA	NA	NA	NA	NA	NA	NA	NA
H4101R1_000000032848	2835	57.32	Mobile	dsDNAphage	NA	NA	NA	Phage	NA	NA	NA	NA	NA	NA	NA	NA	NA	NA
H4101R1_000000033201	2816	61.33	Phage,Mobile	NA	NA	NA	Plasmid	Plasmid	Mobile	NZ_CP053612.1	Burkholderia sp. MBR-1 plasmid pMBR01, complete sequence	356237	NA	99.78	NA	CORE	NA	NA
H4101R1_000000033796	2785	38.17	Phage,Mobile	NA	NA	NA	NA	Mobile	NA	NA	NA	NA	NA	NA	NA	NA	NA	NA
H4101R1_000000034094	2771	34.68	Plasmid,Mobile	NA	NA	NA	Plasmid	Plasmid	NA	NA	NA	NA	NA	NA	NA	NA	NA	NA
H4101R1_000000035788	2687	68.52	Plasmid,Mobile	NA	NA	NA	Plasmid	Plasmid	Plasmid	NZ_CP013115.1	Shewanella xiamenensis strain T17 plasmid pSx1, complete sequence	268412	NA	85.303	NA	CORE	NA	NA
H4101R1_000000036209	2666	64.18	NA	NA	NA	NA	NA	Mobile	NA	NA	NA	NA	NA	NA	NA	NA	NA	NA
H4101R1_000000037217	2621	56.24	Phage	dsDNAphage	NA	NA	NA	Phage	NA	NA	NA	NA	NA	NA	NA	NA	NA	NA
H4101R1_000000038227	2578	38.25	Phage,Mobile	ssDNA	NA	NA	NA	Phage	NA	NA	NA	NA	NA	NA	NA	NA	NA	NA
H4101R1_000000040491	2488	58.64	NA	NA	NA	NA	NA	Mobile	Mobile	NC_007974.2	Cupriavidus metallidurans CH34 megaplasmid, complete sequence	2580084	NA	97.99	NA	CORE	NA	NA
H4101R1_000000040928	2471	62.28	Plasmid,Mobile	NA	lytic	NA	NA	Phage	Phage	NZ_CP013268.1	Sphingobium baderi strain DE-13 plasmid pDE4, complete sequence.	43676	NA	99.474	NA	CORE	NA	NA
H4101R1_000000041191	2462	41.02	Mobile	NA	NA	NA	NA	Mobile	NA	NA	NA	NA	NA	NA	NA	NA	NA	NA
H4101R1_000000041910	2436	68.92	Plasmid,Mobile	NA	NA	NA	Plasmid	Plasmid	Plasmid	NZ_CP026208.1	Escherichia coli strain ECONIH5 plasmid pECO-109b, complete sequence	298633	NA	90.139	NA	CORE	NA	NA
H4101R1_000000043686	2375	37.56	Mobile	NA	NA	NA	NA	Mobile	NA	NA	NA	NA	NA	NA	NA	CORE	NA	NA
H4101R1_000000043954	2367	63.16	Phage_Plasmid,Mobile	NA	NA	NA	NA	Plasmid	NA	NA	NA	NA	NA	NA	NA	NA	NA	NA
H4101R1_000000044740	2340	57.09	Phage	NA	lytic	NA	NA	Phage	NA	NA	NA	NA	NA	NA	NA	NA	NA	NA
H4101R1_000000045118	2328	50.99	NA	NA	NA	NA	NA	Mobile	NA	NA	NA	NA	NA	NA	NA	NA	NA	NA
H4101R1_000000048529	2229	71.2	Phage,Mobile	NA	NA	NA	NA	Mobile	NA	NA	NA	NA	NA	NA	NA	NA	NA	NA
H4101R1_000000050506	2175	61.15	Phage,Mobile	NA	NA	NA	NA	Mobile	Mobile	NZ_CP012701.1	Sphingopyxis macrogoltabida strain EY-1 isolate activated sludge plasmid 1, complete sequence	196952	NA	95.173	NA	NA	NA	NA
H4101R1_000000051210	2158	47.68	Plasmid,Mobile	ssDNA	NA	NA	NA	Phage	NA	NA	NA	NA	NA	NA	NA	NA	NA	NA
H4101R1_000000054899	2065	62.81	Phage,Mobile	NA	NA	NA	NA	Mobile	Mobile	NZ_CP029988.1	Sphingomonas sp. FARSPH plasmid p03, complete sequence	72676	NA	91.913	NA	NA	NA	NA
H4101R1_000000055346	2055	49.68	Phage,Mobile	NA	NA	NA	NA	Mobile	NA	NA	NA	NA	NA	NA	NA	NA	NA	NA
H4101R1_000000055687	2047	64.24	Phage,Mobile	NA	NA	NA	NA	Mobile	NA	NA	NA	NA	NA	NA	NA	NA	NA	NA
H4101R1_000000059922	1957	69.75	Phage,Mobile	NA	NA	NA	NA	Mobile	NA	NA	NA	NA	NA	NA	NA	NA	NA	NA
H4101R1_000000060396	1947	59.32	Plasmid	NA	NA	NA	NA	Plasmid	Plasmid	NZ_AP018520.1	Sphingobium sp. YG1 plasmid pYGP1, complete sequence	214196	NA	99.949	NA	NA	NA	NA
H4101R1_000000063819	1884	56.48	Phage,Mobile	NA	NA	NA	NA	Mobile	NA	NA	NA	NA	NA	NA	NA	NA	NA	NA
H4101R1_000000064477	1871	58.15	Phage,Mobile	NA	NA	NA	NA	Mobile	NA	NA	NA	NA	NA	NA	NA	NA	NA	NA
H4101R1_000000068540	1805	69.25	Phage,Mobile	NA	NA	NA	NA	Mobile	NA	NA	NA	NA	NA	NA	NA	NA	NA	NA
H4101R1_000000068826	1800	49.67	NA	NA	NA	NA	NA	Mobile	NA	NA	NA	NA	NA	NA	NA	NA	NA	NA
H4101R1_000000069273	1793	59.01	Plasmid	NA	NA	NA	NA	Plasmid	Plasmid	CP021184.1	Sphingomonas wittichii DC-6 plasmid pDC03, complete sequence	115498	NA	90.378	NA	NA	NA	NA
H4101R1_000000069728	1786	40.71	Phage	NA	NA	NA	NA	Mobile	NA	NA	NA	NA	NA	NA	NA	NA	NA	NA
H4101R1_000000070220	1778	60.35	Phage	NA	NA	NA	NA	Mobile	NA	NA	NA	NA	NA	NA	NA	CORE	NA	NA
H4101R1_000000072027	1751	59.51	Phage,Mobile	NA	NA	NA	NA	Mobile	NA	NA	NA	NA	NA	NA	NA	CORE	NA	NA
H4101R1_000000074194	1721	42.77	Mobile	ssDNA	NA	phage	NA	Phage	NA	NA	NA	NA	NA	NA	NA	NA	NA	NA
H4101R1_000000074278	1720	56.1	NA	ssDNA	NA	NA	NA	Phage	NA	NA	NA	NA	NA	NA	NA	NA	NA	NA
H4101R1_000000076091	1694	38.9	Phage,Mobile	ssDNA	NA	NA	NA	Phage	NA	NA	NA	NA	NA	NA	NA	NA	NA	NA
H4101R1_000000077200	1680	41.01	Phage,Mobile	NA	NA	NA	NA	Mobile	NA	NA	NA	NA	NA	NA	NA	NA	NA	NA
H4101R1_000000079326	1652	66.89	Mobile	NA	NA	NA	NA	Mobile	NA	NA	NA	NA	NA	NA	NA	NA	NA	NA
H4101R1_000000079402	1651	42.04	Phage,Mobile	NA	NA	NA	NA	Mobile	NA	NA	NA	NA	NA	NA	NA	NA	NA	NA
H4101R1_000000081420	1626	64.45	Phage,Mobile	NA	NA	NA	NA	Mobile	Mobile	NZ_CP020540.1	Sphingobium herbicidovorans strain MH plasmid pSHV1, complete sequence	312167	NA	99.873	NA	CORE	NA	NA
H4101R1_000000082053	1619	67.57	Plasmid,Mobile	NA	NA	NA	NA	Plasmid	Plasmid	NZ_CP026208.1	Escherichia coli strain ECONIH5 plasmid pECO-109b, complete sequence	298633	NA	85.479	NA	CORE	NA	NA
H4101R1_000000083134	1607	71.81	Phage,Mobile	NA	NA	NA	NA	Mobile	NA	NA	NA	NA	NA	NA	NA	CORE	NA	NA
H4101R1_000000083281	1605	47.85	Plasmid	NA	NA	NA	NA	Plasmid	NA	NA	NA	NA	NA	NA	NA	NA	NA	NA
H4101R1_000000085086	1585	40.88	Phage	ssDNA	NA	NA	NA	Phage	NA	NA	NA	NA	NA	NA	NA	NA	NA	NA
H4101R1_000000092100	1510	53.31	Plasmid,Mobile	NA	NA	NA	NA	Plasmid	NA	NA	NA	NA	NA	NA	NA	NA	NA	NA
H4101R1_000000093006	1500	43.4	NA	ssDNA	NA	NA	NA	Phage	NA	NA	NA	NA	NA	NA	NA	NA	NA	NA
H4101R1_000000095802	1473	63	Phage	NA	NA	NA	NA	Mobile	NA	NA	NA	NA	NA	NA	NA	NA	NA	NA
H4101R1_000000098028	1454	34.59	Mobile	NA	NA	phage	NA	Phage	NA	NA	NA	NA	NA	NA	NA	NA	NA	NA
H4101R1_000000098863	1447	66.9	Phage,Mobile	NA	NA	NA	NA	Mobile	Mobile	NZ_CP046254.1	Sphingobium sp. CAP-1 plasmid p1, complete sequence	168214	NA	92.139	NA	NA	NA	NA
H4101R1_000000099650	1440	43.19	Phage	ssDNA	NA	NA	NA	Phage	NA	NA	NA	NA	NA	NA	NA	NA	NA	NA
H4101R1_000000105231	1394	61.62	Phage,Mobile	NA	NA	NA	NA	Mobile	NA	NA	NA	NA	NA	NA	NA	CORE	NA	NA
H4101R1_000000109416	1362	46.7	Phage,Mobile	NA	NA	NA	NA	Mobile	NA	NA	NA	NA	NA	NA	NA	NA	NA	NA
H4101R1_000000113271	1335	32.73	NA	NA	NA	NA	NA	Mobile	NA	NA	NA	NA	NA	NA	NA	NA	NA	NA
H4101R1_000000113988	1330	64.66	NA	NA	NA	NA	NA	Mobile	NA	NA	NA	NA	NA	NA	NA	NA	NA	NA
H4101R1_000000117843	1305	63.22	Phage,Mobile	dsDNAphage	NA	NA	NA	Phage	NA	NA	NA	NA	NA	NA	NA	NA	NA	NA
H4101R1_000000124974	1260	69.37	Phage	NA	NA	phage	Phage	Phage	NA	NA	NA	NA	NA	NA	NA	NA	NA	NA
H4101R1_000000126854	1249	70.94	Phage	NA	NA	NA	NA	Mobile	NA	NA	NA	NA	NA	NA	NA	NA	NA	NA
H4101R1_000000141633	1171	54.74	Phage	NA	NA	NA	NA	Mobile	NA	NA	NA	NA	NA	NA	NA	NA	NA	NA
H4101R1_000000142380	1167	55.7	Phage	ssDNA	NA	NA	NA	Phage	NA	NA	NA	NA	NA	NA	NA	NA	NA	NA
H4101R1_000000143699	1161	58.66	NA	NA	NA	NA	NA	Mobile	NA	NA	NA	NA	NA	NA	NA	NA	NA	NA
H4101R1_000000144178	1159	53.41	Phage	ssDNA	NA	NA	NA	Phage	NA	NA	NA	NA	NA	NA	NA	NA	NA	NA
H4101R1_000000151947	1124	37.01	Plasmid,Mobile	NA	NA	NA	NA	Plasmid	NA	NA	NA	NA	NA	NA	NA	NA	NA	NA
H4101R1_000000153730	1116	39.52	NA	NA	NA	NA	NA	Mobile	NA	NA	NA	NA	NA	NA	NA	NA	NA	NA
H4101R1_000000154738	1111	62.83	Phage,Mobile	NA	NA	NA	NA	Mobile	NA	NA	NA	NA	NA	NA	NA	NA	NA	NA
H4101R1_000000158780	1095	63.01	Plasmid	NA	NA	NA	NA	Plasmid	Plasmid	NZ_CP060128.1	Sphingobium yanoikuyae strain A3 plasmid unnamed4, complete sequence	29183	NA	88.95	NA	NA	NA	NA
H4101R1_000000162509	1080	72.31	Phage,Mobile	NA	NA	NA	NA	Mobile	NA	NA	NA	NA	NA	NA	NA	NA	NA	NA
H4101R1_000000167105	1062	27.4	Phage,Mobile	NA	NA	NA	NA	Mobile	NA	NA	NA	NA	NA	NA	NA	NA	NA	NA
H4101R2_000000000998	39286	47.96	Phage,Mobile	dsDNAphage	lytic	phage	Phage	Phage	NA	NA	NA	NA	NA	NA	NA	NA	NA	NA
H4101R2_000000001383	31661	34.1	Phage_Plasmid,Mobile	dsDNAphage	lysogenic	phage	Phage	Phage	NA	NA	NA	NA	NA	NA	NA	NA	NA	NA
H4101R2_000000001402	31338	70.53	Phage_Plasmid,Mobile	NA	lytic	NA	NA	Phage	NA	NA	NA	NA	NA	NA	NA	NA	NA	NA
H4101R2_000000001457	30378	59.42	Phage	dsDNAphage	lytic	phage	Phage	Phage	NA	NA	NA	NA	NA	NA	NA	NA	NA	NA
H4101R2_000000001641	27502	68.08	Phage,Mobile	NA	lytic	NA	Phage	Phage	NA	NA	NA	NA	NA	NA	NA	NA	NA	NA
H4101R2_000000001659	27175	59.67	Phage_Plasmid,Mobile	NA	NA	NA	Plasmid	Plasmid	NA	NA	NA	NA	NA	NA	NA	NA	NA	NA
H4101R2_000000001750	26047	41.61	Phage,Mobile	dsDNAphage	NA	NA	Phage	Phage	NA	NA	NA	NA	NA	NA	NA	NA	NA	NA
H4101R2_000000001925	23988	55.52	Phage,Mobile	dsDNAphage	lysogenic	NA	Phage	Phage	NA	NA	NA	NA	NA	NA	NA	NA	NA	NA
H4101R2_000000002589	18591	64.99	Phage,Mobile	NA	NA	NA	Plasmid	Plasmid	Mobile	NZ_CP023451.1	Rhizorhabdus dicambivorans strain Ndbn-20 plasmid p2, complete sequence	256400	NA	99.575	NA	CORE	NA	NA
H4101R2_000000003572	14028	33.18	Phage_Plasmid	NA	NA	NA	NA	Plasmid	NA	NA	NA	NA	NA	NA	NA	NA	NA	NA
H4101R2_000000003737	13562	55.97	Phage_Plasmid,Mobile	NA	lysogenic	phage	NA	Phage	NA	NA	NA	NA	NA	NA	NA	NA	NA	NA
H4101R2_000000004509	11581	62.56	Plasmid,Mobile	NA	NA	NA	Plasmid	Plasmid	NA	NA	NA	NA	NA	NA	MOBP1	NA	NA	NA
H4101R2_000000006058	9208	63.64	Plasmid	NA	NA	NA	NA	Plasmid	NA	NA	NA	NA	NA	NA	NA	NA	NA	NA
H4101R2_000000006386	8873	64.34	NA	dsDNAphage	NA	NA	NA	Phage	NA	NA	NA	NA	NA	NA	NA	NA	NA	NA
H4101R2_000000006396	8854	71.38	Phage,Mobile	NA	NA	NA	NA	Mobile	NA	NA	NA	NA	NA	NA	NA	NA	NA	NA
H4101R2_000000006697	8567	61.25	Phage_Plasmid	NA	NA	NA	NA	Plasmid	Plasmid	NZ_CP020927.1	Sphingobium yanoikuyae strain SHJ plasmid pSES189, complete sequence	189183	NA	99.988	NA	CORE	NA	NA
H4101R2_000000006865	8392	56.63	NA	dsDNAphage	lytic	phage	NA	Phage	NA	NA	NA	NA	NA	NA	NA	NA	NA	NA
H4101R2_000000007587	7786	63.11	Phage_Plasmid	NA	NA	NA	Plasmid	Plasmid	Plasmid	NC_009507.1	Sphingomonas wittichii RW1 plasmid pSWIT01, complete sequence	310228	NA	93.736	NA	NA	NA	NA
H4101R2_000000007934	7537	60.63	Phage_Plasmid,Mobile	NA	NA	NA	NA	Plasmid	NA	NA	NA	NA	NA	NA	NA	NA	NA	NA
H4101R2_000000008712	7066	47.03	Phage	dsDNAphage	lytic	phage	Phage	Phage	NA	NA	NA	NA	NA	NA	NA	NA	NA	NA
H4101R2_000000008725	7059	61.01	Plasmid,Mobile	NA	NA	NA	Plasmid	Plasmid	Plasmid	NZ_CP005089.1	Sphingobium sp. TKS plasmid pTK5, complete sequence.	53908	NA	99.294	MOBP1	NA	NA	NA
H4101R2_000000008768	7030	65.49	NA	NA	NA	NA	NA	Mobile	NA	NA	NA	NA	NA	NA	NA	CORE	NA	NA
H4101R2_000000008868	6968	34.93	Mobile	NA	NA	phage	NA	Phage	NA	NA	NA	NA	NA	NA	NA	NA	NA	NA
H4101R2_000000009191	6795	59.26	Phage_Plasmid	NA	NA	NA	NA	Plasmid	NA	NA	NA	NA	NA	NA	NA	NA	NA	NA
H4101R2_000000009659	6559	37.95	Phage,Mobile	NA	NA	NA	NA	Mobile	NA	NA	NA	NA	NA	NA	NA	NA	NA	NA
H4101R2_000000011417	5807	56.1	Plasmid,Mobile	NA	NA	NA	Plasmid	Plasmid	Plasmid	NZ_CP076062.1	Cupriavidus sp. EM10 plasmid p352-2, complete sequence	327127	NA	99.879	NA	NA	NA	NA
H4101R2_000000012187	5554	60.98	Phage_Plasmid,Mobile	NA	NA	NA	NA	Plasmid	NA	NA	NA	NA	NA	NA	NA	NA	NA	NA
H4101R2_000000013783	5089	60.23	Phage,Mobile	NA	NA	NA	NA	Mobile	NA	NA	NA	NA	NA	NA	NA	CORE	NA	NA
H4101R2_000000013827	5080	57.46	Phage	NA	NA	NA	NA	Mobile	NA	NA	NA	NA	NA	NA	NA	CORE	NA	NA
H4101R2_000000013964	5048	59.73	Phage	NA	NA	NA	NA	Mobile	NA	NA	NA	NA	NA	NA	NA	NA	NA	NA
H4101R2_000000013968	5047	63.03	Phage,Mobile	NA	NA	NA	NA	Mobile	Mobile	NZ_AP014812.1	Methylorubrum populi strain P-1M plasmid pMPPM03, complete sequence	42569	NA	99.959	NA	NA	NA	NA
H4101R2_000000015377	4731	69.14	NA	dsDNAphage	NA	phage	NA	Phage	NA	NA	NA	NA	NA	NA	NA	NA	NA	NA
H4101R2_000000015894	4616	37.54	Mobile	dsDNAphage	NA	NA	NA	Phage	NA	NA	NA	NA	NA	NA	NA	NA	NA	NA
H4101R2_000000015967	4602	65.34	Phage_Plasmid,Mobile	NA	NA	NA	NA	Plasmid	NA	NA	NA	NA	NA	NA	NA	NA	NA	NA
H4101R2_000000017599	4308	64.76	Phage,Mobile	NA	NA	NA	NA	Mobile	Mobile	NZ_CP009295.1	Novosphingobium pentaromativorans US6-1 plasmid pLA5, complete sequence	134722	NA	99.975	NA	NA	NA	NA
H4101R2_000000017841	4269	55.73	Phage	NA	NA	NA	NA	Mobile	NA	NA	NA	NA	NA	NA	NA	CORE	NA	NA
H4101R2_000000018196	4212	72.01	NA	NA	NA	NA	NA	Mobile	NA	NA	NA	NA	NA	NA	NA	CORE	NA	NA
H4101R2_000000018611	4151	34.16	Mobile	NA	NA	NA	NA	Mobile	NA	NA	NA	NA	NA	NA	NA	NA	NA	NA
H4101R2_000000019930	3966	61.22	Phage_Plasmid,Mobile	NA	lytic	NA	NA	Phage	NA	NA	NA	NA	NA	NA	NA	NA	NA	NA
H4101R2_000000020231	3923	42.21	Phage,Mobile	dsDNAphage	NA	NA	NA	Phage	NA	NA	NA	NA	NA	NA	NA	NA	NA	NA
H4101R2_000000023448	3547	60.39	Phage,Mobile	NA	NA	NA	NA	Mobile	NA	NA	NA	NA	NA	NA	NA	NA	NA	NA
H4101R2_000000024004	3491	39.62	Phage,Mobile	NA	NA	NA	NA	Mobile	NA	NA	NA	NA	NA	NA	NA	NA	NA	NA
H4101R2_000000025145	3380	69.32	Phage,Mobile	NA	NA	NA	NA	Mobile	NA	NA	NA	NA	NA	NA	NA	NA	NA	NA
H4101R2_000000026165	3289	59.71	Phage	dsDNAphage	NA	NA	NA	Phage	NA	NA	NA	NA	NA	NA	NA	NA	NA	NA
H4101R2_000000027644	3169	51.44	NA	NA	NA	NA	NA	Mobile	NA	NA	NA	NA	NA	NA	NA	NA	NA	NA
H4101R2_000000029410	3039	69.73	NA	NA	NA	NA	NA	Mobile	NA	NA	NA	NA	NA	NA	NA	NA	NA	NA
H4101R2_000000031402	2907	39.39	Phage,Mobile	NA	NA	NA	NA	Mobile	NA	NA	NA	NA	NA	NA	NA	NA	NA	NA
H4101R2_000000032729	2828	59.23	Phage,Mobile	NA	NA	NA	NA	Mobile	NA	NA	NA	NA	NA	NA	NA	NA	NA	NA
H4101R2_000000033301	2795	67.05	Plasmid,Mobile	NA	NA	NA	NA	Plasmid	Plasmid	NZ_CP026208.1	Escherichia coli strain ECONIH5 plasmid pECO-109b, complete sequence	298633	NA	87.681	NA	CORE	NA	NA
H4101R2_000000034026	2755	53.03	NA	dsDNAphage	lytic	NA	NA	Phage	NA	NA	NA	NA	NA	NA	NA	NA	NA	NA
H4101R2_000000034629	2725	70.57	Phage,Mobile	NA	NA	NA	NA	Mobile	NA	NA	NA	NA	NA	NA	NA	NA	NA	NA
H4101R2_000000035209	2695	28.83	Phage,Mobile	NA	NA	NA	NA	Mobile	NA	NA	NA	NA	NA	NA	NA	NA	NA	NA
H4101R2_000000035663	2670	59.25	Phage	NA	NA	NA	NA	Mobile	Mobile	NZ_CP053022.1	Sphingobium yanoikuyae strain YC-XJ2 plasmid p-A-Sy, complete sequence	371560	NA	94.646	NA	CORE	NA	NA
H4101R2_000000036112	2647	37.97	Mobile	NA	NA	NA	NA	Mobile	NA	NA	NA	NA	NA	NA	NA	NA	NA	NA
H4101R2_000000041077	2432	61.47	Phage,Mobile	NA	NA	NA	NA	Mobile	NA	NA	NA	NA	NA	NA	NA	NA	NA	NA
H4101R2_000000044334	2313	34.89	Phage,Mobile	NA	NA	NA	NA	Mobile	NA	NA	NA	NA	NA	NA	NA	NA	NA	NA
H4101R2_000000044345	2312	58.74	Phage	dsDNAphage	NA	NA	NA	Phage	NA	NA	NA	NA	NA	NA	NA	NA	NA	NA
H4101R2_000000044466	2308	37.18	Phage,Mobile	NA	NA	NA	NA	Mobile	NA	NA	NA	NA	NA	NA	NA	NA	NA	NA
H4101R2_000000044698	2299	38.84	Plasmid	dsDNAphage	NA	NA	NA	Phage	NA	NA	NA	NA	NA	NA	NA	NA	NA	NA
H4101R2_000000049711	2139	36.79	Phage,Mobile	NA	NA	NA	NA	Mobile	NA	NA	NA	NA	NA	NA	NA	NA	NA	NA
H4101R2_000000052072	2076	65.85	Mobile	NA	lytic	NA	NA	Phage	NA	NA	NA	NA	NA	NA	NA	NA	NA	NA
H4101R2_000000052132	2075	60.24	NA	NA	NA	NA	NA	Mobile	NA	NA	NA	NA	NA	NA	NA	NA	NA	NA
H4101R2_000000052688	2061	66.08	Phage,Mobile	NA	NA	NA	NA	Mobile	NA	NA	NA	NA	NA	NA	NA	NA	NA	NA
H4101R2_000000053547	2040	57.5	Mobile	ssDNA	NA	NA	NA	Phage	NA	NA	NA	NA	NA	NA	NA	NA	NA	NA
H4101R2_000000054080	2027	63.2	Plasmid	NA	NA	NA	NA	Plasmid	NA	NA	NA	NA	NA	NA	NA	CORE	NA	NA
H4101R2_000000055482	1993	41.19	Phage,Mobile	ssDNA	NA	NA	NA	Phage	NA	NA	NA	NA	NA	NA	NA	NA	NA	NA
H4101R2_000000055815	1985	58.79	Phage	NA	NA	NA	NA	Mobile	NA	NA	NA	NA	NA	NA	NA	NA	NA	NA
H4101R2_000000056689	1964	70.37	Phage,Mobile	NA	NA	NA	NA	Mobile	NA	NA	NA	NA	NA	NA	NA	NA	NA	NA
H4101R2_000000056708	1964	64.61	NA	NA	lytic	NA	NA	Phage	NA	NA	NA	NA	NA	NA	NA	NA	NA	NA
H4101R2_000000058032	1934	57.24	Phage	NA	NA	phage	NA	Phage	NA	NA	NA	NA	NA	NA	NA	NA	NA	NA
H4101R2_000000058696	1920	40.57	Plasmid,Mobile	ssDNA	NA	NA	NA	Phage	NA	NA	NA	NA	NA	NA	NA	NA	NA	NA
H4101R2_000000058869	1916	62.16	Phage,Mobile	NA	NA	NA	NA	Mobile	NA	NA	NA	NA	NA	NA	NA	NA	NA	NA
H4101R2_000000061447	1862	64.66	NA	NA	NA	NA	NA	Mobile	NA	NA	NA	NA	NA	NA	NA	NA	NA	NA
H4101R2_000000062282	1846	67.23	Mobile	NA	NA	NA	NA	Mobile	NA	NA	NA	NA	NA	NA	NA	NA	NA	NA
H4101R2_000000062552	1841	63.06	Phage,Mobile	NA	NA	NA	NA	Mobile	NA	NA	NA	NA	NA	NA	NA	CORE	NA	NA
H4101R2_000000065748	1783	64.55	NA	NA	NA	NA	NA	Mobile	NA	NA	NA	NA	NA	NA	NA	NA	NA	NA
H4101R2_000000066251	1774	68.77	Phage,Mobile	NA	NA	NA	NA	Mobile	NA	NA	NA	NA	NA	NA	NA	NA	NA	NA
H4101R2_000000066880	1763	68.35	Phage	NA	NA	NA	NA	Mobile	NA	NA	NA	NA	NA	NA	NA	NA	NA	NA
H4101R2_000000069765	1716	64.63	Plasmid,Mobile	NA	NA	NA	NA	Plasmid	NA	NA	NA	NA	NA	NA	NA	NA	NA	NA
H4101R2_000000070527	1704	34.04	Mobile	NA	NA	NA	NA	Mobile	NA	NA	NA	NA	NA	NA	NA	NA	NA	NA
H4101R2_000000073747	1655	58.61	Plasmid	ssDNA	NA	phage	NA	Phage	NA	NA	NA	NA	NA	NA	NA	NA	NA	NA
H4101R2_000000076253	1619	58.18	Plasmid	NA	NA	NA	NA	Plasmid	NA	NA	NA	NA	NA	NA	NA	NA	NA	NA
H4101R2_000000076663	1613	60.94	Plasmid,Mobile	NA	NA	NA	NA	Plasmid	Plasmid	NZ_CP039698.1	Novosphingobium sp. EMRT-2 plasmid pABRDHK23, complete sequence	44815	NA	91.883	NA	NA	NA	NA
H4101R2_000000076811	1611	58.16	Phage,Mobile	NA	NA	NA	NA	Mobile	NA	NA	NA	NA	NA	NA	NA	NA	NA	NA
H4101R2_000000077017	1608	66.29	Phage,Mobile	NA	NA	NA	NA	Mobile	Mobile	NZ_CP060124.1	Sphingobium yanoikuyae strain A3 plasmid pSYA3-1, complete sequence	75616	NA	99.938	NA	NA	NA	NA
H4101R2_000000080394	1565	70.03	Phage	NA	NA	NA	NA	Mobile	NA	NA	NA	NA	NA	NA	NA	NA	NA	NA
H4101R2_000000085156	1508	44.5	NA	ssDNA	NA	phage	NA	Phage	NA	NA	NA	NA	NA	NA	NA	NA	NA	NA
H4101R2_000000090433	1452	56.13	NA	NA	NA	NA	NA	Mobile	NA	NA	NA	NA	NA	NA	NA	NA	NA	NA
H4101R2_000000094465	1412	32.51	Phage	ssDNA	NA	NA	NA	Phage	NA	NA	NA	NA	NA	NA	NA	NA	NA	NA
H4101R2_000000094616	1410	58.01	Mobile	NA	NA	NA	NA	Mobile	NA	NA	NA	NA	NA	NA	NA	CORE	NA	NA
H4101R2_000000096435	1393	65.18	Phage,Mobile	NA	NA	NA	NA	Mobile	NA	NA	NA	NA	NA	NA	NA	NA	NA	NA
H4101R2_000000100218	1359	64.75	Plasmid,Mobile	NA	NA	NA	NA	Plasmid	NA	NA	NA	NA	NA	NA	NA	NA	NA	NA
H4101R2_000000103552	1331	36.66	Phage,Mobile	NA	NA	NA	NA	Mobile	NA	NA	NA	NA	NA	NA	NA	NA	NA	NA
H4101R2_000000106344	1308	65.37	Plasmid	NA	NA	NA	NA	Plasmid	Plasmid	NZ_CP060128.1	Sphingobium yanoikuyae strain A3 plasmid unnamed4, complete sequence	29183	NA	91.284	NA	NA	NA	NA
H4101R2_000000110900	1274	66.64	Phage	dsDNAphage	NA	phage	NA	Phage	NA	NA	NA	NA	NA	NA	NA	NA	NA	NA
H4101R2_000000112222	1265	38.5	Mobile	NA	NA	NA	NA	Mobile	NA	NA	NA	NA	NA	NA	NA	CORE	CORE	CORE
H4101R2_000000112515	1262	66.4	NA	NA	NA	NA	NA	Mobile	Mobile	NC_017966.1	Tistrella mobilis KA081020-065 plasmid pTM2, complete sequence	690188	NA	75.908	NA	CORE	NA	NA
H4101R2_000000112714	1261	39.49	Plasmid,Mobile	ssDNA	NA	NA	NA	Phage	NA	NA	NA	NA	NA	NA	NA	NA	NA	NA
H4101R2_000000124751	1183	46.49	Phage	ssDNA	NA	NA	NA	Phage	NA	NA	NA	NA	NA	NA	NA	NA	NA	NA
H4101R2_000000127322	1167	64.87	Phage,Mobile	NA	NA	NA	NA	Mobile	NA	NA	NA	NA	NA	NA	NA	NA	NA	NA
H4101R2_000000130723	1148	70.56	Phage,Mobile	NA	NA	NA	NA	Mobile	NA	NA	NA	NA	NA	NA	NA	NA	NA	NA
H4101R2_000000140565	1097	47.86	Phage,Mobile	NA	NA	NA	NA	Mobile	NA	NA	NA	NA	NA	NA	NA	NA	NA	NA
H4101R2_000000146520	1069	57.72	Phage	NA	NA	NA	NA	Mobile	NA	NA	NA	NA	NA	NA	NA	NA	NA	NA
H4101R2_000000155718	1030	59.13	NA	NA	NA	NA	NA	Mobile	NA	NA	NA	NA	NA	NA	NA	NA	NA	NA
H4101R2_000000158002	1021	36.73	Phage	ssDNA	NA	NA	NA	Phage	NA	NA	NA	NA	NA	NA	NA	NA	NA	NA
H4101R3_000000000412	64187	47.85	Phage_Plasmid,Mobile	dsDNAphage	lytic	phage	Phage	Phage	NA	NA	NA	NA	NA	NA	NA	NA	NA	NA
H4101R3_000000001804	23117	34.61	Phage,Mobile	dsDNAphage	lysogenic	NA	Phage	Phage	NA	NA	NA	NA	NA	NA	NA	NA	NA	NA
H4101R3_000000002212	19789	39.51	Phage,Mobile	dsDNAphage	NA	NA	NA	Phage	NA	NA	NA	NA	NA	NA	NA	NA	NA	NA
H4101R3_000000002809	16249	67.87	Phage,Mobile	NA	NA	phage	NA	Phage	NA	NA	NA	NA	NA	NA	NA	NA	NA	NA
H4101R3_000000005430	9871	66.54	NA	NA	lytic	NA	NA	Phage	NA	NA	NA	NA	NA	NA	NA	NA	NA	NA
H4101R3_000000005631	9635	60.55	Phage_Plasmid,Mobile	NA	NA	NA	NA	Plasmid	NA	NA	NA	NA	NA	NA	NA	CORE	NA	NA
H4101R3_000000006553	8657	37.75	Phage_Plasmid,Mobile	NA	NA	NA	NA	Plasmid	NA	NA	NA	NA	NA	NA	NA	NA	NA	NA
H4101R3_000000007535	7906	52.29	Phage	dsDNAphage	NA	NA	NA	Phage	NA	NA	NA	NA	NA	NA	NA	NA	NA	NA
H4101R3_000000008758	7139	45.51	Phage,Mobile	NA	NA	NA	NA	Mobile	NA	NA	NA	NA	NA	NA	NA	NA	NA	NA
H4101R3_000000008854	7085	58.56	Mobile	NA	NA	NA	NA	Mobile	NA	NA	NA	NA	NA	NA	NA	NA	NA	NA
H4101R3_000000009191	6904	56.49	Plasmid,Mobile	NA	lytic	NA	NA	Phage	Phage	NZ_CP020084.1	Blastomonas fulva strain T2 plasmid unnamed, complete sequence	145829	NA	97.726	NA	CORE	NA	NA
H4101R3_000000010087	6480	66	NA	NA	NA	NA	NA	Mobile	NA	NA	NA	NA	NA	NA	NA	NA	NA	NA
H4101R3_000000010204	6433	60.73	NA	NA	NA	phage	NA	Phage	NA	NA	NA	NA	NA	NA	NA	NA	NA	NA
H4101R3_000000010285	6403	64.03	Phage,Mobile	NA	NA	NA	NA	Mobile	NA	NA	NA	NA	NA	NA	NA	CORE	NA	NA
H4101R3_000000010626	6264	64.56	Phage,Mobile	NA	NA	NA	NA	Mobile	Mobile	NC_007971.2	Cupriavidus metallidurans CH34 plasmid pMOL30, complete sequence	233720	Plasmid	100	NA	CORE	NA	NA
H4101R3_000000011419	5984	70.37	Phage,Mobile	NA	NA	NA	NA	Mobile	NA	NA	NA	NA	NA	NA	NA	NA	NA	NA
H4101R3_000000013414	5353	50.07	NA	dsDNAphage	lytic	phage	Phage	Phage	NA	NA	NA	NA	NA	NA	NA	NA	NA	NA
H4101R3_000000016552	4660	48.91	Phage_Plasmid	NA	NA	NA	NA	Plasmid	NA	NA	NA	NA	NA	NA	NA	NA	NA	NA
H4101R3_000000019185	4226	71.25	Plasmid,Mobile	dsDNAphage	lytic	NA	NA	Phage	NA	NA	NA	NA	NA	NA	NA	NA	NA	NA
H4101R3_000000024015	3655	63.42	Phage_Plasmid,Mobile	dsDNAphage	NA	NA	NA	Phage	NA	NA	NA	NA	NA	NA	NA	NA	NA	NA
H4101R3_000000037336	2731	34.05	Phage,Mobile	NA	NA	NA	NA	Mobile	NA	NA	NA	NA	NA	NA	NA	NA	NA	NA
H4101R3_000000037544	2720	36.51	NA	ssDNA	NA	NA	NA	Phage	NA	NA	NA	NA	NA	NA	NA	NA	NA	NA
H4101R3_000000038743	2665	41.43	Phage,Mobile	NA	NA	NA	NA	Mobile	NA	NA	NA	NA	NA	NA	NA	NA	NA	NA
H4101R3_000000041867	2532	62.05	Plasmid,Mobile	NA	NA	NA	Plasmid	Plasmid	NA	NA	NA	NA	NA	NA	NA	NA	NA	NA
H4101R3_000000046704	2353	65.02	Phage,Mobile	NA	NA	NA	NA	Mobile	NA	NA	NA	NA	NA	NA	NA	NA	NA	NA
H4101R3_000000047893	2313	62.82	Phage,Mobile	NA	NA	NA	NA	Mobile	NA	NA	NA	NA	NA	NA	NA	NA	NA	NA
H4101R3_000000048981	2279	64.15	Phage,Mobile	NA	NA	NA	NA	Mobile	Mobile	NZ_CP060124.1	Sphingobium yanoikuyae strain A3 plasmid pSYA3-1, complete sequence	75616	NA	99.956	NA	NA	NA	NA
H4101R3_000000049023	2278	37.62	Plasmid	NA	NA	NA	NA	Plasmid	NA	NA	NA	NA	NA	NA	NA	NA	NA	NA
H4101R3_000000055315	2101	56.64	Phage,Mobile	NA	NA	phage	NA	Phage	NA	NA	NA	NA	NA	NA	NA	NA	NA	NA
H4101R3_000000055597	2094	55.35	Phage,Mobile	NA	NA	NA	NA	Mobile	NA	NA	NA	NA	NA	NA	NA	NA	NA	NA
H4101R3_000000059845	1996	28.76	NA	NA	NA	NA	NA	Mobile	NA	NA	NA	NA	NA	NA	NA	CORE	NA	NA
H4101R3_000000061039	1970	61.73	Plasmid	NA	NA	phage	Plasmid	Plasmid	NA	NA	NA	NA	NA	NA	NA	NA	NA	NA
H4101R3_000000061415	1962	54.38	NA	NA	NA	NA	NA	Mobile	NA	NA	NA	NA	NA	NA	NA	NA	NA	NA
H4101R3_000000061729	1956	66.77	NA	dsDNAphage	NA	NA	NA	Phage	NA	NA	NA	NA	NA	NA	NA	NA	NA	NA
H4101R3_000000063318	1923	42.28	Phage,Mobile	NA	NA	NA	NA	Mobile	NA	NA	NA	NA	NA	NA	NA	NA	NA	NA
H4101R3_000000071641	1775	38.99	Plasmid	NA	NA	NA	Plasmid	Plasmid	Plasmid	CP078051.1	Acinetobacter lwoffii strain AL_065 plasmid pAL_065-7, complete sequence	7976	NA	98.824	NA	NA	NA	NA
H4101R3_000000071787	1772	37.75	Phage,Mobile	NA	NA	NA	NA	Mobile	NA	NA	NA	NA	NA	NA	NA	NA	NA	NA
H4101R3_000000073631	1743	45.84	Phage,Mobile	NA	NA	NA	NA	Mobile	NA	NA	NA	NA	NA	NA	NA	NA	NA	NA
H4101R3_000000076993	1694	45.99	Phage	ssDNA	lytic	phage	NA	Phage	NA	NA	NA	NA	NA	NA	NA	NA	NA	NA
H4101R3_000000077913	1681	41.52	Phage,Mobile	ssDNA	NA	NA	NA	Phage	NA	NA	NA	NA	NA	NA	NA	NA	NA	NA
H4101R3_000000078233	1677	39.77	NA	ssDNA	NA	NA	NA	Phage	NA	NA	NA	NA	NA	NA	NA	NA	NA	NA
H4101R3_000000078717	1670	38.68	NA	ssDNA	NA	NA	NA	Phage	NA	NA	NA	NA	NA	NA	NA	NA	NA	NA
H4101R3_000000079853	1655	62.05	Plasmid,Mobile	NA	NA	NA	NA	Plasmid	NA	NA	NA	NA	NA	NA	NA	NA	NA	NA
H4101R3_000000083598	1607	56.94	Phage	NA	NA	NA	NA	Mobile	NA	NA	NA	NA	NA	NA	NA	NA	NA	NA
H4101R3_000000090635	1526	62.84	Plasmid,Mobile	NA	NA	NA	NA	Plasmid	Plasmid	NZ_CP060128.1	Sphingobium yanoikuyae strain A3 plasmid unnamed4, complete sequence	29183	NA	91.474	NA	NA	NA	NA
H4101R3_000000096756	1463	66.78	NA	NA	NA	NA	NA	Mobile	NA	NA	NA	NA	NA	NA	NA	CORE	NA	NA
H4101R3_000000098777	1444	46.75	Phage_Plasmid,Mobile	NA	NA	NA	NA	Plasmid	NA	NA	NA	NA	NA	NA	NA	NA	NA	NA
H4101R3_000000100819	1426	57.29	Phage_Plasmid	ssDNA	NA	NA	NA	Phage	NA	NA	NA	NA	NA	NA	NA	NA	NA	NA
H4101R3_000000105575	1384	36.71	Phage,Mobile	NA	NA	NA	NA	Mobile	NA	NA	NA	NA	NA	NA	NA	NA	NA	NA
H4101R3_000000110450	1346	69.24	NA	NA	NA	NA	NA	Mobile	NA	NA	NA	NA	NA	NA	NA	CORE	NA	NA
H4101R3_000000116763	1299	50.73	NA	NA	NA	NA	NA	Mobile	NA	NA	NA	NA	NA	NA	NA	NA	NA	NA
H4101R3_000000119997	1277	35.08	Phage	ssDNA	NA	NA	NA	Phage	NA	NA	NA	NA	NA	NA	NA	NA	NA	NA
H4101R3_000000122542	1261	62.73	Phage	NA	NA	NA	NA	Mobile	NA	NA	NA	NA	NA	NA	NA	NA	NA	NA
H4101R3_000000126422	1237	68.55	NA	dsDNAphage	NA	NA	NA	Phage	NA	NA	NA	NA	NA	NA	NA	NA	NA	NA
H4101R3_000000140619	1157	72.52	NA	NA	NA	NA	NA	Mobile	NA	NA	NA	NA	NA	NA	NA	NA	NA	NA
H4101R3_000000140843	1156	35.55	Phage,Mobile	NA	NA	NA	NA	Mobile	NA	NA	NA	NA	NA	NA	NA	NA	NA	NA
H4101R3_000000144261	1139	49.87	Phage	ssDNA	NA	phage	NA	Phage	NA	NA	NA	NA	NA	NA	NA	NA	NA	NA
H4101R3_000000144312	1138	43.5	NA	NA	NA	NA	NA	Mobile	NA	NA	NA	NA	NA	NA	NA	NA	NA	NA
H4101R3_000000145919	1130	55.93	Phage	NA	NA	NA	NA	Mobile	NA	NA	NA	NA	NA	NA	NA	NA	NA	NA
H4101R3_000000145938	1130	59.73	Phage	ssDNA	NA	NA	NA	Phage	Phage	NZ_CP053612.1	Burkholderia sp. MBR-1 plasmid pMBR01, complete sequence	356237	NA	99.912	NA	CORE	NA	NA
H4101R3_000000150255	1110	56.94	Mobile	NA	NA	NA	NA	Mobile	NA	NA	NA	NA	NA	NA	NA	NA	NA	NA
H4101R3_000000162333	1059	35.22	Phage,Mobile	NA	NA	NA	NA	Mobile	NA	NA	NA	NA	NA	NA	NA	NA	NA	NA
H4101R3_000000167589	1038	58.57	Phage	ssDNA	NA	NA	NA	Phage	Phage	NZ_CP053023.1	Sphingobium yanoikuyae strain YC-XJ2 plasmid p-B-Sy, complete sequence	282770	NA	99.807	NA	NA	NA	NA
H4101R3_000000167924	1037	60.85	Phage	NA	NA	NA	NA	Mobile	NA	NA	NA	NA	NA	NA	NA	NA	NA	NA
H4101R3_000000169497	1031	62.95	Plasmid	NA	NA	NA	NA	Plasmid	Plasmid	NZ_CP060124.1	Sphingobium yanoikuyae strain A3 plasmid pSYA3-1, complete sequence	75616	NA	100	NA	NA	NA	NA
H4101R3_000000171270	1024	57.91	Phage,Mobile	NA	NA	NA	NA	Mobile	NA	NA	NA	NA	NA	NA	NA	CORE	NA	NA
H4101R3_000000171274	1024	58.11	Phage	NA	NA	NA	NA	Mobile	NA	NA	NA	NA	NA	NA	NA	CORE	NA	NA
H4101R3_000000171546	1023	43.21	NA	NA	NA	NA	NA	Mobile	NA	NA	NA	NA	NA	NA	NA	NA	NA	NA
H4101R3_000000172500	1020	68.33	Phage	NA	NA	NA	NA	Mobile	NA	NA	NA	NA	NA	NA	NA	NA	NA	NA
H4101R3_000000175861	1008	58.83	NA	ssDNA	NA	phage	NA	Phage	NA	NA	NA	NA	NA	NA	NA	NA	NA	NA
H41021S_000000000001	1874	50.8	NA	NA	NA	NA	NA	Mobile	NA	NA	NA	NA	NA	NA	NA	NA	NA	NA
H41021S_000000000002	2789	58.77	NA	NA	NA	phage	NA	Phage	NA	NA	NA	NA	NA	NA	NA	NA	NA	NA
H41021S_000000000003	1257	52.51	NA	NA	NA	phage	NA	Phage	NA	NA	NA	NA	NA	NA	NA	NA	NA	NA
H41021S_000000000004	1707	39.48	NA	NA	NA	phage	NA	Phage	NA	NA	NA	NA	NA	NA	NA	NA	NA	NA
H41021S_000000000005	1269	63.83	NA	NA	NA	NA	NA	Mobile	NA	NA	NA	NA	NA	NA	NA	NA	NA	NA
H41021S_000000000006	19849	62.98	NA	NA	NA	NA	NA	Mobile	NA	NA	NA	NA	NA	NA	NA	NA	NA	NA
H41021S_000000000007	2594	49.92	NA	NA	NA	NA	NA	Mobile	NA	NA	NA	NA	NA	NA	NA	NA	NA	NA
H41021S_000000000009	1992	50.85	NA	NA	NA	NA	NA	Mobile	NA	NA	NA	NA	NA	NA	NA	NA	NA	NA
H41021S_000000000010	3112	72.91	NA	NA	NA	NA	NA	Mobile	NA	NA	NA	NA	NA	NA	NA	NA	NA	NA
H41021S_000000000012	2424	64.03	Mobile	NA	NA	NA	NA	Mobile	NA	NA	NA	NA	NA	NA	NA	NA	NA	NA
H41021S_000000000013	1247	31.6	NA	NA	NA	phage	NA	Phage	NA	NA	NA	NA	NA	NA	NA	NA	NA	NA
H41021S_000000000014	1093	55.9	NA	NA	NA	NA	NA	Mobile	NA	NA	NA	NA	NA	NA	NA	NA	NA	NA
H41021S_000000000015	1092	42.12	NA	NA	NA	NA	NA	Mobile	NA	NA	NA	NA	NA	NA	NA	NA	NA	NA
H41021S_000000000017	1446	49.52	NA	NA	NA	phage	NA	Phage	NA	NA	NA	NA	NA	NA	NA	NA	NA	NA
H41021S_000000000018	1143	50.13	NA	NA	NA	NA	NA	Mobile	NA	NA	NA	NA	NA	NA	NA	CORE	NA	NA
H41021S_000000000019	1833	66.5	NA	NA	NA	NA	NA	Mobile	NA	NA	NA	NA	NA	NA	NA	NA	NA	NA
H41021S_000000000020	2196	45.67	NA	NA	NA	NA	NA	Mobile	NA	NA	NA	NA	NA	NA	NA	NA	NA	NA
H41021S_000000000021	1253	51.96	Mobile	NA	NA	NA	NA	Mobile	NA	NA	NA	NA	NA	NA	NA	NA	NA	NA
H41021S_000000000022	1455	60.62	NA	NA	NA	NA	NA	Mobile	NA	NA	NA	NA	NA	NA	NA	NA	NA	NA
H41021S_000000000023	4473	50.41	Phage	NA	NA	NA	NA	Mobile	NA	NA	NA	NA	NA	NA	NA	NA	NA	NA
H41021S_000000000024	2437	64.83	Mobile	NA	NA	NA	NA	Mobile	NA	NA	NA	NA	NA	NA	NA	NA	NA	NA
H41021S_000000000026	1029	42.86	NA	NA	NA	NA	NA	Mobile	NA	NA	NA	NA	NA	NA	NA	NA	NA	NA
H41021S_000000000028	18287	64.34	Phage_Plasmid,Mobile	NA	NA	NA	NA	Plasmid	NA	NA	NA	NA	NA	NA	MOBC	NA	NA	NA
H41021S_000000000030	2555	40.2	Mobile	NA	NA	NA	NA	Mobile	NA	NA	NA	NA	NA	NA	NA	NA	NA	NA
H41021S_000000000032	1724	52.03	NA	NA	NA	NA	NA	Mobile	NA	NA	NA	NA	NA	NA	NA	NA	NA	NA
H41021S_000000000033	1104	47.92	NA	NA	NA	NA	NA	Mobile	NA	NA	NA	NA	NA	NA	NA	NA	NA	NA
H41021S_000000000034	2571	52.98	NA	NA	NA	NA	NA	Mobile	NA	NA	NA	NA	NA	NA	NA	NA	NA	NA
H41021S_000000000035	1142	61.82	NA	NA	NA	NA	NA	Mobile	NA	NA	NA	NA	NA	NA	NA	NA	NA	NA
H41021S_000000000036	1182	69.04	NA	NA	NA	NA	NA	Mobile	NA	NA	NA	NA	NA	NA	NA	NA	NA	NA
H41021S_000000000037	3955	49.28	Plasmid,Mobile	NA	NA	NA	NA	Plasmid	NA	NA	NA	NA	NA	NA	MOBV	NA	NA	NA
H41021S_000000000038	1190	28.91	NA	NA	NA	NA	NA	Mobile	NA	NA	NA	NA	NA	NA	NA	NA	NA	NA
H41021S_000000000040	2402	58.12	NA	NA	NA	NA	NA	Mobile	NA	NA	NA	NA	NA	NA	NA	NA	NA	NA
H41021S_000000000041	1567	57.95	NA	NA	NA	NA	NA	Mobile	NA	NA	NA	NA	NA	NA	NA	NA	NA	NA
H41021S_000000000042	3574	21.94	NA	NA	NA	NA	NA	Mobile	NA	NA	NA	NA	NA	NA	NA	NA	NA	NA
H41021S_000000000043	1770	41.36	NA	NA	NA	NA	NA	Mobile	NA	NA	NA	NA	NA	NA	NA	NA	NA	NA
H41021S_000000000044	1452	41.6	Mobile	NA	NA	NA	NA	Mobile	NA	NA	NA	NA	NA	NA	NA	NA	NA	NA
H41021S_000000000045	1100	57.18	NA	NA	NA	NA	NA	Mobile	NA	NA	NA	NA	NA	NA	NA	NA	NA	NA
H41021S_000000000046	1005	58.61	NA	NA	NA	NA	NA	Mobile	NA	NA	NA	NA	NA	NA	NA	NA	NA	NA
H41021S_000000000047	3524	28.58	Mobile	NA	NA	NA	NA	Mobile	NA	NA	NA	NA	NA	NA	NA	CORE	NA	NA
H41021S_000000000048	2211	62.32	NA	NA	NA	phage	NA	Phage	NA	NA	NA	NA	NA	NA	NA	NA	NA	NA
H41021S_000000000049	1237	70.98	NA	NA	NA	NA	NA	Mobile	NA	NA	NA	NA	NA	NA	NA	NA	NA	NA
H41021S_000000000050	1923	41.76	Mobile	NA	NA	phage	NA	Phage	NA	NA	NA	NA	NA	NA	NA	NA	NA	NA
H41021S_000000000051	1195	69.04	NA	NA	NA	NA	NA	Mobile	NA	NA	NA	NA	NA	NA	NA	NA	NA	NA
H41021S_000000000052	1680	71.9	Mobile	NA	NA	NA	NA	Mobile	NA	NA	NA	NA	NA	NA	NA	NA	NA	NA
H41021S_000000000053	1071	55.09	NA	NA	NA	NA	NA	Mobile	NA	NA	NA	NA	NA	NA	NA	NA	NA	NA
H41021S_000000000054	1034	55.8	NA	NA	NA	NA	NA	Mobile	NA	NA	NA	NA	NA	NA	NA	NA	NA	NA
H41021S_000000000055	1728	50.52	NA	NA	NA	phage	NA	Phage	NA	NA	NA	NA	NA	NA	NA	NA	NA	NA
H41021S_000000000056	1307	52.56	NA	NA	NA	NA	NA	Mobile	NA	NA	NA	NA	NA	NA	NA	NA	NA	NA
H41021S_000000000057	1709	34.99	NA	NA	NA	NA	NA	Mobile	NA	NA	NA	NA	NA	NA	NA	NA	NA	NA
H41021S_000000000058	2396	66.44	NA	NA	NA	NA	NA	Mobile	NA	NA	NA	NA	NA	NA	NA	NA	NA	NA
H41021S_000000000060	1062	52.35	NA	NA	NA	NA	NA	Mobile	NA	NA	NA	NA	NA	NA	NA	NA	NA	NA
H41021S_000000000061	1560	41.6	NA	NA	NA	phage	NA	Phage	NA	NA	NA	NA	NA	NA	NA	NA	NA	NA
H41021S_000000000062	2696	56.94	NA	NA	NA	NA	NA	Mobile	NA	NA	NA	NA	NA	NA	NA	NA	NA	NA
H41021S_000000000063	1074	57.64	NA	NA	NA	NA	NA	Mobile	NA	NA	NA	NA	NA	NA	NA	NA	NA	NA
H41021S_000000000065	1411	68.18	NA	NA	NA	NA	NA	Mobile	NA	NA	NA	NA	NA	NA	NA	NA	NA	NA
H41021S_000000000066	1032	49.03	NA	NA	NA	NA	NA	Mobile	NA	NA	NA	NA	NA	NA	NA	NA	NA	NA
H41021S_000000000068	1393	49.03	NA	NA	NA	NA	NA	Mobile	NA	NA	NA	NA	NA	NA	NA	NA	NA	NA
H41021S_000000000069	1056	56.25	NA	NA	NA	NA	NA	Mobile	NA	NA	NA	NA	NA	NA	NA	NA	NA	NA
H41021S_000000000070	1962	44.6	Mobile	NA	NA	NA	NA	Mobile	NA	NA	NA	NA	NA	NA	NA	NA	NA	NA
H41021S_000000000072	1167	70.09	NA	NA	NA	phage	NA	Phage	NA	NA	NA	NA	NA	NA	NA	NA	NA	NA
H41021S_000000000073	1038	46.92	NA	NA	NA	NA	NA	Mobile	NA	NA	NA	NA	NA	NA	NA	NA	NA	NA
H41021S_000000000074	1172	55.8	NA	NA	NA	NA	NA	Mobile	NA	NA	NA	NA	NA	NA	NA	NA	NA	NA
H4102DC_000000000003	1026	55.07	NA	NA	NA	NA	NA	Mobile	NA	NA	NA	NA	NA	NA	NA	NA	NA	NA
H4102DC_000000000005	1857	67.58	NA	NA	NA	NA	NA	Mobile	NA	NA	NA	NA	NA	NA	NA	NA	NA	NA
H4102DC_000000000007	1441	38.24	NA	NA	NA	NA	NA	Mobile	NA	NA	NA	NA	NA	NA	NA	NA	NA	NA
H4102DC_000000000008	1263	62.39	Phage	NA	NA	NA	NA	Mobile	NA	NA	NA	NA	NA	NA	NA	NA	NA	NA
H4102DC_000000000009	2968	64.25	NA	NA	NA	NA	NA	Mobile	NA	NA	NA	NA	NA	NA	NA	NA	NA	NA
H4102DC_000000000010	4545	66.29	Phage	NA	NA	NA	NA	Mobile	NA	NA	NA	NA	NA	NA	NA	NA	NA	NA
H4102DC_000000000012	2796	63.81	NA	NA	NA	NA	NA	Mobile	NA	NA	NA	NA	NA	NA	NA	NA	NA	NA
H4102DC_000000000015	1891	55.63	Mobile	NA	NA	NA	NA	Mobile	NA	NA	NA	NA	NA	NA	NA	NA	NA	NA
H4102DC_000000000018	1281	61.98	Phage	dsDNAphage	NA	NA	NA	Phage	NA	NA	NA	NA	NA	NA	NA	NA	NA	NA
H4102DC_000000000022	27671	28.99	Phage_Plasmid,Mobile	NA	NA	phage	NA	Phage	NA	NA	NA	NA	NA	NA	NA	NA	NA	NA
H4102DC_000000000023	1659	60.1	NA	NA	NA	NA	NA	Mobile	NA	NA	NA	NA	NA	NA	NA	NA	NA	NA
H4102DC_000000000024	1047	47.85	NA	dsDNAphage	NA	NA	NA	Phage	NA	NA	NA	NA	NA	NA	NA	NA	NA	NA
H4102DC_000000000026	1433	58.27	NA	NA	NA	NA	NA	Mobile	NA	NA	NA	NA	NA	NA	NA	NA	NA	NA
H4102DC_000000000028	1440	64.38	NA	NA	NA	NA	NA	Mobile	NA	NA	NA	NA	NA	NA	NA	NA	NA	NA
H4102DC_000000000031	25974	53.99	Phage_Plasmid,Mobile	NA	NA	NA	NA	Plasmid	NA	NA	NA	NA	NA	NA	NA	NA	NA	NA
H4102DC_000000000033	51343	49.64	Phage,Mobile	dsDNAphage	lytic	phage	Phage	Phage	NA	NA	NA	NA	NA	NA	NA	NA	NA	NA
H4102DC_000000000034	1807	29.72	NA	NA	NA	NA	NA	Mobile	NA	NA	NA	NA	NA	NA	NA	NA	NA	NA
H4102DC_000000000037	5464	48.06	Phage,Mobile	NA	lytic	NA	NA	Phage	NA	NA	NA	NA	NA	NA	NA	NA	NA	NA
H4102DC_000000000038	2010	68.96	Mobile	NA	NA	NA	NA	Mobile	NA	NA	NA	NA	NA	NA	NA	NA	NA	NA
H4102DC_000000000043	1426	28.75	NA	NA	NA	NA	NA	Mobile	NA	NA	NA	NA	NA	NA	NA	NA	NA	NA
H4102DC_000000000046	2204	28.31	NA	NA	NA	NA	NA	Mobile	NA	NA	NA	NA	NA	NA	NA	NA	NA	NA
H4102DC_000000000047	1053	67.62	NA	NA	NA	NA	NA	Mobile	NA	NA	NA	NA	NA	NA	NA	NA	NA	NA
H4102R1_000000001011	30994	54.43	Phage,Mobile	NA	NA	NA	NA	Mobile	NA	NA	NA	NA	NA	NA	NA	NA	NA	NA
H4102R1_000000001292	27336	53.7	Phage_Plasmid,Mobile	NA	NA	NA	Plasmid	Plasmid	NA	NA	NA	NA	NA	NA	MOBP1	NA	NA	NA
H4102R1_000000002241	19969	42.13	Phage_Plasmid,Mobile	NA	NA	NA	Plasmid	Plasmid	NA	NA	NA	NA	NA	NA	T_virB11;T_virB2;T_virB8;T_virB9;T_virB10;T_virB5	NA	NA	NA
H4102R1_000000002603	18253	38.61	Phage_Plasmid,Mobile	NA	NA	NA	NA	Plasmid	NA	NA	NA	NA	NA	NA	NA	NA	NA	NA
H4102R1_000000003090	16497	57.57	Phage,Mobile	NA	NA	NA	NA	Mobile	NA	NA	NA	NA	NA	NA	NA	NA	NA	NA
H4102R1_000000003446	15389	57.16	Phage_Plasmid,Mobile	NA	NA	NA	Plasmid	Plasmid	NA	NA	NA	NA	NA	NA	MOBP1	NA	NA	NA
H4102R1_000000003472	15312	25.22	Plasmid	NA	NA	NA	NA	Plasmid	NA	NA	NA	NA	NA	NA	NA	NA	NA	NA
H4102R1_000000003798	14406	45	Phage_Plasmid,Mobile	NA	NA	NA	NA	Plasmid	NA	NA	NA	NA	NA	NA	NA	NA	NA	NA
H4102R1_000000005133	11921	41.77	Plasmid,Mobile	NA	NA	NA	Plasmid	Plasmid	NA	NA	NA	NA	NA	NA	MOBP1	NA	NA	NA
H4102R1_000000005219	11783	26.59	Phage,Mobile	NA	NA	NA	NA	Mobile	NA	NA	NA	NA	NA	NA	NA	NA	NA	NA
H4102R1_000000005420	11539	55.22	Phage_Plasmid,Mobile	NA	NA	NA	Plasmid	Plasmid	NA	NA	NA	NA	NA	NA	MOBP1	NA	NA	NA
H4102R1_000000005466	11465	36.48	Phage,Mobile	NA	NA	NA	NA	Mobile	NA	NA	NA	NA	NA	NA	NA	NA	NA	NA
H4102R1_000000005858	10947	70.27	Phage_Plasmid,Mobile	NA	NA	NA	NA	Plasmid	NA	NA	NA	NA	NA	NA	NA	NA	NA	NA
H4102R1_000000007630	9125	56.77	Plasmid,Mobile	NA	NA	NA	Plasmid	Plasmid	NA	NA	NA	NA	NA	NA	NA	NA	NA	NA
H4102R1_000000007775	9010	61.39	Phage,Mobile	NA	NA	NA	NA	Mobile	NA	NA	NA	NA	NA	NA	NA	NA	NA	NA
H4102R1_000000007809	8989	61.68	Plasmid,Mobile	NA	NA	NA	Plasmid	Plasmid	NA	NA	NA	NA	NA	NA	MOBP1	NA	NA	NA
H4102R1_000000008281	8612	49.13	Phage,Mobile	NA	lytic	NA	NA	Phage	NA	NA	NA	NA	NA	NA	NA	NA	NA	NA
H4102R1_000000008549	8420	39.42	Plasmid,Mobile	NA	NA	NA	NA	Plasmid	NA	NA	NA	NA	NA	NA	NA	NA	NA	NA
H4102R1_000000009113	8038	59.36	Phage_Plasmid,Mobile	NA	NA	NA	NA	Plasmid	NA	NA	NA	NA	NA	NA	NA	NA	NA	NA
H4102R1_000000010353	7296	49.99	Phage	NA	NA	NA	NA	Mobile	NA	NA	NA	NA	NA	NA	NA	NA	NA	NA
H4102R1_000000010469	7242	39.63	Phage,Mobile	NA	NA	NA	NA	Mobile	NA	NA	NA	NA	NA	NA	NA	NA	NA	NA
H4102R1_000000010661	7141	38.54	Mobile	NA	NA	NA	NA	Mobile	NA	NA	NA	NA	NA	NA	NA	NA	NA	NA
H4102R1_000000012139	6511	49.09	Phage	NA	NA	NA	NA	Mobile	NA	NA	NA	NA	NA	NA	NA	NA	NA	NA
H4102R1_000000012775	6272	47.32	Mobile	NA	NA	NA	NA	Mobile	NA	NA	NA	NA	NA	NA	NA	NA	NA	NA
H4102R1_000000017503	4988	62.91	Phage,Mobile	NA	NA	NA	NA	Mobile	NA	NA	NA	NA	NA	NA	NA	NA	NA	NA
H4102R1_000000018867	4719	55.52	Phage	NA	NA	NA	NA	Mobile	NA	NA	NA	NA	NA	NA	NA	NA	NA	NA
H4102R1_000000019380	4627	66.57	NA	NA	NA	NA	NA	Mobile	NA	NA	NA	NA	NA	NA	NA	NA	NA	NA
H4102R1_000000019771	4558	57.22	Phage,Mobile	NA	NA	NA	NA	Mobile	NA	NA	NA	NA	NA	NA	NA	NA	NA	NA
H4102R1_000000021536	4283	42.66	Plasmid,Mobile	NA	NA	NA	NA	Plasmid	NA	NA	NA	NA	NA	NA	NA	NA	NA	NA
H4102R1_000000023525	4019	41.01	Mobile	NA	NA	NA	NA	Mobile	NA	NA	NA	NA	NA	NA	NA	NA	NA	NA
H4102R1_000000024109	3942	48.12	Phage,Mobile	NA	NA	NA	NA	Mobile	NA	NA	NA	NA	NA	NA	NA	NA	NA	NA
H4102R1_000000024331	3917	45.6	Phage,Mobile	NA	NA	NA	NA	Mobile	NA	NA	NA	NA	NA	NA	NA	NA	NA	NA
H4102R1_000000024813	3858	48.68	Plasmid,Mobile	NA	NA	NA	NA	Plasmid	NA	NA	NA	NA	NA	NA	MOBV	NA	NA	NA
H4102R1_000000025700	3761	54.75	Phage,Mobile	NA	NA	NA	NA	Mobile	NA	NA	NA	NA	NA	NA	NA	NA	NA	NA
H4102R1_000000025848	3744	37.05	Phage_Plasmid,Mobile	NA	NA	NA	NA	Plasmid	NA	NA	NA	NA	NA	NA	NA	NA	NA	NA
H4102R1_000000026627	3668	55.86	Phage,Mobile	NA	NA	NA	NA	Mobile	NA	NA	NA	NA	NA	NA	NA	NA	NA	NA
H4102R1_000000028346	3506	69.54	Phage,Mobile	NA	NA	NA	NA	Mobile	NA	NA	NA	NA	NA	NA	NA	NA	NA	NA
H4102R1_000000028783	3468	36.88	Phage,Mobile	NA	NA	NA	NA	Mobile	NA	NA	NA	NA	NA	NA	NA	NA	NA	NA
H4102R1_000000032021	3222	59.16	Plasmid,Mobile	NA	NA	NA	NA	Plasmid	NA	NA	NA	NA	NA	NA	NA	NA	NA	NA
H4102R1_000000032038	3221	59.76	Plasmid,Mobile	NA	NA	NA	NA	Plasmid	NA	NA	NA	NA	NA	NA	NA	NA	NA	NA
H4102R1_000000033499	3123	66.47	NA	NA	NA	NA	NA	Mobile	NA	NA	NA	NA	NA	NA	NA	NA	NA	NA
H4102R1_000000034839	3043	39.24	Mobile	NA	NA	NA	NA	Mobile	NA	NA	NA	NA	NA	NA	NA	NA	NA	NA
H4102R1_000000036716	2930	52.83	Phage	ssDNA	lytic	phage	NA	Phage	NA	NA	NA	NA	NA	NA	NA	NA	NA	NA
H4102R1_000000037522	2887	40.18	Phage,Mobile	NA	NA	NA	NA	Mobile	NA	NA	NA	NA	NA	NA	NA	NA	NA	NA
H4102R1_000000037610	2882	59.92	Phage_Plasmid	NA	NA	NA	NA	Plasmid	NA	NA	NA	NA	NA	NA	NA	NA	NA	NA
H4102R1_000000037991	2862	61.77	Phage,Mobile	NA	NA	NA	NA	Mobile	NA	NA	NA	NA	NA	NA	NA	NA	NA	NA
H4102R1_000000038105	2856	45.27	Phage_Plasmid,Mobile	ssDNA	NA	NA	NA	Phage	NA	NA	NA	NA	NA	NA	NA	NA	NA	NA
H4102R1_000000039486	2791	69.58	Plasmid,Mobile	NA	lytic	phage	NA	Phage	NA	NA	NA	NA	NA	NA	NA	NA	NA	NA
H4102R1_000000041639	2699	40.83	Plasmid	NA	NA	NA	NA	Plasmid	NA	NA	NA	NA	NA	NA	NA	NA	NA	NA
H4102R1_000000042301	2670	54.19	Phage,Mobile	NA	NA	NA	NA	Mobile	NA	NA	NA	NA	NA	NA	NA	NA	NA	NA
H4102R1_000000045651	2540	63.94	Plasmid,Mobile	NA	NA	NA	NA	Plasmid	NA	NA	NA	NA	NA	NA	NA	NA	NA	NA
H4102R1_000000046775	2502	61.15	Phage,Mobile	ssDNA	NA	NA	NA	Phage	NA	NA	NA	NA	NA	NA	NA	NA	NA	NA
H4102R1_000000047224	2485	49.26	Phage	NA	NA	NA	NA	Mobile	NA	NA	NA	NA	NA	NA	NA	NA	NA	NA
H4102R1_000000048946	2429	42.9	Phage_Plasmid,Mobile	NA	NA	NA	NA	Plasmid	NA	NA	NA	NA	NA	NA	NA	NA	NA	NA
H4102R1_000000049137	2423	61.49	Phage,Mobile	NA	NA	NA	NA	Mobile	NA	NA	NA	NA	NA	NA	NA	NA	NA	NA
H4102R1_000000049398	2415	40.37	Phage,Mobile	NA	NA	NA	NA	Mobile	NA	NA	NA	NA	NA	NA	NA	NA	NA	NA
H4102R1_000000049855	2402	57.16	Phage,Mobile	NA	NA	NA	NA	Mobile	NA	NA	NA	NA	NA	NA	NA	NA	NA	NA
H4102R1_000000049884	2401	26.2	Phage,Mobile	dsDNAphage	NA	NA	NA	Phage	NA	NA	NA	NA	NA	NA	NA	NA	NA	NA
H4102R1_000000050072	2395	49.56	Phage	ssDNA	NA	NA	Phage	Phage	NA	NA	NA	NA	NA	NA	NA	NA	NA	NA
H4102R1_000000052233	2330	50.17	Plasmid,Mobile	ssDNA	NA	NA	NA	Phage	NA	NA	NA	NA	NA	NA	NA	NA	NA	NA
H4102R1_000000054124	2276	54	Plasmid,Mobile	ssDNA	NA	NA	NA	Phage	NA	NA	NA	NA	NA	NA	NA	NA	NA	NA
H4102R1_000000054478	2266	53.66	Plasmid,Mobile	NA	NA	NA	NA	Plasmid	NA	NA	NA	NA	NA	NA	NA	NA	NA	NA
H4102R1_000000054572	2263	59.26	Phage,Mobile	NA	NA	NA	NA	Mobile	NA	NA	NA	NA	NA	NA	NA	NA	NA	NA
H4102R1_000000055354	2242	50.85	NA	NA	NA	NA	NA	Mobile	NA	NA	NA	NA	NA	NA	NA	NA	NA	NA
H4102R1_000000056285	2219	36.82	Plasmid,Mobile	NA	NA	NA	NA	Plasmid	NA	NA	NA	NA	NA	NA	NA	NA	NA	NA
H4102R1_000000056321	2218	44.82	Plasmid	NA	NA	NA	NA	Plasmid	NA	NA	NA	NA	NA	NA	NA	NA	NA	NA
H4102R1_000000057154	2198	56.78	Phage,Mobile	ssDNA	NA	NA	NA	Phage	NA	NA	NA	NA	NA	NA	NA	NA	NA	NA
H4102R1_000000060430	2122	65.6	Plasmid,Mobile	NA	NA	NA	NA	Plasmid	NA	NA	NA	NA	NA	NA	NA	NA	NA	NA
H4102R1_000000061451	2100	38.1	Phage,Mobile	NA	NA	NA	NA	Mobile	NA	NA	NA	NA	NA	NA	NA	NA	NA	NA
H4102R1_000000072548	1897	64.79	Plasmid,Mobile	NA	NA	NA	NA	Plasmid	NA	NA	NA	NA	NA	NA	NA	NA	NA	NA
H4102R1_000000078365	1810	55.14	NA	NA	NA	phage	NA	Phage	NA	NA	NA	NA	NA	NA	NA	NA	NA	NA
H4102R1_000000078565	1807	58.94	Phage,Mobile	ssDNA	NA	phage	NA	Phage	NA	NA	NA	NA	NA	NA	NA	NA	NA	NA
H4102R1_000000078661	1806	62.13	Plasmid,Mobile	NA	NA	NA	NA	Plasmid	NA	NA	NA	NA	NA	NA	NA	NA	NA	NA
H4102R1_000000078771	1804	50.55	Phage,Mobile	NA	NA	NA	NA	Mobile	NA	NA	NA	NA	NA	NA	NA	NA	NA	NA
H4102R1_000000080079	1787	66.98	Plasmid,Mobile	NA	NA	NA	NA	Plasmid	NA	NA	NA	NA	NA	NA	NA	NA	NA	NA
H4102R1_000000081007	1775	69.52	NA	NA	NA	NA	NA	Mobile	NA	NA	NA	NA	NA	NA	NA	NA	NA	NA
H4102R1_000000087400	1695	59.82	NA	NA	NA	NA	NA	Mobile	NA	NA	NA	NA	NA	NA	NA	NA	NA	NA
H4102R1_000000094900	1615	58.45	Phage,Mobile	ssDNA	NA	phage	NA	Phage	NA	NA	NA	NA	NA	NA	NA	NA	NA	NA
H4102R1_000000099860	1566	50.13	Phage	ssDNA	NA	NA	NA	Phage	NA	NA	NA	NA	NA	NA	NA	NA	NA	NA
H4102R1_000000100419	1561	64.45	NA	NA	NA	NA	NA	Mobile	NA	NA	NA	NA	NA	NA	NA	NA	NA	NA
H4102R1_000000101181	1554	54.76	NA	NA	NA	NA	NA	Mobile	NA	NA	NA	NA	NA	NA	NA	NA	NA	NA
H4102R1_000000104206	1527	59.59	Phage_Plasmid,Mobile	NA	NA	NA	NA	Plasmid	NA	NA	NA	NA	NA	NA	NA	NA	NA	NA
H4102R1_000000110807	1474	44.84	Phage	NA	NA	NA	NA	Mobile	NA	NA	NA	NA	NA	NA	NA	NA	NA	NA
H4102R1_000000110910	1473	67.68	Phage,Mobile	NA	NA	NA	NA	Mobile	NA	NA	NA	NA	NA	NA	NA	NA	NA	NA
H4102R1_000000119020	1415	33.07	Phage,Mobile	ssDNA	NA	NA	NA	Phage	NA	NA	NA	NA	NA	NA	NA	NA	NA	NA
H4102R1_000000121792	1397	69.94	Phage	NA	NA	NA	NA	Mobile	NA	NA	NA	NA	NA	NA	NA	NA	NA	NA
H4102R1_000000127497	1361	50.55	Phage,Mobile	NA	NA	NA	NA	Mobile	NA	NA	NA	NA	NA	NA	NA	NA	NA	NA
H4102R1_000000127824	1359	66.23	NA	NA	NA	NA	NA	Mobile	NA	NA	NA	NA	NA	NA	NA	NA	NA	NA
H4102R1_000000128328	1356	54.2	Mobile	NA	NA	phage	NA	Phage	NA	NA	NA	NA	NA	NA	NA	NA	NA	NA
H4102R1_000000139905	1290	66.05	Phage,Mobile	NA	NA	NA	NA	Mobile	NA	NA	NA	NA	NA	NA	NA	NA	NA	NA
H4102R1_000000139969	1289	54	Phage	ssDNA	NA	NA	NA	Phage	NA	NA	NA	NA	NA	NA	NA	NA	NA	NA
H4102R1_000000141201	1283	45.44	Phage	ssDNA	NA	NA	NA	Phage	NA	NA	NA	NA	NA	NA	NA	NA	NA	NA
H4102R1_000000146267	1257	66.91	Phage,Mobile	NA	NA	NA	NA	Mobile	NA	NA	NA	NA	NA	NA	NA	NA	NA	NA
H4102R1_000000147953	1249	72.22	Phage,Mobile	NA	NA	NA	NA	Mobile	NA	NA	NA	NA	NA	NA	NA	NA	NA	NA
H4102R1_000000148678	1246	53.13	NA	NA	NA	NA	NA	Mobile	NA	NA	NA	NA	NA	NA	NA	NA	NA	NA
H4102R1_000000160160	1193	49.12	Plasmid	NA	NA	NA	NA	Plasmid	NA	NA	NA	NA	NA	NA	NA	NA	NA	NA
H4102R1_000000169052	1156	59.86	Plasmid,Mobile	ssDNA	NA	NA	NA	Phage	NA	NA	NA	NA	NA	NA	NA	NA	NA	NA
H4102R1_000000169455	1155	69.7	Phage,Mobile	NA	NA	NA	NA	Mobile	NA	NA	NA	NA	NA	NA	NA	NA	NA	NA
H4102R1_000000171828	1146	69.81	Phage,Mobile	NA	NA	NA	NA	Mobile	NA	NA	NA	NA	NA	NA	NA	NA	NA	NA
H4102R1_000000182637	1106	61.48	Phage,Mobile	ssDNA	NA	NA	NA	Phage	NA	NA	NA	NA	NA	NA	NA	NA	NA	NA
H4102R1_000000184290	1100	57.18	Plasmid,Mobile	NA	NA	NA	NA	Plasmid	NA	NA	NA	NA	NA	NA	NA	NA	NA	NA
H4102R1_000000192304	1074	69.74	Phage	NA	NA	NA	NA	Mobile	NA	NA	NA	NA	NA	NA	NA	NA	NA	NA
H4102R1_000000194411	1067	40.77	NA	NA	NA	phage	NA	Phage	NA	NA	NA	NA	NA	NA	NA	NA	NA	NA
H4102R1_000000198025	1057	45.88	Plasmid,Mobile	NA	NA	NA	NA	Plasmid	NA	NA	NA	NA	NA	NA	NA	NA	NA	NA
H4102R1_000000200258	1050	50	Phage,Mobile	NA	NA	phage	NA	Phage	NA	NA	NA	NA	NA	NA	NA	NA	NA	NA
H4102R1_000000214690	1010	50.59	Plasmid,Mobile	NA	NA	NA	NA	Plasmid	NA	NA	NA	NA	NA	NA	NA	NA	NA	NA
H4102R1_000000218144	1001	63.14	Phage,Mobile	NA	NA	NA	NA	Mobile	NA	NA	NA	NA	NA	NA	NA	NA	NA	NA
H4102R2_000000000358	50811	57.86	Phage,Mobile	NA	lytic	NA	NA	Phage	NA	NA	NA	NA	NA	NA	NA	NA	NA	NA
H4102R2_000000001709	20737	54.85	Phage,Mobile	NA	NA	NA	NA	Mobile	NA	NA	NA	NA	NA	NA	NA	NA	NA	NA
H4102R2_000000001906	19575	56.83	Phage_Plasmid,Mobile	NA	NA	NA	Plasmid	Plasmid	NA	NA	NA	NA	NA	NA	MOBP1	NA	NA	NA
H4102R2_000000001987	19148	53.8	Phage_Plasmid,Mobile	NA	NA	NA	NA	Plasmid	NA	NA	NA	NA	NA	NA	MOBP1	NA	NA	NA
H4102R2_000000002507	16671	56.98	Phage_Plasmid,Mobile	NA	NA	NA	NA	Plasmid	NA	NA	NA	NA	NA	NA	NA	NA	NA	NA
H4102R2_000000002598	16305	43.39	Plasmid,Mobile	NA	NA	NA	Plasmid	Plasmid	NA	NA	NA	NA	NA	NA	T_virB11;T_virB2;T_virB8;T_virB9	NA	NA	NA
H4102R2_000000002635	16190	43.9	Phage,Mobile	NA	NA	NA	NA	Mobile	NA	NA	NA	NA	NA	NA	NA	NA	NA	NA
H4102R2_000000003029	14947	49.35	Phage	NA	lytic	NA	NA	Phage	NA	NA	NA	NA	NA	NA	NA	NA	NA	NA
H4102R2_000000003869	13026	24.28	Plasmid	NA	NA	NA	NA	Plasmid	NA	NA	NA	NA	NA	NA	NA	NA	NA	NA
H4102R2_000000004366	12110	68.55	Plasmid,Mobile	NA	NA	NA	NA	Plasmid	NA	NA	NA	NA	NA	NA	NA	NA	NA	NA
H4102R2_000000004549	11794	60.68	Phage,Mobile	NA	lysogenic	NA	NA	Phage	NA	NA	NA	NA	NA	NA	NA	NA	NA	NA
H4102R2_000000005133	10988	53.59	Plasmid,Mobile	NA	NA	NA	Plasmid	Plasmid	NA	NA	NA	NA	NA	NA	MOBP1	NA	NA	NA
H4102R2_000000005418	10650	27.94	Phage_Plasmid,Mobile	NA	NA	NA	NA	Plasmid	NA	NA	NA	NA	NA	NA	NA	NA	NA	NA
H4102R2_000000005443	10622	59.24	Phage_Plasmid,Mobile	NA	NA	NA	NA	Plasmid	NA	NA	NA	NA	NA	NA	NA	NA	NA	NA
H4102R2_000000005575	10462	54.4	Phage_Plasmid	NA	NA	NA	NA	Plasmid	NA	NA	NA	NA	NA	NA	NA	NA	NA	NA
H4102R2_000000005733	10273	41.95	Mobile	NA	NA	NA	NA	Mobile	NA	NA	NA	NA	NA	NA	NA	NA	NA	NA
H4102R2_000000006084	9926	39.41	Phage,Mobile	NA	NA	NA	NA	Mobile	NA	NA	NA	NA	NA	NA	NA	NA	NA	NA
H4102R2_000000006442	9597	43.28	Plasmid,Mobile	NA	NA	NA	Plasmid	Plasmid	NA	NA	NA	NA	NA	NA	MOBP1	NA	NA	NA
H4102R2_000000007071	9062	46.99	Phage_Plasmid,Mobile	NA	NA	NA	Plasmid	Plasmid	NA	NA	NA	NA	NA	NA	T_virB5	NA	NA	NA
H4102R2_000000007100	9035	60.61	Phage_Plasmid,Mobile	NA	NA	NA	NA	Plasmid	NA	NA	NA	NA	NA	NA	NA	NA	NA	NA
H4102R2_000000007421	8793	57.4	Phage,Mobile	NA	NA	NA	NA	Mobile	NA	NA	NA	NA	NA	NA	NA	NA	NA	NA
H4102R2_000000007783	8530	61.44	Phage_Plasmid,Mobile	NA	NA	NA	NA	Plasmid	NA	NA	NA	NA	NA	NA	MOBV	NA	NA	NA
H4102R2_000000008098	8297	41.82	Mobile	NA	lysogenic	NA	NA	Phage	NA	NA	NA	NA	NA	NA	NA	NA	NA	NA
H4102R2_000000009490	7510	34.29	Plasmid,Mobile	NA	NA	NA	Plasmid	Plasmid	NA	NA	NA	NA	NA	NA	NA	NA	NA	NA
H4102R2_000000010531	7013	65.29	Plasmid,Mobile	NA	NA	NA	NA	Plasmid	NA	NA	NA	NA	NA	NA	NA	NA	NA	NA
H4102R2_000000011255	6691	46.69	Mobile	NA	NA	NA	NA	Mobile	NA	NA	NA	NA	NA	NA	NA	NA	NA	NA
H4102R2_000000012247	6316	49.86	Plasmid,Mobile	NA	NA	NA	NA	Plasmid	NA	NA	NA	NA	NA	NA	NA	NA	NA	NA
H4102R2_000000012321	6288	49.63	Phage	NA	NA	NA	NA	Mobile	NA	NA	NA	NA	NA	NA	NA	NA	NA	NA
H4102R2_000000012522	6216	52.85	Phage,Mobile	NA	NA	NA	NA	Mobile	NA	NA	NA	NA	NA	NA	NA	NA	NA	NA
H4102R2_000000012623	6186	38.28	NA	NA	NA	NA	NA	Mobile	NA	NA	NA	NA	NA	NA	NA	NA	NA	NA
H4102R2_000000013288	5987	48.99	Phage	NA	NA	NA	NA	Mobile	NA	NA	NA	NA	NA	NA	NA	NA	NA	NA
H4102R2_000000014053	5764	54.58	Phage,Mobile	NA	NA	NA	NA	Mobile	NA	NA	NA	NA	NA	NA	NA	NA	NA	NA
H4102R2_000000015155	5471	49.11	Plasmid,Mobile	NA	NA	NA	NA	Plasmid	NA	NA	NA	NA	NA	NA	NA	NA	NA	NA
H4102R2_000000015320	5434	40.6	Phage,Mobile	NA	NA	NA	NA	Mobile	NA	NA	NA	NA	NA	NA	NA	NA	NA	NA
H4102R2_000000015622	5358	45.15	Phage,Mobile	NA	lytic	NA	NA	Phage	NA	NA	NA	NA	NA	NA	NA	NA	NA	NA
H4102R2_000000015950	5269	39.61	Phage,Mobile	NA	NA	NA	NA	Mobile	NA	NA	NA	NA	NA	NA	NA	NA	NA	NA
H4102R2_000000017993	4870	51.03	Phage	NA	lytic	NA	NA	Phage	NA	NA	NA	NA	NA	NA	NA	NA	NA	NA
H4102R2_000000020295	4483	64.24	Phage,Mobile	NA	NA	NA	NA	Mobile	NA	NA	NA	NA	NA	NA	NA	NA	NA	NA
H4102R2_000000020464	4456	36.2	Plasmid,Mobile	NA	NA	NA	NA	Plasmid	NA	NA	NA	NA	NA	NA	NA	NA	NA	NA
H4102R2_000000020676	4423	35.59	Plasmid	NA	NA	NA	NA	Plasmid	NA	NA	NA	NA	NA	NA	NA	NA	NA	NA
H4102R2_000000020872	4398	44.16	Phage,Mobile	NA	NA	NA	NA	Mobile	NA	NA	NA	NA	NA	NA	NA	NA	NA	NA
H4102R2_000000020881	4397	67.23	NA	NA	NA	NA	NA	Mobile	NA	NA	NA	NA	NA	NA	NA	NA	NA	NA
H4102R2_000000022790	4147	62.31	Plasmid,Mobile	NA	NA	NA	NA	Plasmid	NA	NA	NA	NA	NA	NA	NA	NA	NA	NA
H4102R2_000000023877	4021	61.33	Plasmid,Mobile	NA	NA	NA	Plasmid	Plasmid	NA	NA	NA	NA	NA	NA	NA	NA	NA	NA
H4102R2_000000024054	4001	48.19	Phage,Mobile	NA	NA	NA	NA	Mobile	NA	NA	NA	NA	NA	NA	NA	NA	NA	NA
H4102R2_000000024531	3946	39.13	Phage,Mobile	NA	NA	NA	NA	Mobile	NA	NA	NA	NA	NA	NA	NA	NA	NA	NA
H4102R2_000000024706	3929	66.4	NA	NA	NA	NA	NA	Mobile	NA	NA	NA	NA	NA	NA	NA	NA	NA	NA
H4102R2_000000025440	3850	58.36	NA	NA	NA	NA	NA	Mobile	NA	NA	NA	NA	NA	NA	NA	NA	NA	NA
H4102R2_000000025664	3828	65.73	NA	NA	NA	NA	NA	Mobile	NA	NA	NA	NA	NA	NA	NA	NA	NA	NA
H4102R2_000000026794	3721	55.28	Phage_Plasmid,Mobile	NA	NA	NA	NA	Plasmid	NA	NA	NA	NA	NA	NA	NA	NA	NA	NA
H4102R2_000000029628	3474	42.98	Plasmid,Mobile	NA	NA	NA	NA	Plasmid	NA	NA	NA	NA	NA	NA	NA	NA	NA	NA
H4102R2_000000030513	3409	55.71	Plasmid,Mobile	dsDNAphage	NA	NA	Plasmid	Plasmid	NA	NA	NA	NA	NA	NA	NA	NA	NA	NA
H4102R2_000000032048	3302	65.26	Plasmid,Mobile	NA	NA	NA	NA	Plasmid	NA	NA	NA	NA	NA	NA	NA	NA	NA	NA
H4102R2_000000034483	3145	52.69	NA	NA	NA	NA	NA	Mobile	NA	NA	NA	NA	NA	NA	NA	NA	NA	NA
H4102R2_000000034807	3127	58.3	Plasmid,Mobile	NA	NA	NA	NA	Plasmid	NA	NA	NA	NA	NA	NA	NA	NA	NA	NA
H4102R2_000000035878	3065	40.65	Plasmid,Mobile	NA	NA	NA	NA	Plasmid	NA	NA	NA	NA	NA	NA	NA	NA	NA	NA
H4102R2_000000036226	3046	67.73	Phage,Mobile	NA	NA	NA	NA	Mobile	NA	NA	NA	NA	NA	NA	NA	NA	NA	NA
H4102R2_000000037067	2998	65.58	Phage	NA	NA	NA	NA	Mobile	NA	NA	NA	NA	NA	NA	NA	NA	NA	NA
H4102R2_000000037521	2975	58.02	Plasmid,Mobile	NA	NA	NA	NA	Plasmid	NA	NA	NA	NA	NA	NA	NA	NA	NA	NA
H4102R2_000000038641	2920	54.79	NA	NA	NA	NA	NA	Mobile	NA	NA	NA	NA	NA	NA	NA	NA	NA	NA
H4102R2_000000040167	2846	49.16	Phage,Mobile	NA	NA	NA	NA	Mobile	NA	NA	NA	NA	NA	NA	NA	NA	NA	NA
H4102R2_000000040818	2817	59.03	NA	NA	NA	NA	NA	Mobile	NA	NA	NA	NA	NA	NA	NA	NA	NA	NA
H4102R2_000000041215	2799	32.48	Plasmid	NA	NA	NA	NA	Plasmid	NA	NA	NA	NA	NA	NA	NA	NA	NA	NA
H4102R2_000000043668	2691	57.6	Phage	ssDNA	NA	NA	NA	Phage	NA	NA	NA	NA	NA	NA	NA	NA	NA	NA
H4102R2_000000044576	2654	35.27	Plasmid	NA	NA	NA	NA	Plasmid	NA	NA	NA	NA	NA	NA	NA	NA	NA	NA
H4102R2_000000045352	2623	46.32	Phage,Mobile	NA	NA	NA	NA	Mobile	NA	NA	NA	NA	NA	NA	NA	NA	NA	NA
H4102R2_000000045699	2610	47.85	Plasmid,Mobile	NA	NA	NA	NA	Plasmid	NA	NA	NA	NA	NA	NA	NA	NA	NA	NA
H4102R2_000000046683	2573	45.36	Plasmid	NA	NA	NA	NA	Plasmid	NA	NA	NA	NA	NA	NA	NA	NA	NA	NA
H4102R2_000000051751	2407	47.07	Phage,Mobile	NA	NA	NA	NA	Mobile	NA	NA	NA	NA	NA	NA	NA	NA	NA	NA
H4102R2_000000052722	2381	41.37	Phage	NA	NA	NA	NA	Mobile	NA	NA	NA	NA	NA	NA	NA	NA	NA	NA
H4102R2_000000055630	2300	70.26	Phage,Mobile	dsDNAphage	NA	NA	NA	Phage	NA	NA	NA	NA	NA	NA	NA	NA	NA	NA
H4102R2_000000065168	2079	69.36	Phage,Mobile	NA	NA	NA	NA	Mobile	NA	NA	NA	NA	NA	NA	NA	NA	NA	NA
H4102R2_000000069105	2004	63.12	Plasmid,Mobile	NA	NA	NA	NA	Plasmid	NA	NA	NA	NA	NA	NA	NA	NA	NA	NA
H4102R2_000000073821	1925	52.21	Phage,Mobile	ssDNA	NA	NA	NA	Phage	NA	NA	NA	NA	NA	NA	NA	NA	NA	NA
H4102R2_000000076576	1882	55.15	Mobile	ssDNA	NA	phage	NA	Phage	NA	NA	NA	NA	NA	NA	NA	NA	NA	NA
H4102R2_000000079625	1838	69.91	Phage,Mobile	NA	NA	NA	NA	Mobile	NA	NA	NA	NA	NA	NA	NA	NA	NA	NA
H4102R2_000000082018	1806	59.69	Mobile	NA	NA	NA	NA	Mobile	NA	NA	NA	NA	NA	NA	NA	NA	NA	NA
H4102R2_000000083840	1782	40.63	Phage,Mobile	NA	NA	NA	NA	Mobile	NA	NA	NA	NA	NA	NA	NA	NA	NA	NA
H4102R2_000000084103	1778	38.75	NA	NA	NA	NA	NA	Mobile	NA	NA	NA	NA	NA	NA	NA	NA	NA	NA
H4102R2_000000089149	1716	59.15	Phage,Mobile	ssDNA	NA	NA	NA	Phage	NA	NA	NA	NA	NA	NA	NA	NA	NA	NA
H4102R2_000000092287	1680	61.55	Plasmid,Mobile	ssDNA	NA	NA	Plasmid	Plasmid	NA	NA	NA	NA	NA	NA	NA	NA	NA	NA
H4102R2_000000093908	1662	36.28	Mobile	NA	NA	phage	NA	Phage	NA	NA	NA	NA	NA	NA	NA	NA	NA	NA
H4102R2_000000094926	1651	63.72	Plasmid,Mobile	ssDNA	NA	NA	NA	Phage	NA	NA	NA	NA	NA	NA	NA	NA	NA	NA
H4102R2_000000107268	1535	59.22	NA	NA	NA	NA	NA	Mobile	Mobile	NZ_CP029833.1	Azospirillum ramasamyi strain M2T2B2 plasmid unnamed3, complete sequence	544602	NA	68.72	NA	NA	NA	NA
H4102R2_000000107870	1529	58.27	Phage,Mobile	NA	NA	NA	NA	Mobile	NA	NA	NA	NA	NA	NA	NA	NA	NA	NA
H4102R2_000000111640	1498	32.84	Mobile	ssDNA	NA	NA	NA	Phage	NA	NA	NA	NA	NA	NA	NA	NA	NA	NA
H4102R2_000000115254	1470	64.76	Plasmid,Mobile	NA	NA	NA	NA	Plasmid	NA	NA	NA	NA	NA	NA	NA	NA	NA	NA
H4102R2_000000118797	1445	66.99	Phage,Mobile	NA	NA	NA	NA	Mobile	NA	NA	NA	NA	NA	NA	NA	NA	NA	NA
H4102R2_000000119169	1442	65.74	NA	NA	NA	NA	NA	Mobile	NA	NA	NA	NA	NA	NA	NA	NA	NA	NA
H4102R2_000000131507	1361	50.48	Phage,Mobile	ssDNA	NA	NA	NA	Phage	NA	NA	NA	NA	NA	NA	NA	NA	NA	NA
H4102R2_000000135802	1335	64.72	Phage,Mobile	NA	NA	NA	NA	Mobile	NA	NA	NA	NA	NA	NA	NA	NA	NA	NA
H4102R2_000000136149	1332	62.16	NA	NA	NA	NA	NA	Mobile	NA	NA	NA	NA	NA	NA	NA	NA	NA	NA
H4102R2_000000141087	1305	49.35	Plasmid,Mobile	NA	NA	NA	NA	Plasmid	NA	NA	NA	NA	NA	NA	NA	NA	NA	NA
H4102R2_000000144534	1287	51.13	Phage,Mobile	NA	NA	NA	NA	Mobile	NA	NA	NA	NA	NA	NA	NA	NA	NA	NA
H4102R2_000000150053	1259	37.73	Phage	ssDNA	NA	NA	NA	Phage	NA	NA	NA	NA	NA	NA	NA	NA	NA	NA
H4102R2_000000152943	1245	61.2	Phage,Mobile	NA	NA	NA	NA	Mobile	NA	NA	NA	NA	NA	NA	NA	NA	NA	NA
H4102R2_000000153286	1244	42.85	NA	ssDNA	NA	NA	NA	Phage	NA	NA	NA	NA	NA	NA	NA	NA	NA	NA
H4102R2_000000161058	1209	57.65	Phage,Mobile	ssDNA	NA	NA	Phage	Phage	NA	NA	NA	NA	NA	NA	NA	NA	NA	NA
H4102R2_000000162158	1205	67.63	Phage,Mobile	NA	NA	NA	NA	Mobile	NA	NA	NA	NA	NA	NA	NA	NA	NA	NA
H4102R2_000000171298	1167	40.96	Phage	NA	NA	NA	NA	Mobile	NA	NA	NA	NA	NA	NA	NA	NA	NA	NA
H4102R2_000000171382	1167	62.72	Phage,Mobile	NA	NA	NA	NA	Mobile	NA	NA	NA	NA	NA	NA	NA	NA	NA	NA
H4102R2_000000198557	1073	43.52	Phage	NA	NA	NA	NA	Mobile	NA	NA	NA	NA	NA	NA	NA	NA	NA	NA
H4102R2_000000201229	1065	53.05	Phage,Mobile	NA	NA	NA	NA	Mobile	NA	NA	NA	NA	NA	NA	NA	NA	NA	NA
H4102R2_000000205715	1052	51.62	Phage	NA	NA	NA	NA	Mobile	NA	NA	NA	NA	NA	NA	NA	NA	NA	NA
H4102R2_000000207688	1047	61.13	Phage,Mobile	NA	NA	NA	NA	Mobile	NA	NA	NA	NA	NA	NA	NA	NA	NA	NA
H4102R2_000000209064	1043	59.44	Phage	NA	NA	NA	NA	Mobile	NA	NA	NA	NA	NA	NA	NA	NA	NA	NA
H4102R2_000000209335	1042	48.08	Mobile	NA	NA	NA	NA	Mobile	NA	NA	NA	NA	NA	NA	NA	NA	NA	NA
H4102R2_000000216692	1022	39.73	Plasmid,Mobile	ssDNA	NA	NA	NA	Phage	NA	NA	NA	NA	NA	NA	NA	NA	NA	NA
H4102R2_000000223791	1004	52.89	Plasmid,Mobile	NA	NA	NA	NA	Plasmid	NA	NA	NA	NA	NA	NA	NA	NA	NA	NA
H4102R3_000000000055	131306	56.51	Phage_Plasmid,Mobile	NA	NA	NA	Plasmid	Plasmid	NA	NA	NA	NA	NA	NA	t4cp1;F_traL;F_traE;F_traB;F_traV;virb4;F_traW;F_traU;F_traF;F_traH;F_traG	NA	NA	NA
H4102R3_000000001345	24229	54.9	Phage,Mobile	NA	NA	NA	NA	Mobile	NA	NA	NA	NA	NA	NA	NA	NA	NA	NA
H4102R3_000000002713	16112	58.04	Phage,Mobile	NA	lysogenic	NA	NA	Phage	NA	NA	NA	NA	NA	NA	NA	NA	NA	NA
H4102R3_000000003530	13670	56.61	Phage,Mobile	NA	NA	NA	Plasmid	Plasmid	NA	NA	NA	NA	NA	NA	MOBP1	NA	NA	NA
H4102R3_000000004016	12597	53.88	Plasmid,Mobile	NA	NA	NA	Plasmid	Plasmid	NA	NA	NA	NA	NA	NA	MOBP1	NA	NA	NA
H4102R3_000000005482	10388	69.6	Phage_Plasmid,Mobile	NA	NA	NA	NA	Plasmid	NA	NA	NA	NA	NA	NA	NA	NA	NA	NA
H4102R3_000000005852	9897	41.21	Plasmid,Mobile	NA	NA	NA	Plasmid	Plasmid	NA	NA	NA	NA	NA	NA	T_virB11;T_virB2	NA	NA	NA
H4102R3_000000006410	9252	58.16	NA	NA	NA	NA	NA	Mobile	NA	NA	NA	NA	NA	NA	NA	NA	NA	NA
H4102R3_000000006615	9032	50.33	Phage	NA	lytic	NA	NA	Phage	NA	NA	NA	NA	NA	NA	NA	NA	NA	NA
H4102R3_000000007013	8676	42.08	Mobile	NA	NA	NA	NA	Mobile	NA	NA	NA	NA	NA	NA	NA	NA	NA	NA
H4102R3_000000007217	8495	50.29	Phage,Mobile	NA	NA	NA	NA	Mobile	NA	NA	NA	NA	NA	NA	NA	NA	NA	NA
H4102R3_000000007304	8429	59.62	Phage_Plasmid,Mobile	NA	NA	NA	NA	Plasmid	NA	NA	NA	NA	NA	NA	NA	NA	NA	NA
H4102R3_000000007978	7929	38.21	Phage_Plasmid,Mobile	NA	NA	NA	NA	Plasmid	NA	NA	NA	NA	NA	NA	NA	NA	NA	NA
H4102R3_000000008076	7860	39.4	Phage,Mobile	dsDNAphage	lysogenic	NA	NA	Phage	NA	NA	NA	NA	NA	NA	NA	NA	NA	NA
H4102R3_000000009052	7230	47.1	Phage,Mobile	NA	lytic	NA	NA	Phage	NA	NA	NA	NA	NA	NA	NA	NA	NA	NA
H4102R3_000000009721	6874	58.41	Plasmid,Mobile	NA	NA	NA	Plasmid	Plasmid	NA	NA	NA	NA	NA	NA	MOBP1	NA	NA	NA
H4102R3_000000009798	6835	50.23	Phage	NA	NA	NA	NA	Mobile	NA	NA	NA	NA	NA	NA	NA	NA	NA	NA
H4102R3_000000009811	6830	38.86	Phage	NA	NA	NA	NA	Mobile	NA	NA	NA	NA	NA	NA	NA	NA	NA	NA
H4102R3_000000011832	5988	57.15	Plasmid,Mobile	NA	NA	NA	Plasmid	Plasmid	NA	NA	NA	NA	NA	NA	NA	NA	NA	NA
H4102R3_000000011845	5981	69.49	Phage,Mobile	NA	NA	NA	NA	Mobile	NA	NA	NA	NA	NA	NA	NA	NA	NA	NA
H4102R3_000000012173	5861	33.89	Plasmid,Mobile	NA	NA	NA	Plasmid	Plasmid	NA	NA	NA	NA	NA	NA	NA	NA	NA	NA
H4102R3_000000013315	5495	51.63	Phage,Mobile	NA	NA	NA	NA	Mobile	NA	NA	NA	NA	NA	NA	NA	NA	NA	NA
H4102R3_000000013674	5392	42.93	Phage_Plasmid,Mobile	NA	NA	NA	NA	Plasmid	NA	NA	NA	NA	NA	NA	NA	NA	NA	NA
H4102R3_000000014219	5242	45.38	NA	NA	NA	NA	NA	Mobile	NA	NA	NA	NA	NA	NA	NA	NA	NA	NA
H4102R3_000000014338	5208	48.39	Phage	NA	NA	NA	NA	Mobile	NA	NA	NA	NA	NA	NA	NA	NA	NA	NA
H4102R3_000000015158	4995	47.59	Mobile	NA	lytic	NA	NA	Phage	NA	NA	NA	NA	NA	NA	NA	NA	NA	NA
H4102R3_000000015637	4874	56.38	Plasmid,Mobile	dsDNAphage	NA	NA	NA	Phage	NA	NA	NA	NA	NA	NA	NA	NA	NA	NA
H4102R3_000000016283	4732	46.91	Phage,Mobile	NA	lytic	NA	NA	Phage	NA	NA	NA	NA	NA	NA	NA	NA	NA	NA
H4102R3_000000016931	4605	55.61	Phage,Mobile	NA	NA	NA	NA	Mobile	NA	NA	NA	NA	NA	NA	NA	NA	NA	NA
H4102R3_000000017492	4501	46.99	Phage,Mobile	NA	lytic	NA	NA	Phage	NA	NA	NA	NA	NA	NA	NA	NA	NA	NA
H4102R3_000000017916	4424	64.22	Plasmid,Mobile	NA	lytic	NA	NA	Phage	NA	NA	NA	NA	NA	NA	NA	NA	NA	NA
H4102R3_000000018322	4349	60.17	Plasmid,Mobile	NA	NA	NA	NA	Plasmid	NA	NA	NA	NA	NA	NA	NA	NA	NA	NA
H4102R3_000000019358	4176	52.75	Phage,Mobile	NA	NA	NA	NA	Mobile	NA	NA	NA	NA	NA	NA	NA	NA	NA	NA
H4102R3_000000019725	4125	52.29	Phage,Mobile	NA	NA	NA	NA	Mobile	NA	NA	NA	NA	NA	NA	NA	NA	NA	NA
H4102R3_000000024433	3534	68.28	NA	NA	NA	NA	NA	Mobile	NA	NA	NA	NA	NA	NA	NA	NA	NA	NA
H4102R3_000000026001	3382	48.02	Phage	NA	NA	NA	NA	Mobile	NA	NA	NA	NA	NA	NA	NA	NA	NA	NA
H4102R3_000000027881	3216	61.44	Phage,Mobile	dsDNAphage	NA	NA	NA	Phage	NA	NA	NA	NA	NA	NA	NA	NA	NA	NA
H4102R3_000000028755	3149	40.11	Plasmid,Mobile	ssDNA	NA	NA	NA	Phage	NA	NA	NA	NA	NA	NA	NA	NA	NA	NA
H4102R3_000000030833	3004	48.14	NA	NA	NA	NA	NA	Mobile	NA	NA	NA	NA	NA	NA	NA	NA	NA	NA
H4102R3_000000032440	2899	35.43	Plasmid	NA	NA	NA	NA	Plasmid	NA	NA	NA	NA	NA	NA	NA	NA	NA	NA
H4102R3_000000032948	2867	35.96	Plasmid,Mobile	NA	NA	NA	NA	Plasmid	NA	NA	NA	NA	NA	NA	NA	NA	NA	NA
H4102R3_000000036182	2695	41.45	Plasmid,Mobile	ssDNA	NA	NA	NA	Phage	NA	NA	NA	NA	NA	NA	NA	NA	NA	NA
H4102R3_000000036772	2665	59.62	Phage,Mobile	NA	NA	NA	NA	Mobile	NA	NA	NA	NA	NA	NA	NA	NA	NA	NA
H4102R3_000000040072	2514	54.89	Plasmid,Mobile	NA	NA	NA	NA	Plasmid	NA	NA	NA	NA	NA	NA	NA	NA	NA	NA
H4102R3_000000040619	2492	45.22	Plasmid	NA	NA	NA	NA	Plasmid	NA	NA	NA	NA	NA	NA	NA	NA	NA	NA
H4102R3_000000042240	2427	43.84	Plasmid,Mobile	NA	NA	NA	NA	Plasmid	NA	NA	NA	NA	NA	NA	NA	NA	NA	NA
H4102R3_000000042490	2417	36.99	Phage,Mobile	NA	NA	NA	NA	Mobile	NA	NA	NA	NA	NA	NA	NA	NA	NA	NA
H4102R3_000000043894	2365	43.89	Phage_Plasmid,Mobile	NA	NA	NA	NA	Plasmid	NA	NA	NA	NA	NA	NA	NA	NA	NA	NA
H4102R3_000000044982	2331	42.64	Phage_Plasmid,Mobile	NA	NA	NA	NA	Plasmid	NA	NA	NA	NA	NA	NA	NA	NA	NA	NA
H4102R3_000000045209	2324	39.97	Phage,Mobile	NA	NA	NA	NA	Mobile	NA	NA	NA	NA	NA	NA	NA	NA	NA	NA
H4102R3_000000053579	2078	53.42	Plasmid,Mobile	NA	NA	NA	NA	Plasmid	NA	NA	NA	NA	NA	NA	NA	NA	NA	NA
H4102R3_000000053989	2068	31.91	Plasmid	NA	NA	NA	NA	Plasmid	NA	NA	NA	NA	NA	NA	NA	NA	NA	NA
H4102R3_000000054813	2049	54.61	NA	NA	lytic	NA	NA	Phage	NA	NA	NA	NA	NA	NA	NA	NA	NA	NA
H4102R3_000000056774	2004	54.84	Phage,Mobile	NA	NA	NA	NA	Mobile	NA	NA	NA	NA	NA	NA	NA	NA	NA	NA
H4102R3_000000058962	1955	40.05	Plasmid	ssDNA	NA	NA	NA	Phage	NA	NA	NA	NA	NA	NA	NA	NA	NA	NA
H4102R3_000000059438	1945	62.62	Plasmid,Mobile	NA	NA	NA	Plasmid	Plasmid	NA	NA	NA	NA	NA	NA	NA	NA	NA	NA
H4102R3_000000059922	1935	42.33	Mobile	NA	NA	NA	NA	Mobile	NA	NA	NA	NA	NA	NA	NA	NA	NA	NA
H4102R3_000000060859	1917	23.79	Plasmid,Mobile	NA	NA	phage	NA	Phage	NA	NA	NA	NA	NA	NA	NA	NA	NA	NA
H4102R3_000000062526	1884	66.03	NA	NA	NA	NA	NA	Mobile	NA	NA	NA	NA	NA	NA	NA	NA	NA	NA
H4102R3_000000065553	1831	38.56	Phage,Mobile	NA	NA	NA	NA	Mobile	NA	NA	NA	NA	NA	NA	NA	NA	NA	NA
H4102R3_000000068029	1790	45.53	NA	NA	NA	NA	NA	Mobile	NA	NA	NA	NA	NA	NA	NA	NA	NA	NA
H4102R3_000000072762	1718	54.66	Phage	ssDNA	NA	NA	NA	Phage	NA	NA	NA	NA	NA	NA	NA	NA	NA	NA
H4102R3_000000073701	1705	56.54	Phage	NA	NA	phage	NA	Phage	NA	NA	NA	NA	NA	NA	NA	NA	NA	NA
H4102R3_000000075395	1682	36.68	Plasmid	NA	NA	NA	NA	Plasmid	NA	NA	NA	NA	NA	NA	NA	NA	NA	NA
H4102R3_000000080291	1619	58.18	Phage,Mobile	NA	NA	NA	NA	Mobile	NA	NA	NA	NA	NA	NA	NA	NA	NA	NA
H4102R3_000000080328	1619	47.44	Plasmid,Mobile	NA	NA	NA	NA	Plasmid	NA	NA	NA	NA	NA	NA	NA	NA	NA	NA
H4102R3_000000083242	1584	60.23	Phage_Plasmid,Mobile	NA	NA	NA	NA	Plasmid	NA	NA	NA	NA	NA	NA	MOBV	NA	NA	NA
H4102R3_000000085819	1557	62.17	Plasmid,Mobile	NA	NA	NA	NA	Plasmid	NA	NA	NA	NA	NA	NA	NA	NA	NA	NA
H4102R3_000000086728	1547	34.97	Phage,Mobile	NA	NA	NA	NA	Mobile	NA	NA	NA	NA	NA	NA	NA	NA	NA	NA
H4102R3_000000092114	1493	49.36	NA	NA	NA	NA	NA	Mobile	NA	NA	NA	NA	NA	NA	NA	NA	NA	NA
H4102R3_000000093244	1482	58.97	Phage,Mobile	NA	NA	NA	NA	Mobile	Mobile	NZ_CP024031.1	Xanthomonas citri pv. citri strain Xcc49 plasmid pXAC33, complete sequence	31803	NA	73.328	NA	NA	NA	NA
H4102R3_000000093946	1476	68.9	NA	NA	NA	NA	NA	Mobile	NA	NA	NA	NA	NA	NA	NA	NA	NA	NA
H4102R3_000000114150	1317	49.35	Phage,Mobile	NA	NA	phage	NA	Phage	NA	NA	NA	NA	NA	NA	NA	NA	NA	NA
H4102R3_000000114197	1317	57.86	Plasmid,Mobile	NA	NA	NA	NA	Plasmid	NA	NA	NA	NA	NA	NA	NA	NA	NA	NA
H4102R3_000000117215	1297	38.4	Plasmid,Mobile	ssDNA	NA	NA	NA	Phage	NA	NA	NA	NA	NA	NA	NA	NA	NA	NA
H4102R3_000000128869	1228	36.97	NA	NA	NA	NA	NA	Mobile	NA	NA	NA	NA	NA	NA	NA	NA	NA	NA
H4102R3_000000131852	1212	67.49	NA	NA	NA	NA	NA	Mobile	NA	NA	NA	NA	NA	NA	NA	NA	NA	NA
H4102R3_000000137386	1184	38.6	NA	NA	NA	NA	NA	Mobile	NA	NA	NA	NA	NA	NA	NA	NA	NA	NA
H4102R3_000000143188	1157	58.34	Phage,Mobile	NA	NA	NA	NA	Mobile	Mobile	NC_006824.1	Aromatoleum aromaticum EbN1 plasmid 2, complete sequence	223670	NA	80.278	NA	NA	NA	NA
H4102R3_000000150540	1124	58.19	Phage,Mobile	NA	NA	NA	NA	Mobile	NA	NA	NA	NA	NA	NA	NA	NA	NA	NA
H4102R3_000000170517	1049	60.82	Mobile	NA	NA	NA	NA	Mobile	Mobile	NZ_CP045378.1	Sulfitobacter sp. THAF37 plasmid pTHAF37_f, complete sequence	83443	NA	69.855	NA	NA	NA	NA
H4102R3_000000176441	1029	63.07	Phage	NA	NA	NA	NA	Mobile	NA	NA	NA	NA	NA	NA	NA	NA	NA	NA
H43011S_000000000001	1592	30.65	NA	NA	NA	NA	NA	Mobile	NA	NA	NA	NA	NA	NA	NA	NA	NA	NA
H43011S_000000000002	56496	63.15	Phage_Plasmid,Mobile	dsDNAphage	lytic	NA	Phage	Phage	NA	NA	NA	NA	NA	NA	NA	NA	NA	NA
H43011S_000000000003	1518	35.77	NA	dsDNAphage	NA	phage	NA	Phage	NA	NA	NA	NA	NA	NA	NA	NA	NA	NA
H43011S_000000000004	1422	59	NA	NA	NA	NA	NA	Mobile	NA	NA	NA	NA	NA	NA	NA	NA	NA	NA
H43011S_000000000005	2303	49.89	NA	NA	NA	NA	NA	Mobile	NA	NA	NA	NA	NA	NA	NA	NA	NA	NA
H43011S_000000000006	1094	50.91	NA	NA	NA	NA	NA	Mobile	NA	NA	NA	NA	NA	NA	NA	NA	NA	NA
H43011S_000000000007	1320	37.58	NA	ssDNA	NA	phage	NA	Phage	NA	NA	NA	NA	NA	NA	NA	NA	NA	NA
H43011S_000000000008	1517	42.65	NA	NA	NA	NA	NA	Mobile	NA	NA	NA	NA	NA	NA	NA	NA	NA	NA
H43011S_000000000009	1347	33.26	NA	NA	NA	NA	NA	Mobile	NA	NA	NA	NA	NA	NA	NA	NA	NA	NA
H43011S_000000000010	37482	55.98	Phage,Mobile	dsDNAphage	lytic	NA	Phage	Phage	NA	NA	NA	NA	NA	NA	NA	NA	NA	NA
H43011S_000000000012	1452	68.6	Phage	dsDNAphage	NA	phage	NA	Phage	NA	NA	NA	NA	NA	NA	NA	NA	NA	NA
H43011S_000000000014	1116	43.01	Phage	NA	NA	NA	NA	Mobile	NA	NA	NA	NA	NA	NA	NA	NA	NA	NA
[truncated: 2,610 more rows]

## Sheet: Table_S2A_Refined_MAGs
MAG_ID	Biosample number	Completeness	Contamination	GC	GC_std	Genome_size	Scaffolds	Contigs	Longest_scaffold	Longest_contig	N50_scaffold	N50_contigs	Mean_scaffold_length	Mean_contig_length	Coding_density	Predicted_genes	Taxonomical annotation
H3202R1B033	SAMN37683083	98.1308	2.01294	0.663229	0.00431761	1699269	10	15	352011	267163	221875	214778	169927	113251	0.922724	1719	d__Archaea;p__Thermoplasmatota;c__E2;o__JACPAO01;f__JAHFTW01;g__JAHFTW01;s__
H5202R2B093	SAMN37683084	93.2243	0.934579	0.34158	0.0113066	1515479	20	22	194843	194843	121122	121024	75773.9	68884.5	0.905981	1654	d__Archaea;p__Micrarchaeota;c__Micrarchaeia;o__Anstonellales;f__Bilamarchaeaceae;g__;s__
H5202R3B163	SAMN37683085	91.5888	0	0.4269	0.00809632	1200822	16	24	279165	203422	169319	132527	75051.4	50000.9	0.906374	1275	d__Archaea;p__Micrarchaeota;c__Micrarchaeia;o__Anstonellales;f__Bilamarchaeaceae;g__UBA10214;s__
H3202PKB130	SAMN37683086	91.5888	2.33645	0.609344	0.0215523	1488392	270	292	27882	27882	7207	6665	5512.56	5095.55	0.932903	1916	d__Archaea;p__Hydrothermarchaeota;c__Hydrothermarchaeia;o__Hydrothermarchaeales;f__WAQR01;g__JACQPM01;s__
H3202R1B038	SAMN37683087	90.4865	2.80374	0.676614	0.00846118	2068438	46	52	325400	249959	97949	75431	44966	39771.3	0.892207	2109	d__Archaea;p__Thermoplasmatota;c__E2;o__JACPAO01;f__JAHFTW01;g__;s__
H4302R3B165	SAMN37683088	90.3427	1.86916	0.330706	0.0170439	1205914	61	81	108119	85053	31353	26273	19769.1	14863.1	0.889314	1481	d__Archaea;p__Thermoproteota;c__Nitrososphaeria;o__Nitrososphaerales;f__Nitrosopumilaceae;g__Nitrosarchaeum;s__Nitrosarchaeum sp003569705
H4302R1B133	SAMN37683089	88.785	0.778816	0.664913	0.0203061	1820500	444	489	28200	28200	5537	5162	4100.23	3721.43	0.902207	2297	d__Archaea;p__Thermoplasmatota;c__Thermoplasmata;o__RBG-16-68-12;f__RBG-16-68-12;g__RBG-16-68-12;s__
H1402R3B056	SAMN37683090	87.6168	0	0.359441	0.0224386	1683760	119	124	65142	65142	27131	25956	14149.2	13574.7	0.885666	1926	d__Archaea;p__Nanoarchaeota;c__Nanoarchaeia;o__Woesearchaeales;f__GW2011-AR4;g__GCA-2688775;s__
H5202R2B046	SAMN37683091	87.5389	0.934579	0.355523	0.0052346	1169422	25	43	212437	87403	74187	44480	46776.9	27158.2	0.89515	1232	d__Archaea;p__Iainarchaeota;c__Iainarchaeia;o__Iainarchaeales;f__0-14-0-20-34-12;g__0-14-0-20-34-12;s__
H3202R1B002	SAMN37683092	87.0717	0.934579	0.480786	0.0142607	986348	57	81	76077	72992	20945	16836	17304.4	12148.6	0.898695	1074	d__Archaea;p__Iainarchaeota;c__Iainarchaeia;o__Iainarchaeales;f__Iainarchaeaceae;g__Iainarchaeum;s__
H4302R1B164	SAMN37683093	86.4486	0	0.467641	0.0146585	1635789	106	117	88997	75022	23715	23270	15432	13978.6	0.877275	1725	d__Archaea;p__Micrarchaeota;c__Micrarchaeia;o__Norongarragalinales;f__SBBD01;g__JACRGC01;s__
H4302R3B240	SAMN37683094	84.9748	0	0.40941	0.0134355	1083416	63	71	92629	92629	25480	23492	17197.1	15257	0.917124	1146	d__Archaea;p__Iainarchaeota;c__Iainarchaeia;o__Iainarchaeales;f__JAAZKV01;g__JAAZKV01;s__
H1402R1B011	SAMN37683095	84.5794	0.934579	0.366301	0.0156218	896434	55	83	38821	38672	19772	15418	16298.8	10767.8	0.905181	1133	d__Archaea;p__Thermoproteota;c__Nitrososphaeria;o__Nitrososphaerales;f__Nitrosopumilaceae;g__VHBM01;s__
H4302R1B159	SAMN37683096	82.7103	1.86916	0.407887	0.0164891	1567515	198	220	71843	57776	15210	14350	7916.74	7120.8	0.912381	1852	d__Archaea;p__Nanoarchaeota;c__Nanoarchaeia;o__Woesearchaeales;f__JAGVYJ01;g__;s__
H5102R3B340	SAMN37683097	82.243	0.934579	0.425903	0.0120508	1528896	80	90	63057	56661	32007	26702	19111.2	16984.6	0.906917	1848	d__Archaea;p__Nanoarchaeota;c__Nanoarchaeia;o__Woesearchaeales;f__SM23-78;g__;s__
H4102R1B204	SAMN37683098	82.243	0	0.352028	0.0155876	1176572	87	94	58865	58865	20104	18687	13523.8	12509.3	0.878656	1285	d__Archaea;p__Nanoarchaeota;c__Nanoarchaeia;o__Woesearchaeales;f__GW2011-AR9;g__JAHJGQ01;s__
H3202PKB068	SAMN37683099	81.7038	2.33645	0.366394	0.0248821	948916	350	372	13257	12312	3254	2984	2711.19	2548.56	0.907286	1412	d__Archaea;p__Thermoproteota;c__Nitrososphaeria;o__Nitrososphaerales;f__Nitrosopumilaceae;g__VHBM01;s__
H5101R1B087	SAMN37683100	80.8411	1.7134	0.442748	0.0269139	1002859	291	310	14672	11092	4512	4245	3446.25	3233.55	0.906681	1286	d__Archaea;p__Iainarchaeota;c__Iainarchaeia;o__Iainarchaeales;f__GW2011-AR10;g__JACPKT01;s__
H5202R3B155	SAMN37683101	80.3019	0.934579	0.369651	0.0185544	1373200	203	214	34525	34525	10264	9752	6764.53	6415.47	0.901626	1734	d__Archaea;p__Nanoarchaeota;c__Nanoarchaeia;o__Woesearchaeales;f__GW2011-AR9;g__JACRPH01;s__
H5202R2B087	SAMN37683102	79.9065	0	0.496491	0.0197191	2023882	184	186	85125	85125	19245	19245	10999.4	10880	0.895481	2178	d__Archaea;p__Nanoarchaeota;c__Nanoarchaeia;o__Woesearchaeales;f__JAGWAF01;g__;s__
H5102R3B332	SAMN37683103	78.0374	0.934579	0.467163	0.0143446	1121099	76	103	60933	49081	23001	19685	14751.3	10860.9	0.855108	1310	d__Archaea;p__Nanoarchaeota;c__Nanoarchaeia;o__Woesearchaeales;f__GW2011-AR9;g__JAHFRS01;s__
H5202R2B084	SAMN37683104	77.3364	0.934579	0.382382	0.010822	1283103	19	19	193008	193008	132668	132668	67531.7	67531.7	0.911235	1419	d__Archaea;p__Nanoarchaeota;c__Nanoarchaeia;o__Woesearchaeales;f__GW2011-AR4;g__;s__
H4301R1B028	SAMN37683105	77.1028	0	0.349341	0.0126303	931160	40	45	119411	68719	38263	38263	23279	20683.3	0.909902	1123	d__Archaea;p__Nanoarchaeota;c__Nanoarchaeia;o__SCGC-AAA011-G17;f__JAGVZF01;g__JACPNH01;s__
H5101R1B140	SAMN37683106	75.7009	0	0.339963	0.0120076	821143	35	48	100082	100082	34168	27741	23461.2	17085.7	0.902558	987	d__Archaea;p__Nanoarchaeota;c__Nanoarchaeia;o__SCGC-AAA011-G17;f__JACPNG01;g__;s__
H5101R1B025	SAMN37683107	74.9461	1.86916	0.400033	0.0201483	967067	237	248	31104	31104	5309	5284	4080.45	3899.02	0.907725	1295	d__Archaea;p__Nanoarchaeota;c__Nanoarchaeia;o__Woesearchaeales;f__GW2011-AR9;g__JACPIL01;s__
H5102R3B308	SAMN37683108	74.2272	1.86916	0.365641	0.0260169	882142	265	283	22217	22217	4570	3944	3328.84	3112.34	0.908876	1263	d__Archaea;p__Thermoproteota;c__Nitrososphaeria;o__Nitrososphaerales;f__Nitrosopumilaceae;g__VHBM01;s__
H5101R1B113	SAMN37683109	73.9935	0.46729	0.295048	0.0219972	922548	228	250	27089	27089	5198	4916	4046.26	3689.31	0.921903	1336	d__Archaea;p__Nanoarchaeota;c__Nanoarchaeia;o__SCGC-AAA011-G17;f__GW2011-AR18;g__GW2011-AR18;s__
H5101R1B052	SAMN37683110	73.8318	0	0.310182	0.00992293	791382	37	45	143890	143890	37993	29292	21388.7	17578.5	0.922821	985	d__Archaea;p__Nanoarchaeota;c__Nanoarchaeia;o__SCGC-AAA011-G17;f__JACPIM01;g__JAGWAC01;s__
H4101R3B116	SAMN37683111	73.5981	0	0.354505	0.0280959	705108	11	12	208626	208626	184502	184502	64100.7	58750.7	0.93596	808	d__Archaea;p__Nanoarchaeota;c__Nanoarchaeia;o__Pacearchaeales;f__GW2011-AR1;g__JACOYJ01;s__
H5102R1B180	SAMN37683112	72.8553	7.47664	0.375511	0.0206211	1254660	446	459	16173	16173	3487	3200	2813.14	2732.59	0.875122	1691	d__Archaea;p__Nanoarchaeota;c__Nanoarchaeia;o__Woesearchaeales;f__GW2011-AR4;g__JACPJP01;s__
H5101R1B154	SAMN37683113	71.5792	2.33645	0.512242	0.0247745	937280	128	143	46167	46167	10648	8998	7322.5	6547.06	0.901554	1108	d__Archaea;p__Iainarchaeota;c__Iainarchaeia;o__Iainarchaeales;f__VGJJ01;g__VGJJ01;s__
H4302R1B135	SAMN37683114	71.4594	0.46729	0.373965	0.0328134	1438295	323	334	56311	56311	6118	5954	4452.93	4303.79	0.895441	1725	d__Archaea;p__Nanoarchaeota;c__Nanoarchaeia;o__Woesearchaeales;f__GW2011-AR4;g__GCA-2688775;s__
H5102R2B249	SAMN37683115	71.4234	6.54206	0.365254	0.0214055	751339	253	269	14755	12853	3696	3329	2969.72	2789.81	0.917151	1105	d__Archaea;p__Thermoproteota;c__Nitrososphaeria;o__Nitrososphaerales;f__Nitrosopumilaceae;g__VHBM01;s__
H5101R1B012	SAMN37683116	71.3695	2.40834	0.365016	0.0226691	901973	371	390	16842	9801	2728	2538	2431.19	2309.26	0.907113	1361	d__Archaea;p__Thermoproteota;c__Nitrososphaeria;o__Nitrososphaerales;f__Nitrosopumilaceae;g__VHBM01;s__
H5101R1B027	SAMN37683117	71.028	7.00935	0.303687	0.0137459	1477234	334	362	58929	35470	6791	5862	4422.86	4073.77	0.893936	2092	d__Archaea;p__Nanoarchaeota;c__Nanoarchaeia;o__SCGC-AAA011-G17;f__JACPIM01;g__JACPIM01;s__
H5102R1B188	SAMN37683118	70.8723	3.27103	0.36575	0.0229914	872290	273	297	15551	14143	4039	3661	3195.2	2929.53	0.907457	1252	d__Archaea;p__Thermoproteota;c__Nitrososphaeria;o__Nitrososphaerales;f__Nitrosopumilaceae;g__VHBM01;s__
H5202R2B077	SAMN37683119	70.6386	0.934579	0.296587	0.0199605	801723	40	55	100582	63168	38634	29650	20043.1	14549.5	0.915204	1001	d__Archaea;p__Nanoarchaeota;c__Nanoarchaeia;o__SCGC-AAA011-G17;f__GW2011-AR18;g__GW2011-AR18;s__
H4302R3B237	SAMN37683120	70.5607	0	0.579612	0.0170736	839931	86	114	57735	36774	14859	11280	9766.64	7346.41	0.889343	1004	d__Archaea;p__Micrarchaeota;c__Micrarchaeia;o__Norongarragalinales;f__UBA97;g__;s__
H5101R1B064	SAMN37683121	70.4889	0	0.277157	0.0177503	552035	108	117	28217	23805	7899	7031	5111.44	4710.56	0.924642	781	d__Archaea;p__Nanoarchaeota;c__Nanoarchaeia;o__SCGC-AAA011-G17;f__GW2011-AR20;g__GW2011-AR20;s__
H5101R1B078	SAMN37683122	69.6262	0	0.299755	0.0128679	759063	79	115	36491	36491	17220	11463	9608.39	6569.24	0.903598	923	d__Archaea;p__Nanoarchaeota;c__Nanoarchaeia;o__SCGC-AAA011-G17;f__JACPIM01;g__JACPIM01;s__
H4301R1B041	SAMN37683123	69.3925	0	0.336796	0.011819	889329	45	62	73414	57486	42002	30560	19762.9	14316.6	0.89955	1190	d__Archaea;p__Nanoarchaeota;c__Nanoarchaeia;o__Pacearchaeales;f__GW2011-AR1;g__JACOYJ01;s__
H4101R3B091	SAMN37683124	69.3925	0	0.33398	0.0117093	874611	15	15	172421	172421	83731	83731	58307.4	58307.4	0.92449	1103	d__Archaea;p__Nanoarchaeota;c__Nanoarchaeia;o__Pacearchaeales;f__GW2011-AR1;g__JACOYJ01;s__
H4301R3B078	SAMN37683125	69.2368	0	0.34668	0.0116481	847022	7	8	304424	304424	252413	252413	121003	105865	0.923382	1013	d__Archaea;p__Nanoarchaeota;c__Nanoarchaeia;o__Pacearchaeales;f__GW2011-AR1;g__JAGVWS01;s__
H5101R1B082	SAMN37683126	68.6137	0	0.25871	0.0104869	716870	37	50	150743	103373	29226	21359	19374.9	14311.4	0.890678	913	d__Archaea;p__Nanoarchaeota;c__Nanoarchaeia;o__Pacearchaeales;f__GW2011-AR1;g__ARS1285;s__
H3202R1B055	SAMN37683127	68.2243	0	0.400112	0.020002	779494	90	98	43932	35149	13110	11731	8661.04	7948.61	0.877976	989	d__Archaea;p__Nanoarchaeota;c__Nanoarchaeia;o__SCGC-AAA011-G17;f__UBA489;g__UBA489;s__
H4101R3B124	SAMN37683128	67.9907	1.07836	0.304369	0.0168993	751621	121	127	33747	33747	8861	8653	6211.74	5915.68	0.894791	1004	d__Archaea;p__Nanoarchaeota;c__Nanoarchaeia;o__Pacearchaeales;f__GW2011-AR1;g__RBG-13-33-26;s__
H5101R1B037	SAMN37683129	67.5234	3.27103	0.288236	0.0108009	805271	125	135	43941	43941	14378	13405	6442.17	5963.56	0.914532	1124	d__Archaea;p__Nanoarchaeota;c__Nanoarchaeia;o__SCGC-AAA011-G17;f__GW2011-AR20;g__;s__
H3202R1B021	SAMN37683130	67.3017	0.0718907	0.276084	0.0227595	986349	186	200	55780	44246	7766	7351	5302.95	4926.99	0.841473	1365	d__Archaea;p__Nanoarchaeota;c__Nanoarchaeia;o__Pacearchaeales;f__GW2011-AR1;g__JAFCCB01;s__
H3202R1B012	SAMN37683131	67.2897	0.934579	0.334076	0.0277861	580933	143	181	25323	19717	5824	4130	4062.47	3188.58	0.89989	792	d__Archaea;p__Thermoproteota;c__Nitrososphaeria;o__Nitrososphaerales;f__Nitrosopumilaceae;g__Nitrosarchaeum;s__Nitrosarchaeum sp021414105
H4101R2B063	SAMN37683132	67.2118	0.934579	0.325982	0.0103718	836590	16	18	254415	254415	188701	188701	52286.9	46466.1	0.913391	1053	d__Archaea;p__Nanoarchaeota;c__Nanoarchaeia;o__Pacearchaeales;f__GW2011-AR1;g__SICU01;s__
H5101R1B009	SAMN37683133	66.9063	0.934579	0.34658	0.0131687	439242	36	48	32123	32123	14348	11982	12201.2	9140.88	0.913052	549	d__Archaea;p__Nanoarchaeota;c__Nanoarchaeia;o__UBA10117;f__UBA10117;g__JAGVWH01;s__
H1402R1B020	SAMN37683134	66.8464	0.934579	0.371913	0.0210257	1587462	524	567	20698	14307	3912	3696	3029.51	2796.46	0.883682	2070	d__Archaea;p__Nanoarchaeota;c__Nanoarchaeia;o__Woesearchaeales;f__DSVV01;g__JACRPI01;s__
H5202R3B145	SAMN37683135	66.8224	1.86916	0.373109	0.0185179	960469	355	370	10168	10168	3399	3281	2705.55	2595.46	0.885254	1308	d__Archaea;p__Nanoarchaeota;c__Nanoarchaeia;o__Woesearchaeales;f__GW2011-AR9;g__JACPIL01;s__
H4301R3B083	SAMN37683136	66.7445	0.934579	0.321741	0.0146815	880030	7	17	362486	231760	257951	99162	125719	51707.6	0.913838	1042	d__Archaea;p__Nanoarchaeota;c__Nanoarchaeia;o__Pacearchaeales;f__GW2011-AR1;g__SICV01;s__
H4101R2B051	SAMN37683137	66.7445	0	0.32693	0.013757	844273	10	10	214948	214948	116995	116995	84427.3	84427.3	0.913086	1044	d__Archaea;p__Nanoarchaeota;c__Nanoarchaeia;o__Pacearchaeales;f__GW2011-AR1;g__SICU01;s__
H5102R3B302	SAMN37683138	66.5409	1.40187	0.378486	0.0174145	512310	169	178	26707	26707	3634	3546	3031.42	2875.62	0.909598	767	d__Archaea;p__Aenigmatarchaeota;c__Aenigmatarchaeia;o__CG10238-14;f__SCSR01;g__JACOWB01;s__
H5101R1B157	SAMN37683139	66.4091	0	0.30036	0.0177377	665735	147	161	16433	16433	6062	5675	4528.81	4131.89	0.880329	957	d__Archaea;p__Nanoarchaeota;c__Nanoarchaeia;o__Pacearchaeales;f__GW2011-AR1;g__;s__
H4101R1B022	SAMN37683140	66.3072	4.2775	0.331879	0.0351107	1132204	544	569	12517	7332	2241	2121	2081.26	1985.58	0.865857	1738	d__Archaea;p__Thermoproteota;c__Nitrososphaeria;o__Nitrososphaerales;f__Nitrosopumilaceae;g__Nitrosarchaeum;s__
H4101R2B066	SAMN37683141	66.2773	0.934579	0.321649	0.00834812	793522	26	35	110826	110826	52781	34302	30520.1	22648.9	0.91423	960	d__Archaea;p__Nanoarchaeota;c__Nanoarchaeia;o__Pacearchaeales;f__GW2011-AR1;g__SICV01;s__
H5102R3B313	SAMN37683142	66.2114	0	0.650837	0.0177394	883248	348	382	13785	12905	2969	2663	2538.07	2311.04	0.911524	1232	d__Archaea;p__Thermoplasmatota;c__Thermoplasmata;o__RBG-16-68-12;f__RBG-16-68-12;g__;s__
H4101R3B153	SAMN37683143	65.6722	1.40187	0.400345	0.0208913	871486	372	386	11694	9358	2674	2622	2342.7	2257.14	0.907447	1310	d__Archaea;p__Nanoarchaeota;c__Nanoarchaeia;o__Woesearchaeales;f__GW2011-AR9;g__JACPIL01;s__
H4101R3B107	SAMN37683144	65.6602	4.28349	0.331068	0.030363	1006617	582	607	8864	8864	1749	1681	1729.58	1655.27	0.876669	1646	d__Archaea;p__Thermoproteota;c__Nitrososphaeria;o__Nitrososphaerales;f__Nitrosopumilaceae;g__Nitrosarchaeum;s__
H5101R1B130	SAMN37683145	65.5763	0	0.342389	0.0200521	716966	82	103	56443	56443	15538	13398	8743.49	6940.45	0.897281	928	d__Archaea;p__Nanoarchaeota;c__Nanoarchaeia;o__SCGC-AAA011-G17;f__JACPIM01;g__;s__
H5101R1B135	SAMN37683146	65.4984	0.934579	0.294357	0.027359	854346	153	177	29727	29727	8319	7065	5583.96	4813.76	0.858101	1094	d__Archaea;p__Nanoarchaeota;c__Nanoarchaeia;o__Pacearchaeales;f__GW2011-AR1;g__JACPLR01;s__
H3202R1B010	SAMN37683147	65.3427	0.922598	0.3761	0.0555834	649515	164	179	23609	20662	7610	6292	3960.46	3621.2	0.883639	873	d__Archaea;p__Nanoarchaeota;c__Nanoarchaeia;o__Pacearchaeales;f__GW2011-AR1;g__ASMP01;s__
H5101R1B020	SAMN37683148	65.3427	0.53918	0.326159	0.0186863	837412	55	62	60423	49425	25261	20970	15225.7	13504.1	0.914495	1093	d__Archaea;p__Nanoarchaeota;c__Nanoarchaeia;o__Pacearchaeales;f__GW2011-AR1;g__SICU01;s__
H4301R1B036	SAMN37683149	65.2648	0.934579	0.324722	0.00915994	723900	61	72	34912	34912	22400	18911	11867.2	10038.9	0.87792	872	d__Archaea;p__Nanoarchaeota;c__Nanoarchaeia;o__Pacearchaeales;f__GW2011-AR1;g__;s__
H4302R3B179	SAMN37683150	64.9533	1.24611	0.416223	0.0174315	909773	94	128	44200	37653	15599	10299	9678.44	7083.15	0.881388	1195	d__Archaea;p__Aenigmatarchaeota;c__Aenigmatarchaeia;o__GW2011-AR5;f__GW2011-AR5;g__GW2011-AR5;s__
H5101R1B075	SAMN37683151	64.6417	0	0.331377	0.0121726	980512	29	29	145770	145770	50738	50738	33810.8	33810.8	0.911358	1207	d__Archaea;p__Nanoarchaeota;c__Nanoarchaeia;o__Pacearchaeales;f__GW2011-AR1;g__SICU01;s__
H4302R3B227	SAMN37683152	64.486	1.86916	0.323522	0.0136768	1197661	108	117	108208	74110	17159	16386	11089.5	10230.3	0.876643	1555	d__Archaea;p__Nanoarchaeota;c__Nanoarchaeia;o__Pacearchaeales;f__GW2011-AR1;g__SICV01;s__
H4101R2B053	SAMN37683153	64.4081	0	0.354356	0.00368746	782892	8	9	145534	142199	130115	130115	97861.5	86976.9	0.92087	1032	d__Archaea;p__Nanoarchaeota;c__Nanoarchaeia;o__Pacearchaeales;f__GW2011-AR1;g__;s__
H5202R1B004	SAMN37683154	63.785	0	0.349031	0.0117465	567365	29	40	168031	168031	32745	30846	19564.3	14156.6	0.905266	723	d__Archaea;p__Nanoarchaeota;c__Nanoarchaeia;o__Pacearchaeales;f__GW2011-AR1;g__ASMP01;s__
H5101R1B089	SAMN37683155	63.7072	3.95399	0.405739	0.0240991	600777	175	185	11852	11852	4369	4212	3433.01	3244.96	0.923712	865	d__Archaea;p__Nanoarchaeota;c__Nanoarchaeia;o__SCGC-AAA011-G17;f__;g__;s__
H5101R1B114	SAMN37683156	63.7072	0	0.329183	0.0206512	583421	40	46	64733	52021	25642	24879	14585.5	12673.9	0.904705	721	d__Archaea;p__Nanoarchaeota;c__Nanoarchaeia;o__Pacearchaeales;f__GW2011-AR1;g__JACPLS01;s__
H4301R1B035	SAMN37683157	63.4196	1.86916	0.467594	0.0199257	802945	311	334	10381	10381	2952	2816	2581.82	2403.34	0.91476	1150	d__Archaea;p__Iainarchaeota;c__Iainarchaeia;o__Iainarchaeales;f__VGJJ01;g__VGJJ01;s__
H3202PKB101	SAMN37683158	63.3178	0	0.33105	0.0165895	726871	82	119	44996	35977	14649	10721	8864.28	6077.07	0.877092	960	d__Archaea;p__Nanoarchaeota;c__Nanoarchaeia;o__Pacearchaeales;f__GW2011-AR1;g__CABMGN01;s__
H3202PKB099	SAMN37683159	63.2399	0	0.320738	0.0138773	850789	102	104	39388	39388	14683	14683	8341.07	8178.74	0.87204	1023	d__Archaea;p__Nanoarchaeota;c__Nanoarchaeia;o__Pacearchaeales;f__GW2011-AR1;g__JACPLS01;s__
H5101R1B083	SAMN37683160	63.162	1.86916	0.334558	0.0164399	860721	37	42	72869	72869	38947	31877	23262.7	20481.5	0.903211	1084	d__Archaea;p__Nanoarchaeota;c__Nanoarchaeia;o__Pacearchaeales;f__GW2011-AR1;g__SICV01;s__
H5102R1B219	SAMN37683161	63.0841	1.86916	0.425088	0.0202257	960555	438	469	11690	8846	2480	2352	2193.05	2047.05	0.888875	1367	d__Archaea;p__Nanoarchaeota;c__Nanoarchaeia;o__Woesearchaeales;f__GW2011-AR9;g__GW2011-AR9;s__
H4102R1B199	SAMN37683162	62.7786	0	0.324227	0.0220895	974228	272	288	19725	18174	4308	3993	3581.72	3381.56	0.896328	1299	d__Archaea;p__Nanoarchaeota;c__Nanoarchaeia;o__Woesearchaeales;f__GW2011-AR15;g__GW2011-AR15;s__
H5202R3B126	SAMN37683163	62.7726	0	0.414057	0.0312935	908913	84	98	65754	65754	23287	22807	10820.4	9260.34	0.879657	1107	d__Archaea;p__Nanoarchaeota;c__Nanoarchaeia;o__Pacearchaeales;f__GW2011-AR1;g__;s__
H4302R3B200	SAMN37683164	62.6168	0	0.368674	0.0262133	872458	191	201	19121	19121	6019	5787	4567.84	4336.06	0.888501	1116	d__Archaea;p__Nanoarchaeota;c__Nanoarchaeia;o__Woesearchaeales;f__GW2011-AR4;g__GCA-2688775;s__
H1401R2B003	SAMN37683165	62.3832	0	0.349847	0.0148403	554999	41	43	46057	46057	15128	15088	13536.6	12904.4	0.891623	768	d__Archaea;p__Nanoarchaeota;c__Nanoarchaeia;o__Pacearchaeales;f__GW2011-AR1;g__;s__
H4302R3B213	SAMN37683166	62.3053	0	0.340854	0.0177378	1039983	144	156	37062	37062	10427	9430	7222.1	6659.44	0.849508	1266	d__Archaea;p__Nanoarchaeota;c__Nanoarchaeia;o__Pacearchaeales;f__GW2011-AR1;g__CAIQQL01;s__
H5102R3B309	SAMN37683167	62.2574	0.46729	0.541264	0.01304	638898	252	266	7588	7588	2775	2717	2535.31	2401.35	0.887329	904	d__Archaea;p__Thermoproteota;c__Bathyarchaeia;o__40CM-2-53-6;f__40CM-2-53-6;g__BA-19;s__
H5101R1B127	SAMN37683168	62.1076	0	0.336708	0.0113726	848852	116	130	36617	34762	11772	11233	7317.69	6528.55	0.902891	1158	d__Archaea;p__Nanoarchaeota;c__Nanoarchaeia;o__Woesearchaeales;f__UBA10107;g__UBA10107;s__
H4301R1B046	SAMN37683169	62.0717	0	0.297753	0.0115903	983931	145	151	32158	32158	10234	9967	6785.73	6513.32	0.813655	1212	d__Archaea;p__Nanoarchaeota;c__Nanoarchaeia;o__Pacearchaeales;f__GW2011-AR1;g__CABMGE01;s__
H4102R1B187	SAMN37683170	61.6223	0.934579	0.329647	0.0356946	978683	415	431	17900	17900	2791	2563	2358.27	2267.01	0.875268	1457	d__Archaea;p__Thermoproteota;c__Nitrososphaeria;o__Nitrososphaerales;f__Nitrosopumilaceae;g__Nitrosarchaeum;s__
H4102R2B240	SAMN37683171	61.6044	0.934579	0.408001	0.0224575	964963	312	351	13819	13819	3996	3280	3092.83	2738.07	0.882146	1234	d__Archaea;p__Nanoarchaeota;c__Nanoarchaeia;o__SCGC-AAA011-G17;f__GW2011-AR17;g__UBA9640;s__
H1401R2B006	SAMN37683172	61.3827	9.81308	0.312333	0.0539397	3975033	2156	2312	40184	24224	1826	1746	1843.71	1718.4	0.900677	8463	d__Archaea;p__Nanoarchaeota;c__Nanoarchaeia;o__Pacearchaeales;f__GW2011-AR1;g__;s__
H5101R1B036	SAMN37683173	61.1371	0.934579	0.282619	0.0127718	725140	64	68	78266	75938	18952	18686	11330.3	10657.9	0.790406	857	d__Archaea;p__Nanoarchaeota;c__Nanoarchaeia;o__Pacearchaeales;f__GW2011-AR1;g__JAGVXM01;s__
H3202R1B054	SAMN37683174	60.7477	0	0.424311	0.0129227	497408	41	43	55269	55269	23706	23706	12131.9	11565.1	0.881942	600	d__Archaea;p__Nanoarchaeota;c__Nanoarchaeia;o__Woesearchaeales;f__GW2011-AR9;g__JACPIL01;s__
H5102R1B170	SAMN37683175	60.6458	1.40187	0.329188	0.0302574	911742	545	562	6063	5502	1689	1654	1672.92	1619.77	0.869517	1485	d__Archaea;p__Thermoproteota;c__Nitrososphaeria;o__Nitrososphaerales;f__Nitrosopumilaceae;g__Nitrosarchaeum;s__
H5101R1B106	SAMN37683176	60.5919	0.311526	0.285204	0.0113356	706650	98	105	44274	25456	10062	9574	7210.71	6723.33	0.86178	945	d__Archaea;p__Nanoarchaeota;c__Nanoarchaeia;o__Pacearchaeales;f__GW2011-AR1;g__MNVX01;s__
H4301R1B014	SAMN37683177	60.514	0	0.300601	0.00410152	615462	15	19	120183	120183	76603	46418	41030.8	32371.7	0.875235	719	d__Archaea;p__Nanoarchaeota;c__Nanoarchaeia;o__Pacearchaeales;f__GW2011-AR1;g__JAFCEJ01;s__
H3202R1B041	SAMN37683178	60.4541	0.934579	0.362522	0.0282094	672489	322	335	11401	11401	2234	2203	2088.48	2006.5	0.918637	1049	d__Archaea;p__Thermoproteota;c__Nitrososphaeria;o__Nitrososphaerales;f__Nitrosopumilaceae;g__UBA8516;s__
H5102R3B290	SAMN37683179	60.2444	4.43925	0.333878	0.0266152	621032	367	382	6890	6890	1731	1634	1692.19	1621.81	0.902743	1018	d__Archaea;p__Thermoproteota;c__Nitrososphaeria;o__Nitrososphaerales;f__Nitrosopumilaceae;g__Nitrosarchaeum;s__
H3202PKB129	SAMN37683180	60.2025	1.55763	0.337146	0.0269722	908692	302	317	20687	20687	3544	3378	3008.91	2865.5	0.856957	1172	d__Archaea;p__Nanoarchaeota;c__Nanoarchaeia;o__Pacearchaeales;f__GW2011-AR1;g__JAGVXM01;s__
H5202R3B152	SAMN37683181	60.1546	2.80374	0.331411	0.0206903	942884	407	428	9779	9779	2707	2572	2316.67	2202.3	0.893129	1445	d__Archaea;p__Nanoarchaeota;c__Nanoarchaeia;o__Woesearchaeales;f__ARS49;g__;s__
H4301R3B087	SAMN37683182	59.8131	0	0.284554	0.0371823	416017	82	98	39053	20029	8645	6561	5073.38	4228.74	0.911294	577	d__Archaea;p__Nanoarchaeota;c__Nanoarchaeia;o__SCGC-AAA011-G17;f__GW2011-AR20;g__GW2011-AR20;s__
H5102R1B225	SAMN37683183	59.3458	0.311526	0.382553	0.017075	914157	93	106	44244	44244	15616	15442	9829.65	8619.5	0.890332	957	d__Archaea;p__Nanoarchaeota;c__Nanoarchaeia;o__Woesearchaeales;f__JAGWAF01;g__JACQSU01;s__
H5102R2B245	SAMN37683184	59.2739	1.7134	0.390918	0.0685165	1037975	564	573	11412	11412	1900	1865	1840.38	1810.38	0.877818	1462	d__Archaea;p__Nanoarchaeota;c__Nanoarchaeia;o__Woesearchaeales;f__GW2011-AR4;g__JACPJP01;s__
H4301R3B084	SAMN37683185	59.2679	0.46729	0.43117	0.00674699	748836	13	17	175988	171639	121477	101609	57602.8	44025.6	0.920077	904	d__Archaea;p__Nanoarchaeota;c__Nanoarchaeia;o__Pacearchaeales;f__GW2011-AR1;g__;s__
H5102R3B300	SAMN37683186	58.9684	7.84807	0.379372	0.0363958	1014720	566	574	14663	11431	1829	1783	1792.79	1766.41	0.877819	1498	d__Archaea;p__Nanoarchaeota;c__Nanoarchaeia;o__Woesearchaeales;f__GW2011-AR4;g__JACPJP01;s__
H1402R3B063	SAMN37683187	58.9204	2.33645	0.375644	0.0334757	1082187	527	551	7398	7398	2306	2213	2053.49	1963.28	0.887524	1573	d__Archaea;p__Nanoarchaeota;c__Nanoarchaeia;o__Woesearchaeales;f__DSVV01;g__JACRPI01;s__
H5101R1B109	SAMN37683188	58.8785	7.22502	0.319413	0.0167804	1588509	472	510	56479	23991	4963	4461	3365.49	3111.68	0.908247	2344	d__Archaea;p__Nanoarchaeota;c__Nanoarchaeia;o__SCGC-AAA011-G17;f__;g__;s__
H5101R1B076	SAMN37683189	58.8785	0.934579	0.342578	0.0165135	456059	137	147	13337	13337	4381	3751	3328.9	3095.64	0.930542	604	d__Archaea;p__Nanoarchaeota;c__Nanoarchaeia;o__SCGC-AAA011-G17;f__GCA-2688095;g__JACPIN01;s__
H5102R1B211	SAMN37683190	58.8126	0	0.467754	0.0190065	693483	346	374	8723	8723	2176	2073	2004.29	1852.76	0.898312	984	d__Archaea;p__Nanoarchaeota;c__Nanoarchaeia;o__Woesearchaeales;f__UBA10216;g__UBA10216;s__
H4101R3B119	SAMN37683191	58.8066	0.0718907	0.281472	0.0343382	372077	164	169	9475	9475	2387	2364	2268.76	2201.34	0.923054	606	d__Archaea;p__Nanoarchaeota;c__Nanoarchaeia;o__SCGC-AAA011-G17;f__GW2011-AR20;g__GW2011-AR20;s__
H4302R1B150	SAMN37683192	58.5909	5.89504	0.400654	0.0196309	1071235	589	615	8394	6041	1949	1889	1818.74	1740.98	0.899396	1607	d__Archaea;p__Nanoarchaeota;c__Nanoarchaeia;o__Woesearchaeales;f__GW2011-AR9;g__JACRPH01;s__
H5101R1B125	SAMN37683193	58.4112	7.32087	0.365077	0.0175222	679482	302	316	9647	9647	2733	2570	2249.94	2149.82	0.879661	1029	d__Archaea;p__Nanoarchaeota;c__Nanoarchaeia;o__Pacearchaeales;f__GW2011-AR1;g__;s__
H5101R1B092	SAMN37683194	58.0997	0	0.272754	0.0157646	596294	97	117	31840	22336	9087	8065	6147.36	5079.44	0.916318	786	d__Archaea;p__Nanoarchaeota;c__Nanoarchaeia;o__SCGC-AAA011-G17;f__GW2011-AR20;g__GW2011-AR20;s__
H5101R1B022	SAMN37683195	57.9439	1.40187	0.294575	0.0173146	354250	117	122	15991	15991	3754	3526	3027.78	2899.59	0.885544	518	d__Archaea;p__Nanoarchaeota;c__Nanoarchaeia;o__Pacearchaeales;f__GW2011-AR1;g__JWKY01;s__
H4101R3B088	SAMN37683196	57.9439	0.934579	0.429155	0.0164696	554810	40	41	87035	87035	25923	25923	13870.2	13531.7	0.895343	661	d__Archaea;p__Nanoarchaeota;c__Nanoarchaeia;o__Woesearchaeales;f__GW2011-AR9;g__JACPIL01;s__
H5202R3B141	SAMN37683197	57.7223	1.40187	0.389304	0.0318463	713626	341	363	8516	8516	2370	2225	2092.74	1965.31	0.928535	1133	d__Archaea;p__Nanoarchaeota;c__Nanoarchaeia;o__SCGC-AAA011-G17;f__UBA489;g__;s__
H4301R1B003	SAMN37683198	57.7103	0	0.350119	0.0116371	507037	59	87	41404	39340	18122	14439	8593.85	5795.83	0.880936	673	d__Archaea;p__Nanoarchaeota;c__Nanoarchaeia;o__Pacearchaeales;f__GW2011-AR1;g__ASMP01;s__
H5101R1B056	SAMN37683199	57.4167	7.00935	0.36533	0.0145831	594042	198	214	9300	9300	3707	3450	3000.21	2774.73	0.904832	893	d__Archaea;p__Nanoarchaeota;c__Nanoarchaeia;o__Pacearchaeales;f__UBA12030;g__;s__
H3202PKB125	SAMN37683200	57.1112	2.02492	0.464926	0.0241886	856131	462	474	6917	6917	1898	1887	1853.1	1805.93	0.90322	1193	d__Archaea;p__Nanoarchaeota;c__Nanoarchaeia;o__Woesearchaeales;f__UBA10216;g__UBA10216;s__
H5102R1B174	SAMN37683201	56.9375	1.86916	0.651464	0.0260532	904370	495	543	6094	6007	1925	1782	1827.01	1664.62	0.909504	1348	d__Archaea;p__Thermoplasmatota;c__Thermoplasmata;o__RBG-16-68-12;f__RBG-16-68-12;g__;s__
H4301R3B082	SAMN37683202	56.9315	0	0.34357	0.0141037	373492	60	76	42879	37777	13228	6831	6224.87	4893.32	0.869839	528	d__Archaea;p__Nanoarchaeota;c__Nanoarchaeia;o__Pacearchaeales;f__GW2011-AR1;g__ASMP01;s__
H4101R2B062	SAMN37683203	56.9315	0	0.318449	0.0139538	657728	34	42	125895	70362	32960	27730	19344.9	15643.3	0.916107	842	d__Archaea;p__Nanoarchaeota;c__Nanoarchaeia;o__Pacearchaeales;f__GW2011-AR1;g__;s__
H4102R2B230	SAMN37683204	56.7937	2.80374	0.329586	0.0278463	930413	399	410	18665	18665	2622	2568	2331.86	2266.62	0.87633	1372	d__Archaea;p__Thermoproteota;c__Nitrososphaeria;o__Nitrososphaerales;f__Nitrosopumilaceae;g__Nitrosarchaeum;s__
H4302R1B108	SAMN37683205	56.5061	2.41433	0.688969	0.0173465	1013878	452	489	6908	6908	2583	2377	2243.09	2072.61	0.923911	1434	d__Archaea;p__Thermoplasmatota;c__Thermoplasmata;o__RBG-16-68-12;f__EA-27;g__EA-27;s__
H4301R1B007	SAMN37683206	56.4642	0.46729	0.319254	0.00948236	658329	59	65	34527	31692	16755	14714	11158.1	10127.2	0.891469	873	d__Archaea;p__Nanoarchaeota;c__Nanoarchaeia;o__Pacearchaeales;f__GW2011-AR1;g__SICV01;s__
H4101R3B129	SAMN37683207	56.4642	0	0.329156	0.0139429	766109	108	117	33977	33977	11939	9153	7093.6	6542.56	0.904242	999	d__Archaea;p__Nanoarchaeota;c__Nanoarchaeia;o__Pacearchaeales;f__GW2011-AR1;g__CAIQQL01;s__
H5101R1B044	SAMN37683208	56.1586	0.754853	0.373708	0.0164594	733939	144	157	27036	27036	7514	6978	5096.8	4671.65	0.903703	1005	d__Archaea;p__Nanoarchaeota;c__Nanoarchaeia;o__Pacearchaeales;f__GW2011-AR1;g__SICU01;s__
H4301R2B065	SAMN37683209	56.0927	0.970525	0.473609	0.0375985	703488	307	328	8651	8651	2483	2381	2291.49	2144.14	0.919517	1101	d__Archaea;p__Nanoarchaeota;c__Nanoarchaeia;o__Woesearchaeales;f__ARS49;g__DSQK01;s__
H5101R1B139	SAMN37683210	55.9969	1.86916	0.283128	0.013442	599619	166	190	16267	16267	4565	3811	3612.16	3143.73	0.784728	768	d__Archaea;p__Nanoarchaeota;c__Nanoarchaeia;o__Pacearchaeales;f__GW2011-AR1;g__JAGVXM01;s__
H4301R3B094	SAMN37683211	55.8411	0	0.377115	0.0121891	536211	40	48	56474	43038	20019	15251	13405.3	11163.8	0.905179	660	d__Archaea;p__Nanoarchaeota;c__Nanoarchaeia;o__Pacearchaeales;f__GW2011-AR1;g__ASMP01;s__
H3202PKB105	SAMN37683212	55.7632	0	0.325448	0.0183259	708684	173	182	21085	21085	5654	5391	4096.44	3891.4	0.885083	1027	d__Archaea;p__Nanoarchaeota;c__Nanoarchaeia;o__Pacearchaeales;f__GW2011-AR1;g__SICU01;s__
H4102R1B210	SAMN37683213	55.7453	0	0.412481	0.0321973	798496	212	225	17975	17975	4589	4422	3766.49	3548.29	0.895132	997	d__Archaea;p__Micrarchaeota;c__Micrarchaeia;o__Norongarragalinales;f__SBBD01;g__JACRGC01;s__
H4301R2B069	SAMN37683214	55.5775	0.934579	0.296831	0.0235541	1002338	124	150	249079	249079	16655	11530	8083.37	6667.32	0.875142	1498	d__Archaea;p__Nanoarchaeota;c__Nanoarchaeia;o__Pacearchaeales;f__GW2011-AR1;g__MWBV01;s__
H5101R1B153	SAMN37683215	55.0923	1.86916	0.359083	0.0143358	798212	64	81	58284	58284	25634	15531	12472.1	9833.48	0.900349	956	d__Archaea;p__Nanoarchaeota;c__Nanoarchaeia;o__Pacearchaeales;f__GW2011-AR1;g__;s__
H3202PKB104	SAMN37683216	54.9125	0.305536	0.36338	0.027202	563331	255	260	12898	12898	2382	2304	2209.14	2166.47	0.921696	839	d__Archaea;p__Thermoproteota;c__Nitrososphaeria;o__Nitrososphaerales;f__Nitrosopumilaceae;g__UBA8516;s__
H5101R1B018	SAMN37683217	54.9065	7.81213	0.347614	0.0207992	494083	216	229	10099	10099	2514	2304	2287.42	2153.07	0.896153	735	d__Archaea;p__Nanoarchaeota;c__Nanoarchaeia;o__Pacearchaeales;f__GW2011-AR1;g__JACQLK01;s__
H5101R1B137	SAMN37683218	54.5231	0.46729	0.420119	0.0172523	510398	108	131	15339	11680	6534	5024	4725.91	3879.98	0.873665	693	d__Archaea;p__Nanoarchaeota;c__Nanoarchaeia;o__UBA10117;f__UBA10117;g__UBA10117;s__
H4101R1B029	SAMN37683219	54.4512	1.55763	0.272155	0.0200053	431260	161	174	9000	9000	3334	2869	2678.63	2477.76	0.927139	693	d__Archaea;p__Nanoarchaeota;c__Nanoarchaeia;o__SCGC-AAA011-G17;f__GW2011-AR20;g__;s__
H5101R1B124	SAMN37683220	54.3614	3.95399	0.350851	0.0191844	1292682	187	208	99492	91941	15898	14751	6912.74	6208.18	0.902764	1990	d__Archaea;p__Nanoarchaeota;c__Nanoarchaeia;o__Pacearchaeales;f__GW2011-AR1;g__JAGVNG01;s__
H4301R1B020	SAMN37683221	54.2835	0.311526	0.582331	0.0336938	900825	456	480	9491	7828	2139	2042	1975.49	1876.22	0.92073	1306	d__Archaea;p__Nanoarchaeota;c__Nanoarchaeia;o__Woesearchaeales;f__ARS49;g__JAGVQG01;s__
H4101R3B146	SAMN37683222	54.2236	2.08483	0.490612	0.0310747	597214	341	349	5902	5902	1813	1793	1751.36	1710.99	0.908746	886	d__Archaea;p__Iainarchaeota;c__Iainarchaeia;o__Iainarchaeales;f__VGJJ01;g__VGJJ01;s__
H5202R3B105	SAMN37683223	54.1337	0.0718907	0.317411	0.0191804	577106	223	243	9920	9920	2880	2713	2587.92	2373.73	0.891753	916	d__Archaea;p__Nanoarchaeota;c__Nanoarchaeia;o__Pacearchaeales;f__GW2011-AR1;g__RBG-13-33-26;s__
H5101R1B066	SAMN37683224	54.1277	0	0.350297	0.0115844	428765	92	129	21309	21309	6126	4271	4660.49	3295.08	0.87113	565	d__Archaea;p__Nanoarchaeota;c__Nanoarchaeia;o__Pacearchaeales;f__GW2011-AR1;g__ASMP01;s__
H3202PKB097	SAMN37683225	53.7383	0.934579	0.332736	0.0270411	454998	71	115	28719	18075	9317	5311	6408.42	3918.24	0.85927	597	d__Archaea;p__Thermoproteota;c__Nitrososphaeria;o__Nitrososphaerales;f__Nitrosopumilaceae;g__Nitrosarchaeum;s__Nitrosarchaeum sp021414105
H5101R1B040	SAMN37683226	53.6604	4.59502	0.406426	0.0153293	772374	205	228	22937	15459	5026	4600	3767.68	3386.2	0.892877	1014	d__Archaea;p__Nanoarchaeota;c__Nanoarchaeia;o__Woesearchaeales;f__GW2011-AR9;g__JACPIL01;s__
H4101R1B035	SAMN37683227	53.5047	0	0.341224	0.0187946	584734	226	241	9580	9580	3032	2907	2587.32	2425.66	0.897572	936	d__Archaea;p__Nanoarchaeota;c__Nanoarchaeia;o__SCGC-AAA011-G17;f__JACPIM01;g__;s__
H4101R3B110	SAMN37683228	53.1272	0.934579	0.415599	0.0381919	649388	309	320	6941	6941	2324	2277	2101.58	2028.99	0.887557	1012	d__Archaea;p__Nanoarchaeota;c__Nanoarchaeia;o__Pacearchaeales;f__GW2011-AR1;g__;s__
H1402R2B044	SAMN37683229	53.0434	0.934579	0.362519	0.0329257	597506	325	331	15226	15226	1895	1890	1838.48	1804.7	0.866395	885	d__Archaea;p__Nanoarchaeota;c__Nanoarchaeia;o__Woesearchaeales;f__GW2011-AR4;g__GCA-2688775;s__
H4301R1B021	SAMN37683230	52.8876	0	0.327245	0.0299984	799405	122	133	54202	54202	9989	9989	6552.5	6002.97	0.878173	1076	d__Archaea;p__Nanoarchaeota;c__Nanoarchaeia;o__Pacearchaeales;f__GW2011-AR1;g__SICU01;s__
H3202R1B042	SAMN37683231	52.8397	2.80374	0.352684	0.0154308	382255	108	113	12840	12840	4386	4306	3539.4	3381.55	0.908802	567	d__Archaea;p__Nanoarchaeota;c__Nanoarchaeia;o__Pacearchaeales;f__GW2011-AR1;g__JACQLK01;s__
H4301R1B042	SAMN37683232	52.8277	3.89408	0.361069	0.0139477	487211	175	183	13483	11616	3659	3613	2784.06	2661.92	0.915599	744	d__Archaea;p__Nanoarchaeota;c__Nanoarchaeia;o__Pacearchaeales;f__GW2011-AR1;g__JAFCES01;s__
H3202PKB084	SAMN37683233	52.3844	0	0.380893	0.0101982	684767	38	45	53278	53278	26398	20020	18020.2	15201.5	0.912458	847	d__Archaea;p__Nanoarchaeota;c__Nanoarchaeia;o__Pacearchaeales;f__GW2011-AR1;g__VGKP01;s__
H5102R2B240	SAMN37683234	52.1807	0	0.649023	0.0161574	700633	283	303	9774	9774	2810	2639	2475.73	2311.36	0.912698	965	d__Archaea;p__Thermoplasmatota;c__Thermoplasmata;o__RBG-16-68-12;f__RBG-16-68-12;g__;s__
H5101R1B013	SAMN37683235	52.0968	7.78816	0.293772	0.0322023	426607	220	224	6210	6210	2035	2034	1939.12	1903.11	0.888717	679	d__Archaea;p__Nanoarchaeota;c__Nanoarchaeia;o__Pacearchaeales;f__GW2011-AR1;g__JWKY01;s__
H5101R1B057	SAMN37683236	52.0549	1.86916	0.422733	0.0183345	452259	139	151	11909	11909	4166	3811	3253.66	2994.3	0.91119	661	d__Archaea;p__Nanoarchaeota;c__Nanoarchaeia;o__SCGC-AAA011-G17;f__;g__;s__
H1402R1B021	SAMN37683237	51.989	1.86916	0.337952	0.0222719	842036	401	422	7459	7459	2283	2231	2099.84	1994.64	0.88344	1143	d__Archaea;p__Nanoarchaeota;c__Nanoarchaeia;o__Woesearchaeales;f__;g__;s__
H5101R1B121	SAMN37683238	51.947	8.97436	0.329202	0.0247692	871081	370	412	9937	8623	2731	2514	2354.27	2113.25	0.894214	1364	d__Archaea;p__Nanoarchaeota;c__Nanoarchaeia;o__Pacearchaeales;f__GW2011-AR1;g__UBA73;s__
H4102R3B271	SAMN37683239	51.9171	0.934579	0.332801	0.0211476	384027	150	163	17285	14731	3080	2613	2560.18	2348.02	0.925141	543	d__Archaea;p__Thermoproteota;c__Nitrososphaeria;o__Nitrososphaerales;f__Nitrosopumilaceae;g__Nitrosarchaeum;s__Nitrosarchaeum sp003569705
H5202R1B015	SAMN37683240	51.8692	0	0.283316	0.0113784	625463	37	57	55363	29052	26494	19186	16904.4	10937.9	0.874041	824	d__Archaea;p__Nanoarchaeota;c__Nanoarchaeia;o__Pacearchaeales;f__GW2011-AR1;g__JWKY01;s__
H5101R1B084	SAMN37683241	51.5576	0.934579	0.326141	0.0192893	710422	155	163	18196	18196	5956	5893	4583.37	4355.17	0.881437	993	d__Archaea;p__Nanoarchaeota;c__Nanoarchaeia;o__Pacearchaeales;f__GW2011-AR1;g__SICU01;s__
H4302R3B232	SAMN37683242	51.4198	2.40834	0.471371	0.0332563	913624	495	521	8088	8088	1898	1822	1845.71	1753.1	0.895969	1338	d__Archaea;p__Nanoarchaeota;c__Nanoarchaeia;o__SCGC-AAA011-G17;f__GW2011-AR17;g__J104;s__
H4301R2B048	SAMN37683243	51.4019	0.46729	0.360901	0.0108571	594702	40	48	59198	59198	19359	19359	14867.5	12373	0.908719	798	d__Archaea;p__Nanoarchaeota;c__Nanoarchaeia;o__Pacearchaeales;f__GW2011-AR1;g__JACQLK01;s__
H3202R1B037	SAMN37683244	51.2761	0	0.347454	0.0134203	344468	55	67	22915	22915	9602	7386	6263.05	5123.4	0.885629	427	d__Archaea;p__Nanoarchaeota;c__Nanoarchaeia;o__Pacearchaeales;f__GW2011-AR1;g__ASMP01;s__
H4101R3B138	SAMN37683245	50.3894	3.73832	0.31934	0.0140303	451862	124	134	12998	11826	4599	4426	3644.05	3370.69	0.898159	692	d__Archaea;p__Nanoarchaeota;c__Nanoarchaeia;o__Pacearchaeales;f__GW2011-AR1;g__BMS3ABIN17;s__
H4301R2B067	SAMN37683246	50.2336	1.94105	0.327052	0.0154368	580397	115	122	21301	21301	7190	6932	5046.93	4756.78	0.905711	804	d__Archaea;p__Nanoarchaeota;c__Nanoarchaeia;o__Pacearchaeales;f__GW2011-AR1;g__JACPHA01;s__
H4301R3B086	SAMN37683247	100	0	0.646889	0.0163759	4959667	65	69	421871	421871	165838	165838	76302.6	71876	0.901519	4593	d__Bacteria;p__Pseudomonadota;c__Alphaproteobacteria;o__Sphingomonadales;f__Sphingomonadaceae;g__Sphingobium;s__Sphingobium yanoikuyae
H5202R2B057	SAMN37683248	98.2759	0	0.642656	0.0206221	2861825	230	306	85716	84091	24459	16914	12442.7	9329.3	0.882504	2923	d__Bacteria;p__Nitrospirota;c__RBG-16-64-22;o__RBG-16-64-22;f__RBG-16-64-22;g__RBG-16-64-22;s__RBG-16-64-22 sp919903025
H4102R3B279	SAMN37683249	98.2759	0	0.531221	0.00718031	2455452	27	38	307040	249433	184147	103646	90942.7	64597.7	0.860964	2173	d__Bacteria;p__Desulfobacterota_F;c__GWC2-55-46;o__GWC2-55-46;f__GWC2-55-46;g__;s__
H4102R3B258	SAMN37683250	98.2759	0	0.432316	0.0144731	2095094	23	27	468065	468065	124452	111796	91091	77581.3	0.907231	2201	d__Bacteria;p__Pseudomonadota;c__Alphaproteobacteria;o__Rickettsiales;f__SXRF01;g__SXRF01;s__
H4101R2B048	SAMN37683251	98.2759	0.15674	0.552407	0.0110895	5129657	178	204	181035	169780	38517	36814	28818.3	25142.8	0.929372	4240	d__Bacteria;p__Spirochaetota;c__Brachyspirae;o__Brachyspirales;f__JACRPF01;g__;s__
H4101R1B033	SAMN37683252	98.2759	0	0.410543	0.0100836	4326142	42	56	414331	286701	168149	138108	103003	77227.5	0.906051	3878	d__Bacteria;p__Bacteroidota;c__Bacteroidia;o__Cytophagales;f__Cyclobacteriaceae;g__ELB16-189;s__
H3202R1B011	SAMN37683253	98.2759	0	0.593276	0.0409381	2875157	7	9	1120935	1120935	1060282	1060282	410737	319440	0.925468	2762	d__Bacteria;p__Pseudomonadota;c__Gammaproteobacteria;o__Pseudomonadales;f__Moraxellaceae;g__Perlucidibaca;s__
H3202R1B001	SAMN37683254	98.2759	0	0.52915	0.0202813	3304039	157	179	87435	87435	28437	26966	21044.8	18456.1	0.899835	3133	d__Bacteria;p__Pseudomonadota;c__Gammaproteobacteria;o__CAKKRP01;f__CAKKRP01;g__CAKKRP01;s__CAKKRP01 sp919902765
H4102R3B277	SAMN37683255	97.4138	1.88088	0.576812	0.0176459	3668535	110	119	203198	203198	55789	50056	33350.3	30825	0.869141	3468	d__Bacteria;p__Nitrospirota;c__UBA9217;o__UBA9217;f__UBA9217;g__JAAXXJ01;s__JAAXXJ01 sp919902495
H4102R3B274	SAMN37683256	97.4138	0	0.58975	0.0361515	4240547	84	88	423736	423736	105058	98687	50482.7	48184.5	0.878611	4247	d__Bacteria;p__Nitrospirota;c__Nitrospiria;o__Nitrospirales;f__Nitrospiraceae;g__Nitrospira_A;s__Nitrospira_A sp919902505
H4102R2B216	SAMN37683257	97.4138	0	0.552382	0.0240327	3561934	240	242	231200	231200	35904	35904	14841.4	14718.3	0.87894	3702	d__Bacteria;p__Nitrospirota;c__Nitrospiria;o__Nitrospirales;f__Nitrospiraceae;g__Nitrospira_F;s__Nitrospira_F sp919902665
H4102R2B252	SAMN37683258	97.2571	1.88088	0.44447	0.0217378	2503359	509	550	22137	22039	6993	6554	4918.19	4550.16	0.891949	2557	d__Bacteria;p__Planctomycetota;c__MHYJ01;o__JACQXL01;f__CAKKQI01;g__CAKKQI01;s__CAKKQI01 sp919901895
H5202R3B143	SAMN37683259	97.1264	1.72414	0.536078	0.0180502	2138081	236	262	46301	46301	13511	12454	9059.67	8155.84	0.895862	2167	d__Bacteria;p__Desulfobacterota_F;c__GWC2-55-46;o__GWC2-55-46;f__GWC2-55-46;g__JACRCE01;s__
H3202R1B039	SAMN37683260	97.0219	0	0.621946	0.0121882	2522519	27	27	1052244	1052244	335069	335069	93426.6	93426.6	0.940296	2386	d__Bacteria;p__Pseudomonadota;c__Gammaproteobacteria;o__Nevskiales;f__Nevskiaceae;g__JACPFV01;s__
H3202PKB102	SAMN37683261	96.5987	1.72414	0.69582	0.0152578	2705529	333	385	48424	35570	12858	11052	8124.71	7015.95	0.930354	2730	d__Bacteria;p__Gemmatimonadota;c__Gemmatimonadetes;o__Gemmatimonadales;f__JACORV01;g__JACORV01;s__
H5202R3B107	SAMN37683262	96.5517	0.862069	0.634493	0.0136268	3810985	192	223	102221	102221	29002	24651	19848.9	17081.7	0.867637	3050	d__Bacteria;p__Planctomycetota;c__Phycisphaerae;o__UBA1845;f__UBA1845;g__;s__
H4302R3B215	SAMN37683263	96.5517	0	0.655546	0.0223839	1980426	486	559	30415	27279	6032	4767	4074.95	3530.39	0.921257	2144	d__Bacteria;p__Desulfobacterota_E;c__Deferrimicrobia;o__Deferrimicrobiales;f__Deferrimicrobiaceae;g__JAKALO01;s__
H4302R3B172	SAMN37683264	96.5517	0.470219	0.693603	0.0533095	4681141	91	98	370873	279542	159535	158250	51441.1	47764.2	0.942283	3811	d__Bacteria;p__CAKKQC01;c__CAKKQC01;o__CAKKQC01;f__CAKKQC01;g__CAKKQC01;s__CAKKQC01 sp919901855
H4301R3B077	SAMN37683265	96.5517	0	0.642173	0.0158212	5640740	141	413	192448	70904	61600	23283	40005.2	13592.5	0.868002	5188	d__Bacteria;p__Pseudomonadota;c__Gammaproteobacteria;o__Burkholderiales;f__Burkholderiaceae;g__Cupriavidus;s__Cupriavidus metallidurans
H4102R2B245	SAMN37683266	96.5517	3.44828	0.397209	0.0213122	2733070	314	344	54174	43253	12409	11703	8704.04	7941.74	0.849176	2857	d__Bacteria;p__Planctomycetota;c__Brocadiia;o__Brocadiales;f__Scalinduaceae;g__Scalindua;s__Scalindua sp919901575
H4101R1B001	SAMN37683267	96.5517	0	0.402749	0.00994607	3003295	77	92	174317	160272	65169	50994	39003.8	32632.1	0.921279	2990	d__Bacteria;p__Bdellovibrionota;c__Bdellovibrionia;o__Bdellovibrionales;f__Bdellovibrionaceae;g__UBA5009;s__
H3202PKB143	SAMN37683268	96.5517	3.44828	0.519855	0.023525	2956888	160	175	123231	115903	29226	28030	18480.5	16891	0.864532	2813	d__Bacteria;p__CG2-30-53-67;c__CG2-30-53-67;o__CG2-30-53-67;f__CG2-30-53-67;g__CG2-30-53-67;s__CG2-30-53-67 sp919901565
H5102R2B274	SAMN37683269	96.395	1.72414	0.511447	0.0338219	4258004	356	377	131420	131420	23459	20962	11960.7	11289.1	0.886584	4014	d__Bacteria;p__Chloroflexota;c__Anaerolineae;o__Anaerolineales;f__EnvOPS12;g__OLB14;s__OLB14 sp919902735
H4302R3B226	SAMN37683270	96.395	3.60502	0.531735	0.0152741	3007893	725	778	19867	19867	5806	5509	4148.82	3862.61	0.892082	3203	d__Bacteria;p__Bacteroidota;c__UBA10030;o__UBA10030;f__UBA10030;g__VGWB01;s__
H5101R1B060	SAMN37683271	96.2382	0.862069	0.601383	0.0216716	2236306	269	354	51371	33904	14266	10337	8313.41	6294	0.889452	2246	d__Bacteria;p__Actinomycetota;c__Actinomycetia;o__Propionibacteriales;f__Propionibacteriaceae;g__Cutibacterium;s__Cutibacterium acnes
H5102R3B301	SAMN37683272	96.2069	1.72414	0.658279	0.00707646	5418064	47	69	539436	473906	185615	120950	115278	78515.6	0.915636	4679	d__Bacteria;p__Planctomycetota;c__MHYJ01;o__WSZJ01;f__WSZJ01;g__WSZJ01;s__
H5202R3B118	SAMN37683273	95.6897	0.15674	0.631856	0.0229419	2229325	200	275	65478	62212	23775	15291	11146.6	8079.69	0.88556	2302	d__Bacteria;p__Pseudomonadota;c__Gammaproteobacteria;o__Acidiferrobacterales;f__Sulfurifustaceae;g__CAKKRZ01;s__CAKKRZ01 sp919902925
H4101R1B006	SAMN37683274	95.6897	0	0.553558	0.0175239	3777348	125	132	270243	209869	81905	81469	30218.8	28611	0.854091	3836	d__Bacteria;p__Nitrospirota;c__Nitrospiria;o__Nitrospirales;f__Nitrospiraceae;g__Palsa-1315;s__Palsa-1315 sp005116885
H5202R1B001	SAMN37683275	94.8276	0	0.4172	0.0164258	1622338	79	89	95908	95908	27033	24271	20535.9	18217.3	0.890546	1492	d__Bacteria;p__Pseudomonadota;c__Gammaproteobacteria;o__UBA12402;f__UBA12402;g__O2-02-FULL-42-9;s__
H4102R2B234	SAMN37683276	94.8276	1.72414	0.558787	0.0153189	4553775	379	401	82211	82211	19301	18726	12015.2	11354.8	0.897543	4021	d__Bacteria;p__Planctomycetota;c__Phycisphaerae;o__UBA1845;f__UBA1845;g__;s__
H4102R1B200	SAMN37683277	94.8276	4.46708	0.461433	0.0377981	2102653	274	334	35356	31226	12536	9967	7673.92	6278.21	0.874989	2139	d__Bacteria;p__Pseudomonadota;c__Gammaproteobacteria;o__Burkholderiales;f__Nitrosomonadaceae;g__Nitrosomonas;s__
H4102R1B191	SAMN37683278	94.8276	1.72414	0.567735	0.013732	2578016	65	83	175558	175558	66231	58068	39661.8	31039.8	0.919866	2586	d__Bacteria;p__Pseudomonadota;c__Gammaproteobacteria;o__Burkholderiales;f__RBG-16-58-11;g__RBG-16-58-11;s__
H3202PKB128	SAMN37683279	94.8276	3.44828	0.414295	0.0424793	2300239	433	486	26083	26083	8694	7919	5312.33	4731.03	0.902794	2638	d__Bacteria;p__Nitrospirota;c__9FT-COMBO-42-15;o__9FT-COMBO-42-15;f__9FT-COMBO-42-15;g__9FT-COMBO-42-15;s__9FT-COMBO-42-15 sp919902475
H5102R2B286	SAMN37683280	94.6708	1.59352	0.40257	0.0212929	5504616	1283	1387	27892	27892	6020	5585	4290.43	3967.19	0.924224	5207	d__Bacteria;p__Planctomycetota;c__Uabimicrobiia;o__;f__;g__;s__
H1401R2B002	SAMN37683281	93.7304	1.72414	0.634074	0.0137004	3197162	106	127	134727	116657	44180	34609	30161.9	25171.4	0.914282	3068	d__Bacteria;p__Pseudomonadota;c__Alphaproteobacteria;o__Sphingomonadales;f__Sphingomonadaceae;g__Sphingobium;s__Sphingobium xenophagum
H5102R2B263	SAMN37683282	93.1034	0	0.54873	0.0197966	1877079	65	75	130211	130211	43448	40794	28878.1	25014.4	0.896149	1837	d__Bacteria;p__Pseudomonadota;c__Gammaproteobacteria;o__Burkholderiales;f__Nitrosomonadaceae;g__VFJL01;s__VFJL01 sp919902515
H4102R3B260	SAMN37683283	93.1034	0	0.692626	0.0110622	3043168	44	67	338298	166508	106601	67176	69162.9	45395.5	0.913931	2917	d__Bacteria;p__Chloroflexota;c__Limnocylindria;o__Limnocylindrales;f__CSP1-4;g__CAKKPP01;s__CAKKPP01 sp919901745
H4102R2B218	SAMN37683284	93.1034	0	0.460312	0.0370347	2089745	248	323	63533	54776	16254	12349	8426.39	6446.58	0.879804	2076	d__Bacteria;p__Pseudomonadota;c__Gammaproteobacteria;o__Burkholderiales;f__Nitrosomonadaceae;g__Nitrosomonas;s__Nitrosomonas sp919902625
H3202PKB144	SAMN37683285	93.1034	1.72414	0.47411	0.0228728	2052474	238	258	56233	56233	12875	11809	8623.84	7950.02	0.922789	2264	d__Bacteria;p__Nitrospirota;c__Thermodesulfovibrionia;o__Thermodesulfovibrionales;f__UBA9159;g__CAKKPH01;s__CAKKPH01 sp919901585
H3202PKB138	SAMN37683286	93.1034	1.72414	0.391585	0.0197276	2963777	514	549	29118	29118	9400	8554	5766.1	5394.58	0.894607	3422	d__Bacteria;p__Nitrospinota;c__UBA9942;o__UBA9942;f__UBA9942;g__UBA9942;s__
H3202PKB115	SAMN37683287	93.0251	1.72414	0.578657	0.0328306	1684599	151	220	83482	49192	19318	13807	11156.3	7626.31	0.907838	1740	d__Bacteria;p__Nitrospirota;c__Nitrospiria;o__JACQBZ01;f__JACQBZ01;g__JACQFA01;s__JACQFA01 sp919901335
H4302R3B216	SAMN37683288	92.79	3.60502	0.363182	0.0231196	1870034	565	590	28538	15725	4159	3994	3309.79	3167.6	0.928757	2298	d__Bacteria;p__Campylobacterota;c__Campylobacteria;o__Campylobacterales;f__Sulfurimonadaceae;g__Sulfurimonas;s__
H4302R3B195	SAMN37683289	92.4765	2.3511	0.6164	0.0202723	1799363	505	531	21381	21381	4630	4381	3563.1	3385.09	0.875976	2108	d__Bacteria;p__Methylomirabilota;c__Methylomirabilia;o__Methylomirabilales;f__Methylomirabilaceae;g__Methylomirabilis;s__
H4302R1B143	SAMN37683290	92.3041	6.19122	0.669084	0.0190242	3013031	954	1059	16705	15316	3891	3461	3158.31	2838.91	0.87103	3416	d__Bacteria;p__Methylomirabilota;c__Methylomirabilia;o__Methylomirabilales;f__2-02-FULL-66-22;g__2-02-FULL-66-22;s__2-02-FULL-66-22 sp001771285
H5102R2B250	SAMN37683291	92.2414	0	0.426022	0.024912	2415501	470	496	29815	29815	7708	7444	5139.36	4868.53	0.889328	2780	d__Bacteria;p__Nitrospirota;c__9FT-COMBO-42-15;o__9FT-COMBO-42-15;f__9FT-COMBO-42-15;g__JACPZJ01;s__JACPZJ01 sp919903585
H5102R1B231	SAMN37683292	92.2414	0.15674	0.420144	0.0261372	1290555	97	117	70832	62141	25785	20035	13304.7	11015.6	0.920438	1377	d__Bacteria;p__Omnitrophota;c__Koll11;o__GIF10;f__Profunditerraquicolaceae;g__CAKKQZ01;s__CAKKQZ01 sp919902445
H4101R1B024	SAMN37683293	92.2414	1.72414	0.568021	0.0364591	3450293	220	254	100701	100701	33173	29471	15683.1	13570.4	0.857868	3252	d__Bacteria;p__Nitrospirota;c__UBA9217;o__UBA9217;f__UBA9217;g__CAKKPG01;s__CAKKPG01 sp919901555
H4302R3B234	SAMN37683294	92.1003	0.862069	0.320397	0.0165927	1287735	363	399	34747	23862	5083	4263	3547.48	3225.83	0.925739	1524	d__Bacteria;p__Pseudomonadota;c__Alphaproteobacteria;o__Rickettsiales;f__;g__;s__
H5102R2B234	SAMN37683295	91.9279	0	0.562712	0.020345	1667827	250	267	60602	55759	12403	11183	6671.31	6240.18	0.882154	1734	d__Bacteria;p__Nitrospirota;c__Nitrospiria;o__Nitrospirales;f__Nitrospiraceae;g__Palsa-1315;s__
H1402R3B062	SAMN37683296	91.8182	5.0418	0.697696	0.0254574	3415909	742	787	20216	20216	6347	6037	4603.65	4338.36	0.875636	3759	d__Bacteria;p__UBA8248;c__UBA8248;o__UBA8248;f__UBA8248;g__2-12-FULL-69-37;s__
H4302R3B212	SAMN37683297	91.6928	0	0.660734	0.024544	7353821	815	970	103319	103319	15028	12123	9023.09	7565.28	0.907728	6458	d__Bacteria;p__Acidobacteriota;c__Terriglobia;o__Bryobacterales;f__Bryobacteraceae;g__DTHT01;s__
H5102R1B227	SAMN37683298	91.5831	2.58621	0.433653	0.0170212	1819562	194	219	64433	64433	14522	12944	9379.19	8300.37	0.91668	1965	d__Bacteria;p__Nitrospirota;c__Thermodesulfovibrionia;o__JACRGW01;f__JACRGW01;g__CAKKRL01;s__CAKKRL01 sp919902655
H5202R1B011	SAMN37683299	91.3793	0	0.387346	0.0220101	1756939	305	325	33724	33724	9114	8150	5760.46	5400.37	0.856301	1813	d__Bacteria;p__Planctomycetota;c__Brocadiia;o__Brocadiales;f__Brocadiaceae;g__2-12-FULL-39-13;s__2-12-FULL-39-13 sp001824485
H4302R1B162	SAMN37683300	91.3793	5.17241	0.463441	0.0189785	3031040	391	418	60561	60561	13534	12739	7752.02	7250	0.919237	3173	d__Bacteria;p__Bdellovibrionota;c__UBA1018;o__UBA1018;f__UBA1018;g__;s__
H1402R1B014	SAMN37683301	91.3793	0	0.674125	0.0110112	4725235	50	52	519530	476515	161566	146462	94504.7	90869.5	0.904179	4493	d__Bacteria;p__Pseudomonadota;c__Alphaproteobacteria;o__Caulobacterales;f__Caulobacteraceae;g__Phenylobacterium;s__Phenylobacterium sp001429025
H5202R3B138	SAMN37683302	91.2226	0.15674	0.493205	0.0170515	1628632	110	134	51960	51960	22390	18213	14805.7	12140.8	0.930187	1685	d__Bacteria;p__Actinomycetota;c__Actinomycetia;o__Nanopelagicales;f__Nanopelagicaceae;g__QYPT01;s__QYPT01 sp919902125
H3202PKB121	SAMN37683303	91.2226	0.689655	0.704915	0.0172846	3845436	637	726	59981	59981	9327	7534	6036.79	5287.71	0.918608	4125	d__Bacteria;p__Methylomirabilota;c__Methylomirabilia;o__Rokubacteriales;f__CSP1-6;g__UBA12499;s__UBA12499 sp001788395
H3202R1B008	SAMN37683304	90.5956	1.72414	0.667301	0.0372701	6501554	361	382	242709	220871	33611	32395	18009.8	17018	0.897311	6112	d__Bacteria;p__Pseudomonadota;c__Gammaproteobacteria;o__Burkholderiales;f__Burkholderiaceae_B;g__Comamonas;s__Comamonas tsuruhatensis
H5202R3B135	SAMN37683305	90.5172	6.89655	0.439043	0.0274144	1765215	384	460	24585	22390	6800	4953	4596.91	3821.29	0.896907	1887	d__Bacteria;p__Nitrospirota;c__9FT-COMBO-42-15;o__HDB-SIOI813;f__HDB-SIOI813;g__RBG-16-43-11;s__RBG-16-43-11 sp001805165
H3202R1B005	SAMN37683306	90.5172	0	0.409376	0.011827	2013754	69	74	99787	99787	37840	37840	29184.8	27208.6	0.902303	2164	d__Bacteria;p__Nitrospirota;c__Thermodesulfovibrionia;o__JACRGW01;f__JACRGW01;g__JACRGW01;s__JACRGW01 sp919902995
H4302R3B222	SAMN37683307	90.047	4.62382	0.407886	0.0253711	1366481	297	321	48312	48312	7699	6014	4600.95	4250.31	0.913451	1529	d__Bacteria;p__Omnitrophota;c__Koll11;o__UBA10183;f__UBA10183;g__UBA10183;s__UBA10183 sp919902485
H5202R3B162	SAMN37683308	89.6552	3.60502	0.318952	0.0269773	2812258	181	188	140023	140023	35024	35024	15537.3	14956.1	0.920874	2701	d__Bacteria;p__Firestonebacteria;c__D2-FULL-39-29;o__;f__;g__;s__
H5202R1B013	SAMN37683309	89.6552	0	0.473728	0.025142	2133640	88	90	144485	144485	43224	43224	24245.9	23704.9	0.895631	2161	d__Bacteria;p__Desulfobacterota_F;c__JAENJC01;o__JAENJC01;f__JAENJC01;g__JAENJC01;s__JAENJC01 sp919902985
H4102R2B237	SAMN37683310	89.5246	3.44828	0.677699	0.0267192	2493627	874	939	20616	20616	3443	3256	2853.12	2654.35	0.940635	2999	d__Bacteria;p__Gemmatimonadota;c__Gemmatimonadetes;o__Gemmatimonadales;f__GWC2-71-9;g__SZUA-320;s__
H5202R3B101	SAMN37683311	89.185	2.22571	0.434286	0.0280854	3043344	1362	1422	14711	14711	2466	2400	2234.47	2139.7	0.930971	3929	d__Bacteria;p__Bdellovibrionota;c__Bacteriovoracia;o__Bacteriovoracales;f__Bacteriovoracaceae;g__GWA2-49-15;s__
H4302R3B207	SAMN37683312	89.185	0	0.652726	0.0160645	2412281	802	864	13584	13584	3633	3520	3007.83	2790.96	0.921338	2733	d__Bacteria;p__Acidobacteriota;c__Vicinamibacteria;o__Vicinamibacterales;f__JACQTH01;g__;s__
H4102R1B166	SAMN37683313	89.185	1.72414	0.562731	0.0136042	2573104	139	153	86372	86372	21830	21375	18511.5	16813.8	0.931089	2630	d__Bacteria;p__Pseudomonadota;c__Alphaproteobacteria;o__Sphingomonadales;f__Sphingomonadaceae;g__Aquisediminimonas;s__
H5102R1B207	SAMN37683314	88.8715	3.08255	0.472634	0.0328481	2263679	957	1003	15543	15543	2708	2619	2365.39	2255.37	0.856159	2549	d__Bacteria;p__Planctomycetota;c__Brocadiia;o__Brocadiales;f__Brocadiaceae;g__JACVXV01;s__
H5102R2B251	SAMN37683315	88.7931	0	0.553358	0.0211252	3293627	558	619	65183	61810	11378	9845	5902.56	5311.03	0.849294	3574	d__Bacteria;p__Nitrospirota;c__Nitrospiria;o__Nitrospirales;f__Nitrospiraceae;g__Palsa-1315;s__Palsa-1315 sp005116885
H4302R1B120	SAMN37683316	88.3229	0.689655	0.686068	0.0186592	2287466	337	435	39501	34649	11358	7465	6787.73	5236.43	0.912485	2475	d__Bacteria;p__Methylomirabilota;c__Methylomirabilia;o__Rokubacteriales;f__CSP1-6;g__CSP1-6;s__
H5202R1B021	SAMN37683317	87.7743	2.58621	0.412257	0.0314863	2064677	408	481	65074	65074	8305	6350	5060.48	4277.29	0.871138	2280	d__Bacteria;p__Nitrospirota;c__9FT-COMBO-42-15;o__9FT-COMBO-42-15;f__9FT-COMBO-42-15;g__9FT-COMBO-42-15;s__9FT-COMBO-42-15 sp919902475
H4101R2B069	SAMN37683318	87.4608	1.72414	0.607726	0.0147198	1881766	494	535	46337	39470	4995	4476	3809.24	3516.05	0.926665	2042	d__Bacteria;p__Bacteroidota;c__UBA10030;o__UBA10030;f__UBA10030;g__2-02-FULL-55-14;s__
H4102R2B224	SAMN37683319	87.2518	1.2069	0.608793	0.0241784	4259539	1328	1448	20076	19278	3995	3774	3207.48	2940.78	0.915923	4594	d__Bacteria;p__Fibrobacterota;c__Fibrobacteria;o__UBA5070;f__UBA5070;g__UBA5070;s__
H5102R2B243	SAMN37683320	87.069	0	0.473159	0.0311482	2244781	776	832	15150	13129	3523	3267	2892.76	2693.16	0.845101	2355	d__Bacteria;p__Planctomycetota;c__Brocadiia;o__Brocadiales;f__Brocadiaceae;g__JACVXV01;s__
H4102R1B164	SAMN37683321	86.9906	3.44828	0.388845	0.0140262	2049158	173	189	46936	42463	12807	12548	11844.8	10840.3	0.929831	2151	d__Bacteria;p__Bdellovibrionota;c__Bdellovibrionia;o__Bdellovibrionales;f__Bdellovibrionaceae;g__Pseudobdellovibrio;s__
H4102R3B280	SAMN37683322	86.5987	1.72414	0.431789	0.0222514	2056698	374	446	39064	39064	8054	6203	5499.19	4595.29	0.886127	2302	d__Bacteria;p__Nitrospirota;c__Thermodesulfovibrionia;o__Thermodesulfovibrionales;f__UBA1546;g__SCSY01;s__SCSY01 sp919901705
H5102R3B333	SAMN37683323	86.2069	0	0.410247	0.0437222	1453729	83	128	150054	125332	63590	28430	17514.8	11322.1	0.897086	1474	d__Bacteria;p__Omnitrophota;c__Koll11;o__Ghiorseimicrobiales;f__Ghiorseimicrobiaceae;g__CAKKQO01;s__CAKKQO01 sp919902105
H5102R1B164	SAMN37683324	86.2069	2.29885	0.598375	0.0080392	3349070	81	94	225125	225125	56777	53797	41346.5	35625.1	0.898521	2853	d__Bacteria;p__Planctomycetota;c__Phycisphaerae;o__UBA1845;f__UTPLA1;g__JACRIM01;s__
H4302R3B214	SAMN37683325	86.2069	1.72414	0.654703	0.0157806	4056197	545	571	58758	58758	11046	10401	7442.56	7102.9	0.892169	3659	d__Bacteria;p__Planctomycetota;c__Phycisphaerae;o__Phycisphaerales;f__UBA1924;g__UBA2396;s__
H4102R1B184	SAMN37683326	86.2069	3.76176	0.581773	0.022694	2599820	1038	1069	27239	22458	2935	2781	2504.64	2429.11	0.896534	3284	d__Bacteria;p__Nitrospirota;c__Nitrospiria;o__Nitrospirales;f__Nitrospiraceae;g__Nitrospira_D;s__
H3202R1B015	SAMN37683327	86.2069	0	0.668909	0.0113057	3462045	36	36	294296	294296	145763	145763	96167.9	96167.9	0.917774	3021	d__Bacteria;p__Pseudomonadota;c__Gammaproteobacteria;o__Burkholderiales;f__Burkholderiaceae_B;g__Aquabacterium;s__Aquabacterium commune
H1402R2B041	SAMN37683328	86.1442	1.88088	0.635885	0.0294567	1459779	576	597	9940	9940	2931	2872	2534.34	2444.39	0.930433	1892	d__Bacteria;p__Nitrospirota;c__Nitrospiria;o__Nitrospirales;f__NS-4;g__SCTG01;s__
H4302R3B221	SAMN37683329	85.8934	5.17241	0.579282	0.0408044	1976297	846	889	12781	12781	2631	2550	2336.05	2221.36	0.891752	2427	d__Bacteria;p__Desulfobacterota;c__Syntrophia;o__Syntrophales;f__UBA5619;g__JAHJXP01;s__JAHJXP01 sp001830835
H5202R3B094	SAMN37683330	85.8621	0	0.664918	0.0182348	1903112	173	182	47396	44555	13785	13011	11000.6	10455.7	0.928067	1925	d__Bacteria;p__Desulfobacterota_E;c__Deferrimicrobia;o__Deferrimicrobiales;f__Deferrimicrobiaceae;g__Deferrimicrobium;s__
H4102R3B269	SAMN37683331	85.8307	0.862069	0.639454	0.0291538	1504325	518	559	14736	11289	3593	3178	2904.1	2684.09	0.929996	1872	d__Bacteria;p__Nitrospirota;c__Nitrospiria;o__Nitrospirales;f__NS-4;g__SCTG01;s__
H4102R3B275	SAMN37683332	85.6583	1.72414	0.679015	0.017048	1660257	750	780	8485	8485	2459	2381	2213.68	2128.03	0.94825	2161	d__Bacteria;p__Gemmatimonadota;c__Gemmatimonadetes;o__Gemmatimonadales;f__GWC2-71-9;g__SZUA-320;s__
H1402R3B053	SAMN37683333	85.6322	0	0.437631	0.0124411	1479340	119	188	55692	51842	14301	11208	12431.4	7833.56	0.905899	1539	d__Bacteria;p__Desulfobacterota_F;c__GWC2-55-46;o__UBA9637;f__UBA9637;g__JACRNJ01;s__
H4101R3B084	SAMN37683334	85.5799	4.23197	0.649898	0.045397	2762165	858	923	22890	22890	4135	3946	3219.31	2991.7	0.940631	3265	d__Bacteria;p__Elusimicrobiota;c__Elusimicrobia;o__UBA1565;f__UBA9628;g__GWA2-66-18;s__
H5102R1B184	SAMN37683335	85.4754	0	0.67451	0.0441927	4661526	776	946	66737	42709	11509	9354	6007.12	4925.25	0.928105	4917	d__Bacteria;p__Actinomycetota;c__Acidimicrobiia;o__Acidimicrobiales;f__Ilumatobacteraceae;g__VFMC01;s__VFMC01 sp006515795
H4102R2B213	SAMN37683336	85.2665	0	0.677144	0.0116221	2353989	143	191	76052	60801	19790	16056	16461.5	12307	0.923637	2125	d__Bacteria;p__Gemmatimonadota;c__Gemmatimonadetes;o__Gemmatimonadales;f__Gemmatimonadaceae;g__PNKL01;s__
H4302R3B205	SAMN37683337	85.1881	4.65517	0.62432	0.0159022	1771715	462	495	27588	27588	4861	4618	3834.88	3575.28	0.911478	1955	d__Bacteria;p__Chloroflexota;c__Anaerolineae;o__Anaerolineales;f__E44-bin32;g__JADFRG01;s__
H3202PKB139	SAMN37683338	85.1881	0	0.707328	0.0144288	3390575	318	415	63751	58519	16232	11755	10662.2	8150.59	0.932338	3339	d__Bacteria;p__Myxococcota;c__Polyangia;o__;f__;g__;s__
H5102R1B204	SAMN37683339	84.953	0.31348	0.608298	0.0204953	1879830	775	844	10744	10744	2942	2641	2425.59	2225.83	0.885673	2487	d__Bacteria;p__Nitrospirota;c__Nitrospiria;o__Nitrospirales;f__Nitrospiraceae;g__40CM-3-62-11;s__
H4102R2B227	SAMN37683340	84.8119	0	0.641965	0.0288604	1271910	440	508	15341	11783	3530	2814	2890.7	2490.55	0.926657	1517	d__Bacteria;p__Nitrospirota;c__Nitrospiria;o__Nitrospirales;f__NS-4;g__SCTG01;s__
H3202R1B056	SAMN37683341	84.4828	2.22571	0.438518	0.028436	1325170	504	530	13586	13586	3126	2950	2629.31	2497.96	0.92663	1564	d__Bacteria;p__Nitrospirota;c__9FT-COMBO-42-15;o__HDB-SIOI813;f__HDB-SIOI813;g__RBG-16-43-11;s__RBG-16-43-11 sp001805165
H5102R2B239	SAMN37683342	84.3417	2.58621	0.563182	0.0281412	2361775	704	769	19279	17333	4155	3795	3354.79	3064.65	0.904745	2693	d__Bacteria;p__Desulfobacterota_B;c__Binatia;o__UBA9968;f__UBA9968;g__UBA9968;s__
H5102R3B291	SAMN37683343	84.0282	0.31348	0.550784	0.0215031	2061726	929	952	11444	9581	2430	2394	2219.3	2165.25	0.890205	2758	d__Bacteria;p__Nitrospirota;c__Nitrospiria;o__Nitrospirales;f__Nitrospiraceae;g__Nitrospira_F;s__Nitrospira_F sp919902665
H5102R1B191	SAMN37683344	83.9812	0	0.694415	0.0194815	1611405	521	613	20600	17222	3567	3171	3092.91	2627.07	0.933763	1946	d__Bacteria;p__Gemmatimonadota;c__Gemmatimonadetes;o__Gemmatimonadales;f__JACORV01;g__JACORV01;s__
H3202R1B065	SAMN37683345	83.908	0	0.391035	0.021963	2380550	396	439	35558	31298	8857	8002	6011.49	5414.92	0.871562	2491	d__Bacteria;p__Nitrospinota;c__UBA9942;o__UBA9942;f__UBA9942;g__JACQQJ01;s__JACQQJ01 sp016207035
H4302R1B129	SAMN37683346	83.7774	8.49007	0.607397	0.0189262	2732393	1289	1382	9424	9424	2298	2180	2119.78	1976.2	0.924335	3536	d__Bacteria;p__Chloroflexota;c__Anaerolineae;o__Anaerolineales;f__VGOW01;g__VGOW01;s__
H3202R1B046	SAMN37683347	83.7774	1.88088	0.613491	0.0170805	3348884	390	438	46546	42007	13998	12428	8586.88	7638.8	0.89003	3527	d__Bacteria;p__Pseudomonadota;c__Gammaproteobacteria;o__Burkholderiales;f__SG8-41;g__CAKKQX01;s__CAKKQX01 sp919902235
H5102R3B323	SAMN37683348	83.6207	0	0.52458	0.0247233	3961638	868	1186	41970	24041	6665	4357	4564.1	3313.52	0.873548	4201	d__Bacteria;p__Chloroflexota;c__Anaerolineae;o__Anaerolineales;f__VGOW01;g__VGOW01;s__VGOW01 sp919901875
H5101R1B008	SAMN37683349	83.6207	0	0.656824	0.00863039	3014311	139	248	100073	100073	31217	19009	21685.7	12113.8	0.928746	2788	d__Bacteria;p__Gemmatimonadota;c__Gemmatimonadetes;o__Gemmatimonadales;f__Gemmatimonadaceae;g__;s__
H4102R3B282	SAMN37683350	83.1191	7.75862	0.388265	0.0271787	2386678	831	880	11837	11837	3545	3415	2872.06	2710.55	0.890948	2778	d__Bacteria;p__Bacteroidota;c__Bacteroidia;o__AKYH767;f__Palsa-948;g__Palsa-948;s__
H3202PKB086	SAMN37683351	82.9937	0.658307	0.714123	0.029443	1284213	478	530	12960	12960	3218	2927	2686.64	2421.89	0.931126	1595	d__Bacteria;p__Chloroflexota;c__Limnocylindria;o__P2-11E;f__P2-11E;g__;s__
H5102R1B186	SAMN37683352	82.8056	3.44828	0.431783	0.02567	2081197	635	690	26545	17204	4075	3811	3277.48	3012.56	0.894754	2586	d__Bacteria;p__Nitrospirota;c__Thermodesulfovibrionia;o__Thermodesulfovibrionales;f__UBA1546;g__SCSY01;s__SCSY01 sp919901705
H5102R3B297	SAMN37683353	82.7586	1.88088	0.47373	0.0320557	2356973	964	1013	18154	18154	2823	2687	2444.99	2324.55	0.849189	2636	d__Bacteria;p__Planctomycetota;c__Brocadiia;o__Brocadiales;f__Brocadiaceae;g__JACVXV01;s__
H5102R3B319	SAMN37683354	82.6019	3.60502	0.454676	0.03848	1540749	590	602	12606	12606	3015	2955	2611.44	2559.03	0.896574	1909	d__Bacteria;p__Pseudomonadota;c__Gammaproteobacteria;o__Burkholderiales;f__Nitrosomonadaceae;g__Nitrosomonas;s__Nitrosomonas sp919902625
H4102R1B158	SAMN37683355	82.4451	0	0.596324	0.0150451	2343313	127	147	82062	80276	23159	20547	18451.3	15934.6	0.918591	2376	d__Bacteria;p__Pseudomonadota;c__Alphaproteobacteria;o__Sphingomonadales;f__Sphingomonadaceae;g__Sphingopyxis;s__
H5101R1B146	SAMN37683356	82.069	1.72414	0.439442	0.0154936	2553304	917	1001	13106	13106	3297	3031	2784.41	2549.91	0.92299	3265	d__Bacteria;p__Bdellovibrionota;c__Bdellovibrionia;o__Bdellovibrionales;f__UBA6776;g__;s__
H4101R3B117	SAMN37683357	82.001	0	0.459619	0.0199432	2668842	952	1007	17435	17435	3324	3157	2803.41	2649.65	0.926771	3373	d__Bacteria;p__Bdellovibrionota;c__UBA1018;o__UBA1018;f__UBA1018;g__;s__
H1402R1B017	SAMN37683358	81.9749	0	0.467465	0.0253258	1396926	563	616	14758	10596	2868	2535	2481.22	2259.13	0.898121	1715	d__Bacteria;p__Nitrospirota;c__Nitrospiria;o__JACRHA01;f__JACRHA01;g__JACRHA01;s__
H4302R3B173	SAMN37683359	81.9122	1.33229	0.505958	0.0175991	2580239	1170	1215	13377	13377	2461	2427	2205.33	2123.21	0.901748	3199	d__Bacteria;p__Bacteroidota;c__UBA10030;o__UBA10030;f__JAHEZR01;g__;s__
H3202PKB122	SAMN37683360	81.8966	1.72414	0.438825	0.0253298	1355893	465	527	16602	11530	3494	2955	2915.9	2561.94	0.907699	1489	d__Bacteria;p__Nitrospirota;c__9FT-COMBO-42-15;o__HDB-SIOI813;f__HDB-SIOI813;g__RBG-16-43-11;s__RBG-16-43-11 sp001805165
H5202R2B083	SAMN37683361	81.7398	0	0.583912	0.0351455	1843794	323	432	27264	21724	9195	5813	5708.34	4243.02	0.863671	1857	d__Bacteria;p__Desulfobacterota;c__Syntrophia;o__Syntrophales;f__UBA5619;g__UBA5619;s__UBA5619 sp919902745
H3202PKB141	SAMN37683362	81.7398	0.15674	0.550232	0.0256803	2027530	462	503	23320	22881	6031	5541	4388.59	4029.52	0.948183	2177	d__Bacteria;p__Elusimicrobiota;c__Elusimicrobia;o__JACQPE01;f__;g__;s__
H5102R3B322	SAMN37683363	81.6301	0.15674	0.606174	0.0218232	1738408	576	631	18121	18121	3677	3470	3018.07	2753.71	0.886154	2176	d__Bacteria;p__Nitrospirota;c__Nitrospiria;o__Nitrospirales;f__Nitrospiraceae;g__40CM-3-62-11;s__
H4302R3B228	SAMN37683364	81.5831	5.32915	0.448844	0.0266081	1512948	690	717	11628	11628	2460	2407	2192.68	2109.73	0.924962	1983	d__Bacteria;p__Margulisbacteria;c__Riflemargulisbacteria;o__GWF2-35-9;f__GWF2-35-9;g__;s__
H4302R3B184	SAMN37683365	81.5831	2.69592	0.399008	0.0210999	5503102	2076	2114	15269	15269	3114	3070	2650.82	2602.44	0.868034	5736	d__Bacteria;p__Poribacteria;c__DTPJ01;o__DTPJ01;f__DTPJ01;g__DTPJ01;s__
H3202PKB109	SAMN37683366	81.5778	2.22571	0.677645	0.0361565	1982313	666	728	20498	20498	3736	3391	2976.45	2721.98	0.942128	2400	d__Bacteria;p__Gemmatimonadota;c__Gemmatimonadetes;o__Gemmatimonadales;f__GWC2-71-9;g__SZUA-320;s__
H4102R1B165	SAMN37683367	81.5047	0	0.257848	0.0191443	4306155	374	415	57424	57424	13133	12004	11513.8	10373.6	0.893634	3902	d__Bacteria;p__Cyanobacteriota;c__Sericytochromatia;o__UBA7694;f__JACMQJ01;g__;s__
H5101R1B061	SAMN37683368	81.3218	3.44828	0.515791	0.0163891	1811734	609	628	14889	14889	3642	3541	2974.93	2883.33	0.930082	2152	d__Bacteria;p__Bacteroidota;c__UBA10030;o__UBA10030;f__UBA10030;g__;s__
H4102R1B188	SAMN37683369	81.3166	1.88088	0.550781	0.02147	1477265	658	691	10615	10615	2492	2429	2245.08	2137.39	0.944105	2059	d__Bacteria;p__Actinomycetota;c__Acidimicrobiia;o__Acidimicrobiales;f__Ilumatobacteraceae;g__;s__
H1402R2B046	SAMN37683370	81.2957	4.84326	0.702969	0.0369733	2709420	1089	1178	12219	12219	2934	2669	2487.99	2297.55	0.943575	3478	d__Bacteria;p__Methylomirabilota;c__Methylomirabilia;o__Rokubacteriales;f__CSP1-6;g__JACPCG01;s__
H5102R1B198	SAMN37683371	81.2435	0	0.450772	0.0203768	1436008	297	383	30674	19370	6886	4794	4835.04	3726.91	0.874485	1498	d__Bacteria;p__Desulfobacterota_F;c__GWC2-55-46;o__UBA9637;f__UBA9637;g__;s__
H5101R1B067	SAMN37683372	81.0345	0	0.637512	0.0189327	1750146	177	271	45995	32156	17175	10043	9887.83	6423.75	0.888949	1832	d__Bacteria;p__Pseudomonadota;c__Gammaproteobacteria;o__Acidiferrobacterales;f__Sulfurifustaceae;g__CAKKRZ01;s__CAKKRZ01 sp919902925
H4102R2B214	SAMN37683373	80.8777	2.3511	0.579464	0.0220266	1496627	609	631	25519	13372	2831	2691	2457.52	2368.35	0.907994	1915	d__Bacteria;p__Nitrospirota;c__Nitrospiria;o__Nitrospirales;f__Nitrospiraceae;g__Nitrospira_D;s__
H5102R3B339	SAMN37683374	80.6897	1.01881	0.595716	0.028365	4780986	1119	1262	36885	23754	6795	5835	4272.55	3787.14	0.914973	4715	d__Bacteria;p__Planctomycetota;c__UBA11346;o__UBA11346;f__UBA11346;g__UBA11346;s__
H1402R3B058	SAMN37683375	80.5799	0	0.686927	0.0278106	1261542	671	681	7938	7938	2003	1961	1880.09	1851.68	0.95097	1742	d__Bacteria;p__Methylomirabilota;c__Methylomirabilia;o__Rokubacteriales;f__CSP1-6;g__CSP1-6;s__
H4302R3B203	SAMN37683376	80.5643	0.15674	0.451347	0.0245718	1363424	505	525	15971	15971	3265	3189	2699.85	2595.25	0.914918	1668	d__Bacteria;p__Omnitrophota;c__Koll11;o__GIF10;f__UBA12090;g__UBA12090;s__UBA12090 sp919902675
H3202R1B031	SAMN37683377	80.0313	0.15674	0.637996	0.0289326	1371664	393	405	26501	26501	4766	4406	3490.24	3383.86	0.939534	1616	d__Bacteria;p__Nitrospirota;c__Nitrospiria;o__Nitrospirales;f__NS-4;g__SCTG01;s__
H3202PKB094	SAMN37683378	79.9373	0.15674	0.524962	0.0145656	1406215	100	109	54525	54525	17678	17264	14062.1	12900.2	0.918239	1420	d__Bacteria;p__Desulfobacterota_F;c__GWC2-55-46;o__GWC2-55-46;f__;g__;s__
H5202R2B064	SAMN37683379	79.8119	5.17241	0.625342	0.0227352	3791303	514	552	38439	38439	11282	10583	7376.08	6862.23	0.898003	3995	d__Bacteria;p__Pseudomonadota;c__Gammaproteobacteria;o__Burkholderiales;f__SG8-39;g__2-12-FULL-64-23;s__2-12-FULL-64-23 sp919902965
H3202R1B027	SAMN37683380	79.8119	0	0.386974	0.0189234	1495734	455	479	13495	13495	4258	4015	3287.33	3121.93	0.908548	1844	d__Bacteria;p__Nitrospinota;c__UBA9942;o__UBA9942;f__UBA9942;g__PLOWO2-12-39-15;s__
H4102R1B177	SAMN37683381	79.6238	4.02299	0.410198	0.0300289	1805992	711	752	12070	12070	3094	2868	2540.07	2397.69	0.853634	2148	d__Bacteria;p__Nitrospirota;c__Thermodesulfovibrionia;o__UBA6902;f__BMS3Bbin08;g__;s__
H4302R1B126	SAMN37683382	79.5455	0.470219	0.615385	0.018769	975649	300	309	12096	12096	3948	3692	3252.16	3156.86	0.897366	1127	d__Bacteria;p__Methylomirabilota;c__Methylomirabilia;o__Methylomirabilales;f__Methylomirabilaceae;g__Methylomirabilis;s__Methylomirabilis sp016207095
H4102R1B160	SAMN37683383	79.3103	1.72414	0.619564	0.0175234	2677051	166	176	72510	72510	20401	20377	16126.8	15208.8	0.946482	2489	d__Bacteria;p__Elusimicrobiota;c__Elusimicrobia;o__UBA1565;f__UBA9628;g__GWA2-66-18;s__
H3202PKB066	SAMN37683384	79.3103	0	0.599674	0.018466	2395710	157	183	51631	48370	18502	16847	15259.3	13089.4	0.872293	2204	d__Bacteria;p__Pseudomonadota;c__Gammaproteobacteria;o__CALZJG01;f__CALZJG01;g__CAKKSB01;s__CAKKSB01 sp919903055
H4102R3B281	SAMN37683385	79.1536	0.15674	0.672492	0.0294312	1237018	270	339	28800	21867	7023	4689	4581.55	3628.67	0.921652	1315	d__Bacteria;p__Desulfobacterota_E;c__Deferrimicrobia;o__Deferrimicrobiales;f__Deferrimicrobiaceae;g__Deferrimicrobium;s__
H5102R2B268	SAMN37683386	78.9969	3.60502	0.385667	0.0253399	1391997	578	607	10124	9858	2745	2646	2408.3	2292.32	0.860875	1693	d__Bacteria;p__Planctomycetota;c__Brocadiia;o__Brocadiales;f__Brocadiaceae;g__2-12-FULL-39-13;s__2-12-FULL-39-13 sp001824485
H5202R1B022	SAMN37683387	78.5266	2.93103	0.43821	0.0295415	1281370	523	531	12684	12684	2885	2810	2450.04	2411.62	0.928241	1645	d__Bacteria;p__Nitrospirota;c__9FT-COMBO-42-15;o__HDB-SIOI813;f__HDB-SIOI813;g__RBG-16-43-11;s__RBG-16-43-11 sp001805165
H5102R1B182	SAMN37683388	78.4639	1.88088	0.552905	0.0224114	1680026	659	692	10261	10261	2919	2764	2549.36	2426.01	0.916102	2030	d__Bacteria;p__Desulfobacterota_B;c__Binatia;o__UBA9968;f__UBA9968;g__UBA9968;s__UBA9968 sp001799045
H5202R3B144	SAMN37683389	78.2915	0.470219	0.596987	0.030511	1342079	683	740	8973	8973	2093	2023	1964.98	1812	0.899989	1772	d__Bacteria;p__Actinomycetota;c__Thermoleophilia;o__BMS3ABIN01;f__BMS3ABIN01;g__JACRMB01;s__
H5102R1B214	SAMN37683390	77.9781	2.03762	0.506325	0.0204367	1620486	609	622	11845	11845	3030	3012	2660.9	2604.5	0.874076	1939	d__Bacteria;p__Planctomycetota;c__Brocadiia;o__Brocadiales;f__2-02-FULL-50-16-A;g__2-02-FULL-50-16-A;s__2-02-FULL-50-16-A sp001828605
H5102R3B298	SAMN37683391	77.79	1.72414	0.557407	0.029433	1947958	794	832	9742	9742	2799	2702	2453.35	2339.65	0.9173	2300	d__Bacteria;p__Desulfobacterota_B;c__Binatia;o__UBA9968;f__UBA9968;g__UBA9968;s__UBA9968 sp001799045
H3202PKB096	SAMN37683392	77.7586	0	0.63874	0.0286908	1475868	450	490	17906	17906	4316	3624	3279.71	3003.81	0.926827	1725	d__Bacteria;p__Nitrospirota;c__Nitrospiria;o__Nitrospirales;f__NS-4;g__SCTG01;s__
H4102R2B212	SAMN37683393	77.5862	3.44828	0.60887	0.023903	3487738	25	32	463791	428232	319000	190288	139510	108976	0.9243	3226	d__Bacteria;p__Pseudomonadota;c__Gammaproteobacteria;o__Burkholderiales;f__Burkholderiaceae_B;g__Limnohabitans_A;s__Limnohabitans_A sp919902775
H5102R3B304	SAMN37683394	77.4295	1.72414	0.431845	0.0219204	1601617	612	647	11465	11465	2951	2798	2617.02	2473.52	0.903497	2093	d__Bacteria;p__Nitrospirota;c__Thermodesulfovibrionia;o__Thermodesulfovibrionales;f__UBA1546;g__SCSY01;s__SCSY01 sp919901705
H4102R3B276	SAMN37683395	77.3668	6.2069	0.663357	0.0204961	2946627	690	714	82639	82639	5803	5512	4270.47	4126.47	0.936877	3067	d__Bacteria;p__Eisenbacteria;c__RBG-16-71-46;o__SZUA-252;f__SZUA-252;g__SZUA-252;s__
H5102R3B318	SAMN37683396	77.3511	2.58621	0.705899	0.0197323	1212854	309	329	18956	18956	4869	4578	3925.09	3685.06	0.911502	1416	d__Bacteria;p__Methylomirabilota;c__Methylomirabilia;o__Methylomirabilales;f__JACPAU01;g__JACPAU01;s__
H5102R2B255	SAMN37683397	77.116	1.00313	0.685859	0.0337209	2279921	929	983	18404	14374	2945	2743	2454.17	2315.69	0.925157	2942	d__Bacteria;p__Methylomirabilota;c__Methylomirabilia;o__Rokubacteriales;f__CSP1-6;g__CSP1-6;s__
H4302R1B151	SAMN37683398	77.116	5.17241	0.579092	0.034798	1913825	671	725	22754	18111	3707	3264	2852.2	2635.41	0.886884	2251	d__Bacteria;p__Desulfobacterota;c__Syntrophia;o__Syntrophales;f__UBA5619;g__JAHJXP01;s__JAHJXP01 sp001830835
H5202R3B142	SAMN37683399	76.9592	2.03762	0.351071	0.0256425	1525026	725	749	11771	11771	2313	2255	2103.48	2035.4	0.907309	1908	d__Bacteria;p__Bacteroidota;c__Ignavibacteria;o__Ignavibacteriales;f__Melioribacteraceae;g__Fen-1258;s__
H4102R1B194	SAMN37683400	76.9592	1.72414	0.680826	0.0167471	2227979	156	166	100630	80437	22345	20683	14281.9	13420.4	0.93453	2046	d__Bacteria;p__Eisenbacteria;c__RBG-16-71-46;o__SZUA-252;f__SZUA-252;g__SZUA-252;s__
H4301R2B049	SAMN37683401	76.8966	0	0.661162	0.0108685	1876397	69	84	159883	103010	47532	34185	27194.2	22332	0.901311	1878	d__Bacteria;p__Pseudomonadota;c__Alphaproteobacteria;o__Sphingomonadales;f__Sphingomonadaceae;g__Sphingobium;s__
H4302R1B141	SAMN37683402	76.5674	1.72414	0.413819	0.0215936	1768748	311	347	24206	19718	7788	6704	5687.29	5094.92	0.938559	1846	d__Bacteria;p__Bacteroidota;c__Bacteroidia;o__Cytophagales;f__Spirosomaceae;g__Aquirufa;s__
H1402R2B052	SAMN37683403	76.5674	0.15674	0.453311	0.0209881	1361639	576	616	11220	11220	2719	2618	2363.96	2209.8	0.93828	1829	d__Bacteria;p__Margulisbacteria;c__WOR-1;o__JAKLHX01;f__;g__;s__
H4302R1B149	SAMN37683404	76.4629	4.85893	0.518914	0.0168857	1801016	569	606	16271	16271	4221	3919	3165.23	2967.65	0.880764	2066	d__Bacteria;p__Chloroflexota;c__Dehalococcoidia;o__Dehalococcoidales;f__UBA2162;g__JACPPR01;s__
H4102R2B235	SAMN37683405	76.3323	7.03762	0.601933	0.0325066	4653590	2196	2371	10549	10549	2330	2206	2119.12	1961.9	0.910733	5873	d__Bacteria;p__Chloroflexota;c__Anaerolineae;o__Anaerolineales;f__VGOW01;g__VGOW01;s__
H5102R1B189	SAMN37683406	76.2539	0	0.56387	0.0234942	1455017	585	612	10631	10631	2839	2676	2487.21	2375.71	0.919696	1729	d__Bacteria;p__Desulfobacterota_B;c__Binatia;o__UBA9968;f__UBA9968;g__UBA9968;s__
H4302R3B167	SAMN37683407	76.2539	1.72414	0.606264	0.0162169	2441179	574	655	26608	19707	5661	4761	4252.93	3717.24	0.91743	2626	d__Bacteria;p__Chloroflexota;c__Anaerolineae;o__Anaerolineales;f__VGOW01;g__VGOW01;s__
H5202R3B157	SAMN37683408	75.8621	0	0.446712	0.0234782	1737075	58	60	192005	192005	86273	86273	29949.6	28947.9	0.9125	1686	d__Bacteria;p__Omnitrophota;c__Koll11;o__GIF10;f__UBA12090;g__UBA12090;s__UBA12090 sp919902675
H5102R2B270	SAMN37683409	75.7837	0.15674	0.550598	0.0227892	1136974	416	434	10081	10081	3217	3108	2733.11	2618.72	0.922668	1353	d__Bacteria;p__Desulfobacterota_B;c__Binatia;o__UBA9968;f__UBA9968;g__UBA9968;s__UBA9968 sp001799045
H5102R3B296	SAMN37683410	75.7053	0.689655	0.705899	0.021188	3291665	925	1040	28047	20563	4615	4146	3558.56	3158.42	0.922605	3799	d__Bacteria;p__Methylomirabilota;c__Methylomirabilia;o__Rokubacteriales;f__CSP1-6;g__UBA12499;s__UBA12499 sp001788395
H4102R1B186	SAMN37683411	75.7053	9.09091	0.560709	0.0318237	3306525	1143	1162	27503	27503	3574	3552	2892.85	2844.77	0.859199	4062	d__Bacteria;p__Nitrospirota;c__Nitrospiria;o__Nitrospirales;f__Nitrospiraceae;g__Palsa-1315;s__
H4101R2B060	SAMN37683412	75.5486	0	0.642212	0.0193656	4117394	441	564	64907	45699	13214	10083	9336.49	7284.6	0.879841	4037	d__Bacteria;p__Pseudomonadota;c__Gammaproteobacteria;o__Burkholderiales;f__Burkholderiaceae;g__Cupriavidus;s__Cupriavidus metallidurans
H3202R1B048	SAMN37683413	75.4702	8.93417	0.714252	0.030049	2267608	971	1024	10425	10425	2603	2506	2335.33	2213.86	0.90913	2749	d__Bacteria;p__Eisenbacteria;c__RBG-16-71-46;o__RBG-16-71-46;f__RBG-16-71-46;g__WS-11;s__
H5202R2B067	SAMN37683414	75.4598	0	0.521592	0.0266735	1566723	588	663	23229	23229	3334	2637	2664.49	2351.77	0.879144	1815	d__Bacteria;p__Desulfobacterota_F;c__GWC2-55-46;o__GWC2-55-46;f__DRQE01;g__;s__
H4102R3B268	SAMN37683415	75.3918	1.72414	0.581629	0.0233339	1636521	653	685	13422	13422	2916	2669	2506.16	2384.41	0.903611	2060	d__Bacteria;p__Nitrospirota;c__Nitrospiria;o__Nitrospirales;f__Nitrospiraceae;g__Nitrospira_D;s__
H3202PKB106	SAMN37683416	75.3396	4.46708	0.63232	0.0268513	1567495	753	786	10838	10838	2240	2183	2081.67	1993.16	0.912256	2014	d__Bacteria;p__Pseudomonadota;c__Gammaproteobacteria;o__Burkholderiales;f__SG8-39;g__2-12-FULL-64-23;s__
H1402R1B037	SAMN37683417	75.3292	1.72414	0.361517	0.0182472	1257396	541	569	10097	10097	2597	2523	2324.21	2209.34	0.897824	1617	d__Bacteria;p__Chlamydiota;c__Chlamydiia;o__Chlamydiales;f__Rhabdochlamydiaceae;g__Rhabdochlamydia;s__
H5202R1B010	SAMN37683418	75.2612	1.72414	0.475176	0.0342887	1712298	840	874	13126	10015	2176	2053	2038.45	1955.26	0.879874	1845	d__Bacteria;p__Planctomycetota;c__Brocadiia;o__Brocadiales;f__Brocadiaceae;g__JACVXV01;s__
H5102R3B338	SAMN37683419	75.2194	3.44828	0.570957	0.0182027	3284908	1466	1594	13641	13641	2455	2313	2240.73	2059.88	0.91866	4204	d__Bacteria;p__Bdellovibrionota;c__Bdellovibrionia;o__Bdellovibrionales;f__JAMPXM01;g__;s__
H4302R3B196	SAMN37683420	75	0.15674	0.556072	0.022845	2026931	736	769	20788	15516	3183	3042	2753.98	2632.91	0.912966	2331	d__Bacteria;p__Desulfobacterota_B;c__Binatia;o__UBA9968;f__UBA9968;g__UBA9968;s__UBA9968 sp001799045
H5102R1B200	SAMN37683421	74.2947	3.44828	0.706624	0.0265415	1430033	509	552	11437	11437	3223	3135	2809.5	2589.53	0.907987	1787	d__Bacteria;p__Methylomirabilota;c__Methylomirabilia;o__Methylomirabilales;f__JACPAU01;g__JACPAU01;s__
H3202PKB080	SAMN37683422	74.2163	0	0.473684	0.0117815	1364001	63	70	116006	75433	32719	29087	21650.8	19477	0.922169	1269	d__Bacteria;p__Nitrospirota;c__Nitrospiria;o__SBBL01;f__SBBA01;g__JACPZM01;s__
H3202R1B034	SAMN37683423	74.185	4.17973	0.611958	0.0212666	1361953	511	537	11445	11445	3213	3057	2665.27	2535.24	0.897676	1652	d__Bacteria;p__Nitrospirota;c__Nitrospiria;o__Nitrospirales;f__Nitrospiraceae;g__2-02-FULL-62-14;s__
H4101R1B019	SAMN37683424	74.1379	1.88088	0.579467	0.0220007	1301644	352	423	26176	20128	5204	3670	3697.85	3060.6	0.892074	1552	d__Bacteria;p__Nitrospirota;c__Nitrospiria;o__Nitrospirales;f__Nitrospiraceae;g__Nitrospira_D;s__
H5202R3B125	SAMN37683425	73.9812	0	0.476418	0.0335395	1706225	835	869	12814	12814	2112	2021	2043.38	1959.52	0.870283	1896	d__Bacteria;p__Planctomycetota;c__Brocadiia;o__Brocadiales;f__Brocadiaceae;g__JACVXV01;s__
H4102R2B222	SAMN37683426	73.9812	0.501567	0.471854	0.0329967	1879638	982	1010	9854	7004	2005	1961	1914.09	1860.39	0.862143	2201	d__Bacteria;p__Planctomycetota;c__Brocadiia;o__Brocadiales;f__Brocadiaceae;g__JACVXV01;s__
H4101R3B093	SAMN37683427	73.9812	1.01881	0.533104	0.0204933	1641627	350	373	19463	17071	6359	5857	4690.36	4399.32	0.933756	1675	d__Bacteria;p__Elusimicrobiota;c__Elusimicrobia;o__JACQPE01;f__JACQPE01;g__;s__
H5102R1B202	SAMN37683428	73.8245	3.44828	0.458259	0.0412981	1524724	755	777	7499	6790	2147	2115	2019.5	1961.92	0.892253	2029	d__Bacteria;p__Pseudomonadota;c__Gammaproteobacteria;o__Burkholderiales;f__Nitrosomonadaceae;g__Nitrosomonas;s__Nitrosomonas sp919902625
H4102R2B247	SAMN37683429	73.6364	3.76176	0.412765	0.0231828	1623867	642	670	12061	11474	2954	2797	2529.39	2420.85	0.866588	1898	d__Bacteria;p__Nitrospirota;c__Thermodesulfovibrionia;o__UBA6902;f__BMS3Bbin08;g__;s__
H3202R1B060	SAMN37683430	73.6364	0.15674	0.550977	0.0230997	1298997	359	406	22146	17986	4872	4206	3618.38	3188.81	0.936172	1585	d__Bacteria;p__Actinomycetota;c__Acidimicrobiia;o__Acidimicrobiales;f__Ilumatobacteraceae;g__;s__
H3202PKB140	SAMN37683431	73.511	2.03762	0.519255	0.0195896	1031094	298	315	14491	14491	4309	4164	3460.05	3269.63	0.945654	1262	d__Bacteria;p__Margulisbacteria;c__Marinamargulisbacteria;o__;f__;g__;s__
H3202PKB113	SAMN37683432	73.3542	0.15674	0.38674	0.0264089	1328034	610	647	10062	10062	2448	2308	2177.1	2052.03	0.856138	1647	d__Bacteria;p__Planctomycetota;c__Brocadiia;o__Brocadiales;f__Brocadiaceae;g__2-12-FULL-39-13;s__2-12-FULL-39-13 sp001824485
H5202R2B049	SAMN37683433	73.3072	3.05643	0.616303	0.0249755	923691	318	338	15548	10643	3653	3326	2904.69	2727.7	0.899135	1144	d__Bacteria;p__Pseudomonadota;c__Gammaproteobacteria;o__Acidiferrobacterales;f__UBA6901;g__UBA6901;s__
H4102R2B223	SAMN37683434	73.2759	1.72414	0.484623	0.0258008	1271282	92	139	82876	82876	25418	20640	13818.3	9112.75	0.866997	1163	d__Bacteria;p__Planctomycetota;c__MHYJ01;o__JACQXL01;f__JACQXL01;g__JACRIK01;s__
H3202PKB070	SAMN37683435	73.1191	0	0.550832	0.0206934	1165968	339	407	24694	19918	5009	3606	3439.43	2848.08	0.92651	1405	d__Bacteria;p__Actinomycetota;c__Acidimicrobiia;o__Acidimicrobiales;f__Ilumatobacteraceae;g__;s__
H1402R3B054	SAMN37683436	72.9624	0	0.466412	0.0243549	1239214	479	520	13527	13527	2936	2536	2587.09	2375.39	0.900389	1511	d__Bacteria;p__Nitrospirota;c__Nitrospiria;o__JACRHA01;f__JACRHA01;g__JACRHA01;s__
H3202R1B014	SAMN37683437	72.6646	4.62382	0.63176	0.0309926	1024133	527	528	9382	9382	2030	2027	1943.33	1939.46	0.910899	1377	d__Bacteria;p__Pseudomonadota;c__Gammaproteobacteria;o__Acidiferrobacterales;f__Sulfurifustaceae;g__SCRL01;s__
H5101R1B014	SAMN37683438	72.6176	0	0.634091	0.025035	1125845	308	365	21298	21298	5138	4072	3655.34	3069.38	0.907179	1229	d__Bacteria;p__Pseudomonadota;c__Gammaproteobacteria;o__Acidiferrobacterales;f__Sulfurifustaceae;g__SCRL01;s__
H5102R1B187	SAMN37683439	72.5705	3.60502	0.580083	0.022819	1589755	880	915	7582	6334	1853	1831	1806.54	1736.76	0.907483	2245	d__Bacteria;p__Nitrospirota;c__Nitrospiria;o__Nitrospirales;f__Nitrospiraceae;g__Nitrospira_D;s__
H5202R3B161	SAMN37683440	72.4922	0	0.384186	0.016935	1806182	185	207	34519	34519	14137	13275	9763.15	8721.85	0.926908	1619	d__Bacteria;p__Bacteroidota;c__UBA10030;o__UBA10030;f__F1-140-MAGs086;g__;s__
H4302R1B099	SAMN37683441	72.1003	6.03448	0.683319	0.0251228	2092064	260	340	21167	20141	8138	7071	8046.4	6150.25	0.930505	1999	d__Bacteria;p__Planctomycetota;c__SBBH01;o__;f__;g__;s__
H4102R1B163	SAMN37683442	71.7555	4.78056	0.61218	0.0172587	2457310	367	417	22065	22065	7420	7038	6695.67	5891.41	0.908936	2569	d__Bacteria;p__Pseudomonadota;c__Alphaproteobacteria;o__Caulobacterales;f__Parvularculaceae;g__CV81;s__
H1402R2B048	SAMN37683443	71.6771	3.44828	0.553378	0.0273851	1116867	542	574	10256	9805	2217	2179	2060.64	1945.05	0.902769	1579	d__Bacteria;p__Chloroflexota;c__Dehalococcoidia;o__JACVQG01;f__JAHKAY01;g__;s__
H5102R2B256	SAMN37683444	71.6301	2.29885	0.46328	0.0260928	1396620	616	650	10930	10855	2564	2347	2267.24	2146.32	0.919567	1839	d__Bacteria;p__Nitrospirota;c__Nitrospiria;o__JACRHA01;f__JACRHA01;g__JACRHA01;s__
H5102R1B210	SAMN37683445	71.5517	5.17241	0.600274	0.0236008	2727793	1276	1384	12312	11285	2365	2222	2137.77	1969.71	0.907652	3549	d__Bacteria;p__Chloroflexota;c__Anaerolineae;o__Anaerolineales;f__VGOW01;g__VGOW01;s__
H4101R3B104	SAMN37683446	71.2382	5.79937	0.57907	0.023228	1168126	512	524	10474	10474	2636	2546	2281.5	2227.99	0.913938	1509	d__Bacteria;p__Nitrospirota;c__Nitrospiria;o__Nitrospirales;f__Nitrospiraceae;g__Nitrospira_D;s__
H4102R1B198	SAMN37683447	71.0972	1.17555	0.640095	0.0165008	1550620	653	704	10995	9829	2631	2484	2374.61	2201.48	0.891509	2088	d__Bacteria;p__Chloroflexota;c__Dehalococcoidia;o__SM23-28-2;f__RBG-16-64-32;g__CF-162;s__
H5202R3B097	SAMN37683448	71.0031	0	0.631081	0.0200257	3066966	217	223	81287	81287	25790	25663	14133.5	13750.5	0.935091	2881	d__Bacteria;p__Elusimicrobiota;c__Elusimicrobia;o__UBA1565;f__UBA9628;g__GWA2-66-18;s__
H4101R2B072	SAMN37683449	70.9248	1.72414	0.544722	0.0213658	3370184	1573	1681	12332	9888	2306	2238	2142.52	2004.17	0.932449	4478	d__Bacteria;p__Spirochaetota;c__Leptospirae;o__Turneriellales;f__Turneriellaceae;g__Turneriella;s__
H5102R1B216	SAMN37683450	70.768	2.06897	0.527461	0.0261568	1211526	682	724	5888	5888	1878	1821	1776.43	1672.43	0.896525	1536	d__Bacteria;p__Planctomycetota;c__Brocadiia;o__Brocadiales;f__2-02-FULL-50-16-A;g__2-12-FULL-52-36;s__
H4302R1B154	SAMN37683451	70.6113	3.76176	0.414875	0.0249267	2074442	1072	1106	9911	8968	2050	1997	1935.11	1873.28	0.849315	2292	d__Bacteria;p__UBA9089;c__CG2-30-40-21;o__CG2-30-40-21;f__CG2-30-40-21;g__CG2-30-40-21;s__
H4302R1B127	SAMN37683452	70.6113	0	0.556765	0.0227095	1935779	578	620	18551	17006	3956	3656	3349.1	3117.05	0.912861	2144	d__Bacteria;p__Desulfobacterota_B;c__Binatia;o__UBA9968;f__UBA9968;g__UBA9968;s__UBA9968 sp001799045
H5102R3B294	SAMN37683453	70.5329	1.72414	0.399083	0.031808	1120533	501	540	10765	9789	2505	2241	2236.59	2067.84	0.895054	1125	d__Bacteria;p__Nitrospirota;c__Thermodesulfovibrionia;o__UBA6902;f__BMS3Bbin08;g__JACQXH01;s__
H5102R1B165	SAMN37683454	70.5329	1.72414	0.682051	0.0140338	2454972	131	179	68457	57253	23490	18565	18740.2	13708.2	0.921472	2219	d__Bacteria;p__Gemmatimonadota;c__Gemmatimonadetes;o__Gemmatimonadales;f__Gemmatimonadaceae;g__PNKL01;s__
H4101R3B109	SAMN37683455	70.3762	1.72414	0.442458	0.0167761	742237	302	338	14640	11246	2751	2316	2457.74	2185.32	0.901882	813	d__Bacteria;p__Nitrospirota;c__Thermodesulfovibrionia;o__Thermodesulfovibrionales;f__UBA1546;g__UBA1546;s__
H4302R3B198	SAMN37683456	70.3501	1.72414	0.7143	0.018752	1152289	602	642	10488	10488	2016	1916	1914.1	1794.08	0.929072	1559	d__Bacteria;p__Chloroflexota;c__Limnocylindria;o__P2-11E;f__P2-11E;g__;s__
H3202R1B047	SAMN37683457	70.2978	1.72414	0.399514	0.0251829	967975	442	472	8197	6626	2490	2258	2189.99	2044.44	0.917296	941	d__Bacteria;p__Nitrospirota;c__Thermodesulfovibrionia;o__UBA6902;f__BMS3Bbin08;g__JACQXH01;s__
H5102R2B264	SAMN37683458	70.0627	0	0.605443	0.0211795	1227457	563	613	11112	9714	2365	2279	2180.21	2001.56	0.883073	1659	d__Bacteria;p__Nitrospirota;c__Nitrospiria;o__Nitrospirales;f__Nitrospiraceae;g__40CM-3-62-11;s__
H4302R1B121	SAMN37683459	69.9843	4.33647	0.635797	0.0227753	1629328	469	492	32349	32349	4687	4381	3474.05	3307.15	0.920869	1863	d__Bacteria;p__Pseudomonadota;c__Gammaproteobacteria;o__Burkholderiales;f__SG8-41;g__PALSA-1004;s__
H4102R3B270	SAMN37683460	69.5402	2.3511	0.575127	0.0407518	2532508	730	741	30423	30423	5123	5013	3469.19	3416.92	0.88204	3122	d__Bacteria;p__Nitrospirota;c__Nitrospiria;o__Nitrospirales;f__Nitrospiraceae;g__Palsa-1315;s__
H1402R1B012	SAMN37683461	69.5298	0	0.578637	0.0290848	2382533	227	294	54646	31550	11706	9876	10495.7	8101.26	0.914621	2294	d__Bacteria;p__Pseudomonadota;c__Gammaproteobacteria;o__Pseudomonadales;f__Pseudohongiellaceae;g__UBA5078;s__
H5202R3B136	SAMN37683462	69.5141	0.626959	0.418482	0.0187609	1663162	956	1016	7684	7684	1796	1745	1739.71	1636.38	0.911807	2212	d__Bacteria;p__Bacteroidota;c__Bacteroidia;o__Chitinophagales;f__Chitinophagaceae;g__Sediminibacterium;s__
H3202PKB082	SAMN37683463	69.1432	0.862069	0.668953	0.0230433	1950537	991	1047	7047	7047	2120	2013	1968.25	1861.07	0.906817	2643	d__Bacteria;p__Pseudomonadota;c__Alphaproteobacteria;o__Rhodospirillales_A;f__2-12-FULL-67-15;g__2-12-FULL-67-15;s__
H5202R2B068	SAMN37683464	68.9655	0	0.65312	0.0132431	1399910	167	236	44401	27726	14594	9279	8382.69	5902.97	0.905608	1530	d__Bacteria;p__Actinomycetota;c__Acidimicrobiia;o__UBA5794;f__UBA11373;g__;s__
H1402R2B049	SAMN37683465	68.9655	3.05643	0.623311	0.0151811	1593275	583	645	15811	15811	3183	2909	2732.89	2468.95	0.929374	2107	d__Bacteria;p__Actinomycetota;c__Acidimicrobiia;o__IMCC26256;f__VFJJ01;g__;s__
H5102R1B205	SAMN37683466	68.8871	0	0.618768	0.0208349	1193480	448	518	11402	11200	3093	2769	2664.02	2302.32	0.858319	1485	d__Bacteria;p__Pseudomonadota;c__Gammaproteobacteria;o__Acidiferrobacterales;f__UBA6901;g__JACREH01;s__
H5102R2B275	SAMN37683467	68.7774	3.44828	0.523529	0.0263707	4902742	2477	2612	12918	12918	2114	2020	1979.31	1876.42	0.891349	5367	d__Bacteria;p__Bacteroidota;c__Bacteroidia;o__Chitinophagales;f__Saprospiraceae;g__UBA6168;s__
H5102R1B224	SAMN37683468	68.72	0	0.585372	0.04468	1457681	826	920	6510	6510	1855	1754	1764.75	1583.32	0.88943	2007	d__Bacteria;p__Desulfobacterota;c__Syntrophia;o__Syntrophales;f__UBA5619;g__UBA5619;s__UBA5619 sp919902745
H1402R2B047	SAMN37683469	68.652	0.862069	0.636761	0.0188335	1875864	330	371	37597	29799	8180	7155	5684.44	5045.91	0.856605	2067	d__Bacteria;p__Pseudomonadota;c__Gammaproteobacteria;o__Burkholderiales;f__SG8-41;g__SG8-41;s__
H5102R3B327	SAMN37683470	68.6207	3.60502	0.697258	0.0197301	1951789	669	730	14281	10813	3484	3219	2917.47	2671	0.934194	2178	d__Bacteria;p__Acidobacteriota;c__Polarisedimenticolia;o__Gp22-AA2;f__Gp22-AA2;g__Gp22-AA3;s__
H5102R1B215	SAMN37683471	68.6207	1.72414	0.591194	0.0214024	1481788	366	404	25679	25679	5118	4819	4048.6	3665.51	0.893311	1738	d__Bacteria;p__Pseudomonadota;c__Gammaproteobacteria;o__Acidiferrobacterales;f__Sulfurifustaceae;g__;s__
H3202PKB069	SAMN37683472	68.6207	3.60502	0.630824	0.0328654	1001463	536	540	10258	10258	1961	1933	1868.4	1853.99	0.908855	1342	d__Bacteria;p__Pseudomonadota;c__Gammaproteobacteria;o__Acidiferrobacterales;f__Sulfurifustaceae;g__SCRL01;s__
H5102R3B310	SAMN37683473	68.5423	0	0.564157	0.0233774	1116566	408	427	10672	10672	3293	3127	2736.68	2612.15	0.922243	1300	d__Bacteria;p__Desulfobacterota_B;c__Binatia;o__UBA9968;f__UBA9968;g__UBA9968;s__
H5102R2B279	SAMN37683474	68.1818	2.03762	0.490241	0.0209802	2407895	1167	1221	14570	11837	2227	2174	2063.32	1971.48	0.895519	3145	d__Bacteria;p__Bacteroidota;c__UBA10030;o__UBA10030;f__UBA6906;g__CAADGV01;s__
H4302R1B106	SAMN37683475	68.0669	1.88088	0.663286	0.0211596	1905088	1147	1231	5420	5420	1699	1648	1660.93	1546.84	0.869165	2661	d__Bacteria;p__Methylomirabilota;c__Methylomirabilia;o__Methylomirabilales;f__2-02-FULL-66-22;g__2-02-FULL-66-22;s__
H5102R3B289	SAMN37683476	68.0094	1.72414	0.639924	0.0303364	999530	352	355	29164	29164	3341	3291	2839.57	2814.73	0.942407	1233	d__Bacteria;p__Nitrospirota;c__Nitrospiria;o__Nitrospirales;f__NS-4;g__SCTG01;s__
H5102R2B280	SAMN37683477	67.9467	3.76176	0.432819	0.020102	1498464	581	625	10882	10882	2997	2862	2579.11	2395.4	0.909318	1922	d__Bacteria;p__Nitrospirota;c__Thermodesulfovibrionia;o__Thermodesulfovibrionales;f__UBA1546;g__SCSY01;s__SCSY01 sp919901705
H4302R1B130	SAMN37683478	67.8945	5.32915	0.429418	0.0224689	2595907	1408	1471	9944	9160	1904	1865	1843.68	1764.29	0.908422	3506	d__Bacteria;p__Bacteroidota;c__Bacteroidia;o__Chitinophagales;f__Chitinophagaceae;g__JJ008;s__
H4102R1B172	SAMN37683479	67.79	0.862069	0.610544	0.0190793	1314874	228	244	27509	25678	8833	8224	5766.99	5385.59	0.889291	1462	d__Bacteria;p__Pseudomonadota;c__Gammaproteobacteria;o__Acidiferrobacterales;f__Sulfurifustaceae;g__Sulfuricaulis;s__
H1402R1B019	SAMN37683480	67.3824	6.89655	0.650152	0.0208057	2932416	1437	1553	12661	11705	2239	2127	2040.65	1887.48	0.892337	3738	d__Bacteria;p__Chloroflexota;c__Dehalococcoidia;o__SHYD01;f__SHYD01;g__SHYD01;s__
H5202R2B066	SAMN37683481	67.3302	1.72414	0.413829	0.02366	1754324	999	1035	8491	8491	1795	1748	1756.08	1694.65	0.903005	2417	d__Bacteria;p__Bacteroidota;c__Bacteroidia;o__Chitinophagales;f__Chitinophagaceae;g__Sediminibacterium;s__
H4302R3B208	SAMN37683482	67.2884	1.88088	0.671143	0.0233051	1674418	815	859	8186	8186	2247	2148	2054.5	1948.23	0.88521	2059	d__Bacteria;p__Methylomirabilota;c__Methylomirabilia;o__Methylomirabilales;f__2-02-FULL-66-22;g__2-02-FULL-66-22;s__2-02-FULL-66-22 sp001771285
H5102R2B287	SAMN37688414	67.2414	1.01881	0.61001	0.0155849	2521282	215	256	56134	56134	16556	13060	11726.9	9846.1	0.937696	2212	d__Bacteria;p__UBA8481;c__UBA8481;o__UBA8481;f__UBA8481;g__;s__
H5102R1B208	SAMN37688415	67.2414	0.689655	0.704351	0.0150775	1596661	320	376	57015	19318	6429	5599	4989.57	4234.42	0.928009	1735	d__Bacteria;p__Methylomirabilota;c__Methylomirabilia;o__Rokubacteriales;f__CSP1-6;g__UBA12499;s__UBA12499 sp001788395
H5202R2B027	SAMN37688416	67.163	0	0.527494	0.0118605	2079685	277	420	24370	22098	8584	6035	7507.89	4918.01	0.882613	2052	d__Bacteria;p__Chloroflexota;c__Anaerolineae;o__Anaerolineales;f__VGOW01;g__VGOW01;s__VGOW01 sp919901875
H4302R3B225	SAMN37688417	67.0846	2.58621	0.583299	0.0241246	4788443	2018	2072	25614	25614	2550	2490	2372.87	2309.63	0.87307	5696	d__Bacteria;p__Planctomycetota;c__Phycisphaerae;o__Sedimentisphaerales;f__SG8-4;g__GCA-020343675;s__
H3202R1B040	SAMN37688418	66.9383	2.74295	0.444458	0.0437908	1196144	728	742	6849	6849	1638	1627	1643.05	1610.89	0.925393	1710	d__Bacteria;p__Desulfobacterota_F;c__GWC2-55-46;o__UBA9637;f__UBA9637;g__JACRNJ01;s__
H5102R3B305	SAMN37688419	66.7712	0.940439	0.397949	0.0219833	785236	382	402	7468	7468	2169	2051	2055.59	1949.69	0.928856	1022	d__Bacteria;p__Omnitrophota;c__Koll11;o__UBA10183;f__UBA10183;g__UBA10183;s__UBA10183 sp003485765
H3202PKB127B	SAMN37688420	66.7241	0	0.521481	0.0183692	1013019	218	230	15869	15869	6675	5755	4646.88	4401.95	0.895192	1127	d__Bacteria;p__Desulfobacterota_F;c__GWC2-55-46;o__GWC2-55-46;f__DRQE01;g__;s__
H4102R1B193	SAMN37688421	66.6614	3.44828	0.550233	0.0252902	1334254	499	509	13138	13138	3288	3131	2673.86	2619.36	0.903417	1635	d__Bacteria;p__Pseudomonadota;c__Gammaproteobacteria;o__Burkholderiales;f__Nitrosomonadaceae;g__VFJL01;s__VFJL01 sp919902515
H5101R1B016	SAMN37688422	66.4734	2.58621	0.442184	0.0211171	730555	353	382	8101	8101	2268	2048	2069.56	1905.33	0.9133	881	d__Bacteria;p__Nitrospirota;c__Thermodesulfovibrionia;o__Thermodesulfovibrionales;f__UBA1546;g__UBA1546;s__
H5102R2B276	SAMN37688423	66.3793	0	0.65696	0.0130061	2389137	66	76	205494	153318	62414	51351	36199	31432.3	0.943655	2222	d__Bacteria;p__Elusimicrobiota;c__Elusimicrobia;o__UBA1565;f__UBA9628;g__;s__
H4302R1B111	SAMN37688424	66.2226	5.67398	0.670296	0.0175619	1529680	742	797	8395	8395	2295	2190	2061.56	1918.49	0.916247	2019	d__Bacteria;p__Chloroflexota;c__Dehalococcoidia;o__JACVQG01;f__JAHKAY01;g__;s__
H5102R1B162	SAMN37688425	66.1442	0	0.455688	0.0167166	977080	102	120	29384	29384	9963	9379	9579.22	8138.58	0.937278	1070	d__Bacteria;p__Omnitrophota;c__Koll11;o__Velamenicoccales;f__Velamenicoccaceae;g__Phelpsiimicrobium;s__
H1402R3B059	SAMN37688426	66.0345	7.83699	0.618609	0.0447938	3229271	1314	1367	19041	19041	2841	2769	2457.59	2361.26	0.896671	3927	d__Bacteria;p__Pseudomonadota;c__Gammaproteobacteria;o__Burkholderiales;f__SG8-41;g__PALSA-1004;s__
H5102R2B261	SAMN37688427	65.8934	0	0.705041	0.02258	994015	332	356	22434	13731	3564	3355	2994.02	2791.5	0.913561	1213	d__Bacteria;p__Methylomirabilota;c__Methylomirabilia;o__Methylomirabilales;f__JACPAU01;g__JACPAU01;s__
H4302R1B128	SAMN37688428	65.8203	4.46708	0.710919	0.0338427	1461640	843	927	6866	6866	1786	1677	1733.86	1575.74	0.922919	2071	d__Bacteria;p__Chloroflexota;c__Limnocylindria;o__P2-11E;f__P2-11E;g__;s__
H4102R1B189	SAMN37688429	65.5172	5.32915	0.560108	0.0252111	3050953	1173	1340	34488	34488	2973	2772	2600.98	2274.41	0.868182	4008	d__Bacteria;p__Nitrospirota;c__Nitrospiria;o__Nitrospirales;f__Nitrospiraceae;g__Nitrospira_F;s__
H5202R1B006	SAMN37688430	65.4389	0	0.450101	0.0388792	943964	465	466	9091	9091	2139	2139	2030.03	2025.46	0.885054	1336	d__Bacteria;p__Pseudomonadota;c__Gammaproteobacteria;o__Burkholderiales;f__Nitrosomonadaceae;g__Nitrosomonas;s__Nitrosomonas sp919902625
H4102R3B278	SAMN37688431	65.3866	1.88088	0.469451	0.0322024	1065995	549	562	8870	8870	2057	2012	1941.7	1896.24	0.865164	1260	d__Bacteria;p__Planctomycetota;c__Brocadiia;o__Brocadiales;f__Brocadiaceae;g__JACVXV01;s__
H5102R2B277	SAMN37688432	64.6238	2.29885	0.384022	0.022854	1540817	688	740	10286	10286	2558	2410	2239.56	2081.36	0.896143	2095	d__Bacteria;p__Nitrospinota;c__UBA9942;o__UBA9942;f__UBA9942;g__PLOWO2-12-39-15;s__
H4102R2B219	SAMN37688433	64.5768	4.71264	0.696325	0.0422304	2429441	1496	1654	7206	5692	1633	1567	1623.96	1467.82	0.919265	3484	d__Bacteria;p__Methylomirabilota;c__Methylomirabilia;o__Rokubacteriales;f__CSP1-6;g__UBA12499;s__UBA12499 sp001788395
H5102R1B190	SAMN37688434	64.4671	0.501567	0.638089	0.0267486	1137989	546	622	9611	9611	2262	2065	2084.23	1828.34	0.907832	1573	d__Bacteria;p__Pseudomonadota;c__Gammaproteobacteria;o__Acidiferrobacterales;f__Sulfurifustaceae;g__CAKKRZ01;s__CAKKRZ01 sp919902925
H5102R3B306	SAMN37688435	64.4201	1.72414	0.694948	0.0255362	3060340	479	539	34820	34820	9460	8715	6389.02	5668.18	0.921261	2846	d__Bacteria;p__Planctomycetota;c__MHYJ01;o__WSZJ01;f__;g__;s__
H5102R1B220	SAMN37688436	64.2633	3.44828	0.696985	0.0203068	1886483	1002	1168	13214	9438	1947	1743	1882.72	1613.64	0.926778	2705	d__Bacteria;p__Chloroflexota;c__Limnocylindria;o__P2-11E;f__P2-11E;g__CF-39;s__
H1402R2B050	SAMN37688437	64.1588	0.15674	0.649871	0.033328	1917426	979	1042	9562	9562	2044	1976	1958.56	1839.28	0.875	2543	d__Bacteria;p__Chloroflexota;c__Dehalococcoidia;o__SHYB01;f__;g__;s__
H3202PKB089	SAMN37688438	64.0752	1.69279	0.662454	0.0271201	1584725	904	962	8168	7610	1798	1712	1753.01	1646.44	0.929114	2203	d__Bacteria;p__Methylomirabilota;c__Methylomirabilia;o__Rokubacteriales;f__CSP1-6;g__;s__
H5102R3B315	SAMN37688439	63.8401	3.9185	0.465095	0.0258	1207960	541	567	12434	12434	2458	2380	2232.83	2127.44	0.919736	1576	d__Bacteria;p__Nitrospirota;c__Nitrospiria;o__JACRHA01;f__JACRHA01;g__JACRHA01;s__
H3202R1B016B	SAMN37688440	63.7931	0	0.325081	0.0131746	1477284	33	46	223562	223562	116484	69945	44766.2	32086.6	0.946056	1337	d__Bacteria;p__Bacteroidota;c__UBA10030;o__UBA10030;f__UBA8401;g__;s__
H5102R3B303	SAMN37688441	63.3229	2.06897	0.528577	0.0244118	1044977	575	609	6570	6570	1869	1809	1817.35	1714.74	0.902034	1307	d__Bacteria;p__Planctomycetota;c__Brocadiia;o__Brocadiales;f__2-02-FULL-50-16-A;g__2-12-FULL-52-36;s__
H5102R3B307	SAMN37688442	63.2445	0.862069	0.581141	0.02643	1569024	944	991	6602	5851	1679	1642	1662.1	1582.71	0.909397	2256	d__Bacteria;p__Nitrospirota;c__Nitrospiria;o__Nitrospirales;f__Nitrospiraceae;g__Nitrospira_D;s__
H3202PKB110	SAMN37688443	63.1661	0	0.718187	0.0186997	1503964	119	137	71644	65290	22501	20219	12638.4	10968	0.917444	1403	d__Bacteria;p__Eisenbacteria;c__RBG-16-71-46;o__RBG-16-71-46;f__RBG-16-71-46;g__WS-11;s__
H5101R1B100	SAMN37688444	63.1034	1.72414	0.450737	0.0227423	1099118	500	528	7240	6280	2452	2302	2198.24	2080.28	0.898788	1383	d__Bacteria;p__Desulfobacterota_F;c__GWC2-55-46;o__UBA9637;f__UBA9637;g__;s__
H4302R1B156	SAMN37688445	62.8997	3.21317	0.486862	0.0203618	1527068	758	787	8027	7743	2152	2104	2014.6	1939.77	0.918643	2057	d__Bacteria;p__Desulfobacterota_F;c__JAENJC01;o__JAENJC01;f__JAENJC01;g__;s__
H5102R2B278	SAMN37688446	62.7743	1.72414	0.547533	0.0221362	1565670	667	731	9902	8644	2560	2448	2347.33	2140.82	0.924195	2064	d__Bacteria;p__Pseudomonadota;c__Gammaproteobacteria;o__Burkholderiales;f__Gallionellaceae;g__Sideroxyarcus;s__
H4302R3B194	SAMN37688447	62.4086	0.15674	0.392807	0.0236202	737173	325	341	7226	7226	2551	2411	2268.22	2160.8	0.901215	852	d__Bacteria;p__Nitrospirota;c__Thermodesulfovibrionia;o__UBA6902;f__BMS3Bbin08;g__;s__
H4302R3B178	SAMN37688448	61.9906	1.72414	0.413629	0.020133	1855096	915	962	18599	18599	2133	2046	2027.43	1926.3	0.899716	2232	d__Bacteria;p__UBA9089;c__UBA9088;o__UBA9088;f__JAGUXG01;g__JAGUXG01;s__
H1402R3B060	SAMN37688449	61.8025	4.32602	0.53247	0.0192329	2516206	1540	1585	6909	6909	1668	1648	1633.9	1587.23	0.911163	3561	d__Bacteria;p__Acidobacteriota;c__Blastocatellia;o__Pyrinomonadales;f__Pyrinomonadaceae;g__OLB17;s__
H5202R3B129	SAMN37688450	61.7555	0	0.523317	0.0169051	2626201	484	634	42391	19041	7540	5327	5426.04	4119.18	0.882208	2821	d__Bacteria;p__Chloroflexota;c__Anaerolineae;o__Anaerolineales;f__VGOW01;g__VGOW01;s__VGOW01 sp919901875
H5202R2B058	SAMN37688451	61.7555	0	0.475402	0.0354327	1054326	500	519	13116	13116	2252	2158	2108.65	2027.8	0.896893	1098	d__Bacteria;p__Planctomycetota;c__Brocadiia;o__Brocadiales;f__Brocadiaceae;g__JACVXV01;s__
H5102R2B267	SAMN37688452	61.5987	1.88088	0.696095	0.0205345	1711621	693	741	9896	9896	2849	2689	2469.87	2307.9	0.934135	2006	d__Bacteria;p__Acidobacteriota;c__Polarisedimenticolia;o__Gp22-AA2;f__Gp22-AA2;g__Gp22-AA3;s__
H5102R2B237A	SAMN37688453	61.4054	2.58621	0.549677	0.0202985	655800	233	241	11773	11773	3480	3284	2814.59	2719.34	0.920503	814	d__Bacteria;p__Nitrospirota;c__Nitrospiria;o__Nitrospirales;f__Nitrospiraceae;g__Nitrospira_F;s__Nitrospira_F sp919902665
H3202PKB075	SAMN37688454	61.3845	2.03762	0.438982	0.0259864	1002512	561	575	7181	6367	1856	1838	1787.01	1742.16	0.93167	1401	d__Bacteria;p__Desulfobacterota_F;c__GWC2-55-46;o__UBA9637;f__UBA9637;g__JACRNJ01;s__
H4302R3B224	SAMN37688455	61.2853	2.74295	0.420831	0.0246213	2310848	1218	1258	14027	14027	2002	1947	1897.25	1834.89	0.876893	2372	d__Bacteria;p__UBA9089;c__CG2-30-40-21;o__CG2-30-40-21;f__CG2-30-40-21;g__CG2-30-40-21;s__
H4302R1B118	SAMN37688456	61.1285	3.9185	0.423223	0.0319494	903225	394	425	13142	9899	2542	2353	2292.45	2118.15	0.879171	1027	d__Bacteria;p__Planctomycetota;c__Brocadiia;o__Brocadiales;f__Brocadiaceae;g__XYD2-FULL-41-16;s__
H5102R1B195	SAMN37688457	61.1129	2.03762	0.466568	0.028411	1073082	504	526	7780	6313	2353	2303	2129.13	2038.98	0.927423	1418	d__Bacteria;p__Nitrospirota;c__Nitrospiria;o__JACRHA01;f__JACRHA01;g__JACRHA01;s__
H5102R3B335	SAMN37688458	60.8934	1.72414	0.595251	0.0304091	1209697	686	750	7266	7266	1801	1716	1763.41	1611.72	0.900871	1663	d__Bacteria;p__Actinomycetota;c__Thermoleophilia;o__BMS3ABIN01;f__BMS3ABIN01;g__;s__
H4102R1B207	SAMN37688459	60.8934	4.31034	0.443117	0.0207608	1477172	770	805	21217	21217	2021	1916	1918.41	1834.56	0.91115	2113	d__Bacteria;p__Pseudomonadota;c__Alphaproteobacteria;o__Micavibrionales;f__Micavibrionaceae;g__UBA1573;s__
H5102R3B321	SAMN37688460	60.815	0	0.63792	0.0230566	868040	425	446	6931	6740	2289	2123	2042.45	1942.98	0.899126	970	d__Bacteria;p__Chloroflexota;c__Dehalococcoidia;o__UBA3495;f__UBA3495;g__;s__
H3202PKB112	SAMN37688461	60.7367	3.08777	0.667592	0.0242816	1593266	596	643	11191	11191	3128	2917	2673.27	2476.99	0.911622	2013	d__Bacteria;p__Pseudomonadota;c__Alphaproteobacteria;o__Rhodospirillales_A;f__2-12-FULL-67-15;g__;s__
H5102R2B246	SAMN37688462	60.6897	2.58621	0.542737	0.0207673	4712008	2283	2332	9333	9333	2251	2224	2063.95	2020.34	0.909284	5450	d__Bacteria;p__Acidobacteriota;c__Blastocatellia;o__RBC074;f__RBC074;g__RBC074;s__
H5102R2B233	SAMN37688463	60.5172	2.06897	0.641993	0.0308478	867994	348	359	13935	13935	2972	2915	2494.24	2414.75	0.940695	1048	d__Bacteria;p__Nitrospirota;c__Nitrospiria;o__Nitrospirales;f__NS-4;g__SCTG01;s__
H5202R2B028A	SAMN37688464	60.3448	0	0.640272	0.0268467	1325552	195	205	23610	23610	8258	7691	6797.7	6461.23	0.895392	1474	d__Bacteria;p__Pseudomonadota;c__Gammaproteobacteria;o__Acidiferrobacterales;f__Sulfurifustaceae;g__SCRL01;s__SCRL01 sp919902095
H5102R2B273	SAMN37688465	60.1097	0.470219	0.621084	0.019087	1239352	421	451	11117	11117	3654	3413	2943.83	2743.95	0.865652	1425	d__Bacteria;p__Chloroflexota;c__Dehalococcoidia;o__UBA3495;f__UBA3495;g__;s__
H4102R1B161	SAMN37688466	60.0052	0	0.518898	0.0105657	1675000	167	180	26425	26425	10821	10218	10029.9	9304.83	0.897616	1580	d__Bacteria;p__Zixibacteria;c__MSB-5A5;o__GN15;f__FEB-12;g__;s__
H5102R2B283	SAMN37688467	59.9373	0.470219	0.58047	0.0440632	1584692	910	988	7522	7522	1756	1693	1741.42	1603.15	0.884115	2201	d__Bacteria;p__Desulfobacterota;c__Syntrophia;o__Syntrophales;f__UBA5619;g__UBA5619;s__UBA5619 sp919902745
H5102R1B175	SAMN37688468	59.6656	3.76176	0.634414	0.0267806	1354600	843	920	7359	7359	1614	1562	1606.88	1471.55	0.928871	1943	d__Bacteria;p__Pseudomonadota;c__Gammaproteobacteria;o__Burkholderiales;f__SG8-41;g__PALSA-1004;s__
H5102R2B266	SAMN37688469	59.4828	0.689655	0.703804	0.0159581	1710681	361	395	19839	18212	6182	5700	4738.73	4324.51	0.938244	1862	d__Bacteria;p__Methylomirabilota;c__Methylomirabilia;o__Rokubacteriales;f__CSP1-6;g__UBA12499;s__UBA12499 sp001788395
H1402R3B055	SAMN37688470	59.3469	0	0.564938	0.0302474	1306835	671	684	6993	6993	2124	2069	1947.59	1909.47	0.91798	1652	d__Bacteria;p__Desulfobacterota_B;c__Binatia;o__UBA9968;f__UBA9968;g__UBA9968;s__
H5202R1B016	SAMN37688471	59.3103	0.862069	0.61014	0.0276009	1447762	806	810	9623	8367	1843	1841	1796.23	1786.98	0.892243	2129	d__Bacteria;p__Pseudomonadota;c__Gammaproteobacteria;o__Acidiferrobacterales;f__UBA6901;g__UBA6901;s__
H5202R2B060	SAMN37688472	59.2476	0	0.618036	0.0303227	1715393	914	955	8217	8217	1940	1912	1876.8	1795.7	0.917517	2416	d__Bacteria;p__Pseudomonadota;c__Gammaproteobacteria;o__Burkholderiales;f__Rhodocyclaceae;g__JACRAR01;s__
H4101R1B018	SAMN37688473	59.1693	1.72414	0.515947	0.0171264	719447	399	404	5620	5620	1875	1860	1803.13	1780.69	0.939651	982	d__Bacteria;p__Bacteroidota;c__UBA10030;o__UBA10030;f__UBA10030;g__;s__
H5102R1B168	SAMN37688474	59.1588	0	0.643706	0.0279057	791421	326	340	14911	14911	2694	2457	2427.67	2323.59	0.941501	981	d__Bacteria;p__Nitrospirota;c__Nitrospiria;o__Nitrospirales;f__NS-4;g__SCTG01;s__
H4101R3B086	SAMN37688475	59.0909	9.12226	0.422777	0.0339657	1456522	784	815	17165	17165	1794	1757	1857.81	1784	0.882694	1858	d__Bacteria;p__Planctomycetota;c__Brocadiia;o__Brocadiales;f__Brocadiaceae;g__XYD2-FULL-41-16;s__
H1402R1B031	SAMN37688476	59.0596	3.05643	0.665508	0.0355383	2089653	1160	1254	7212	7212	1883	1807	1801.42	1665.64	0.929291	2748	d__Bacteria;p__Elusimicrobiota;c__Elusimicrobia;o__UBA1565;f__UBA1565;g__;s__
H4102R1B171	SAMN37688477	58.8558	0	0.445379	0.0251971	697107	343	350	12376	12376	2068	2041	2032.38	1989.73	0.934214	781	d__Bacteria;p__Nitrospirota;c__Thermodesulfovibrionia;o__Thermodesulfovibrionales;f__UBA1546;g__UBA1546;s__
H5102R2B258	SAMN37688478	58.7774	3.44828	0.612632	0.0398545	1168007	627	650	10735	10735	1886	1832	1862.85	1794.09	0.898022	1552	d__Bacteria;p__Pseudomonadota;c__Gammaproteobacteria;o__Acidiferrobacterales;f__Sulfurifustaceae;g__Sulfuricaulis;s__
H4102R2B220	SAMN37688479	58.6207	0	0.423918	0.0148958	1525204	66	125	75233	75233	34961	18329	23109.2	12154.4	0.856402	1409	d__Bacteria;p__Pseudomonadota;c__Gammaproteobacteria;o__Burkholderiales;f__Nitrosomonadaceae;g__Nitrosomonas;s__Nitrosomonas sp024281675
H4101R1B007	SAMN37688480	58.558	1.72414	0.553158	0.0282857	1345931	791	816	6546	6546	1727	1706	1701.56	1648.68	0.882912	1888	d__Bacteria;p__Pseudomonadota;c__Gammaproteobacteria;o__Burkholderiales;f__Nitrosomonadaceae;g__VFJL01;s__VFJL01 sp919902515
H3202PKB093	SAMN37688481	58.4796	0.783699	0.563927	0.0224368	1481498	569	607	21681	21681	2976	2780	2603.69	2435.17	0.880438	1655	d__Bacteria;p__Desulfobacterota_F;c__GWC2-55-46;o__GWC2-55-46;f__GWC2-55-46;g__JACRLF01;s__
H4302R3B219	SAMN37688482	58.4326	6.42633	0.540173	0.0161388	3308023	1846	1936	8372	8372	1856	1806	1792	1708.22	0.917896	4296	d__Bacteria;p__Bacteroidota;c__UBA10030;o__UBA10030;f__UBA6906;g__UBA11986;s__
H1402R1B015	SAMN37688483	58.4169	1.88088	0.415815	0.0344606	774186	464	474	5787	5466	1688	1653	1668.5	1631.95	0.885188	1003	d__Bacteria;p__Planctomycetota;c__Brocadiia;o__Brocadiales;f__Brocadiaceae;g__XYD2-FULL-41-16;s__
H5102R3B299	SAMN37688484	58.3856	0.574713	0.600216	0.021579	1245065	585	623	9060	9060	2375	2255	2128.32	1997.31	0.907359	1613	d__Bacteria;p__Chloroflexota;c__Anaerolineae;o__Anaerolineales;f__VGOW01;g__VGOW01;s__
H5102R2B262	SAMN37688485	58.3699	1.17555	0.453197	0.0398224	1148849	659	671	8187	8187	1812	1790	1743.32	1711.97	0.894508	1594	d__Bacteria;p__Pseudomonadota;c__Gammaproteobacteria;o__Burkholderiales;f__Nitrosomonadaceae;g__Nitrosomonas;s__Nitrosomonas sp919902625
H5102R3B336	SAMN37688486	58.2288	0	0.602363	0.0182921	2944222	742	773	16539	15309	4739	4620	3967.95	3808.19	0.905785	3126	d__Bacteria;p__Hydrogenedentota;c__Hydrogenedentia;o__Hydrogenedentiales;f__;g__;s__
H4302R1B107	SAMN37688487	58.093	6.34796	0.590663	0.0164491	1273786	534	554	10644	10644	2607	2516	2385.37	2298.4	0.847299	1580	d__Bacteria;p__Chloroflexota;c__Dehalococcoidia;o__UBA6952;f__SHYF01;g__SHYF01;s__
H3202PKB103	SAMN37688488	57.9467	0	0.475903	0.0164744	1055915	79	97	58346	58346	27415	19666	13366	10867.2	0.902361	998	d__Bacteria;p__Nitrospirota;c__Nitrospiria;o__SBBL01;f__SBBA01;g__JACPZM01;s__
H4302R1B153	SAMN37688489	57.7273	1.88088	0.645019	0.01818	5176588	2398	2467	27250	27250	2282	2228	2158.71	2096.85	0.910009	6133	d__Bacteria;p__Acidobacteriota;c__Terriglobia;o__Bryobacterales;f__Bryobacteraceae;g__JACQZT01;s__
H5102R1B194	SAMN37688490	57.6803	6.69279	0.664162	0.0379243	1930575	1114	1214	8024	8024	1780	1690	1733.01	1589.36	0.927964	2576	d__Bacteria;p__Elusimicrobiota;c__Elusimicrobia;o__UBA1565;f__UBA1565;g__;s__
H4301R3B080	SAMN37688491	57.5705	8.57367	0.686442	0.0610503	2611643	1641	1854	11996	11996	1585	1481	1591.49	1407.5	0.934355	3728	d__Bacteria;p__CAKKQC01;c__CAKKQC01;o__CAKKQC01;f__;g__;s__
H4102R3B273	SAMN37688492	57.4451	0	0.445213	0.031697	634500	327	340	8434	8434	2086	1936	1940.37	1862.35	0.933795	715	d__Bacteria;p__Nitrospirota;c__Thermodesulfovibrionia;o__Thermodesulfovibrionales;f__UBA1546;g__UBA1546;s__
H5102R2B232	SAMN37688493	57.4295	4.31034	0.540172	0.0167672	3452618	690	798	25521	15004	5064	4675	5003.79	4324.33	0.868966	3578	d__Bacteria;p__KSB1;c__UBA2214;o__DRLW01;f__QEVD01;g__JABWAN01;s__
H4102R2B244	SAMN37688494	57.4295	1.72414	0.580467	0.0180208	2644910	450	481	37455	37455	8302	7961	5877.58	5496.82	0.912997	2519	d__Bacteria;p__Verrucomicrobiota;c__Verrucomicrobiae;o__Pedosphaerales;f__UBA11358;g__JABFSR01;s__
H4102R2B233	SAMN37688495	57.3668	1.72414	0.445787	0.031192	649833	355	362	7986	7986	1923	1873	1830.52	1793.19	0.937213	726	d__Bacteria;p__Nitrospirota;c__Thermodesulfovibrionia;o__Thermodesulfovibrionales;f__UBA1546;g__UBA1546;s__
H5102R3B293	SAMN37688496	56.9749	2.69592	0.665039	0.0405402	1817498	1055	1171	7507	7384	1766	1652	1722.75	1551.02	0.928036	2413	d__Bacteria;p__Elusimicrobiota;c__Elusimicrobia;o__UBA1565;f__UBA1565;g__;s__
H5202R2B090B	SAMN37688497	56.8966	1.72414	0.432723	0.0241998	2917426	527	558	35392	35392	7474	7196	5535.91	5227.48	0.89117	2955	d__Bacteria;p__Bacteroidota;c__Bacteroidia;o__Bacteroidales;f__Prolixibacteraceae;g__CAINVV01;s__
H4301R2B060	SAMN37688498	56.8495	1.72414	0.380248	0.0325037	2266840	1344	1347	7199	7199	1713	1711	1686.64	1682.72	0.846006	3159	d__Bacteria;p__Pseudomonadota;c__Gammaproteobacteria;o__Pseudomonadales;f__Moraxellaceae;g__Acinetobacter;s__Acinetobacter guillouiae
H5102R2B285	SAMN37688499	56.8182	1.72414	0.443474	0.0216045	1273958	444	478	12988	12988	3518	3325	2869.27	2664.47	0.935718	1580	d__Bacteria;p__Bdellovibrionota;c__O2-12-FULL-43-9;o__2-02-FULL-40-11;f__2-02-FULL-40-11;g__;s__
H4102R1B169	SAMN37688500	56.4107	0.15674	0.630676	0.0340667	1052489	628	641	5709	5531	1686	1650	1675.94	1641.04	0.906768	1468	d__Bacteria;p__Pseudomonadota;c__Gammaproteobacteria;o__Acidiferrobacterales;f__Sulfurifustaceae;g__SCRL01;s__
H5102R2B252	SAMN37688501	56.2696	3.44828	0.63643	0.0283963	1180204	673	761	5507	5391	1797	1669	1753.65	1549.7	0.893866	1730	d__Bacteria;p__Pseudomonadota;c__Gammaproteobacteria;o__Acidiferrobacterales;f__Sulfurifustaceae;g__CAKKRZ01;s__CAKKRZ01 sp919902925
H5102R1B171	SAMN37688502	56.1129	4.07524	0.616941	0.0392579	1627482	806	841	77085	77085	2042	1948	2019.21	1932.08	0.896671	2031	d__Bacteria;p__Pseudomonadota;c__Gammaproteobacteria;o__Acidiferrobacterales;f__Sulfurifustaceae;g__Sulfuricaulis;s__
H5102R2B272	SAMN37688503	55.9561	0.15674	0.455789	0.0384932	1196992	407	420	14374	14374	3563	3537	2941.01	2849.24	0.887101	1440	d__Bacteria;p__Pseudomonadota;c__Gammaproteobacteria;o__Burkholderiales;f__Nitrosomonadaceae;g__Nitrosomonas;s__
H5102R2B257	SAMN37688504	55.9561	6.84431	0.614918	0.0348472	2178701	1243	1273	56388	56388	1713	1683	1752.78	1710.88	0.887833	2648	d__Bacteria;p__Planctomycetota;c__Phycisphaerae;o__UBA1845;f__UBA1845;g__SBAX01;s__
H3202PKB095	SAMN37688505	55.9561	2.03762	0.57976	0.023428	993223	479	497	15246	10646	2232	2117	2073.53	1995.18	0.906669	1328	d__Bacteria;p__Nitrospirota;c__Nitrospiria;o__Nitrospirales;f__Nitrospiraceae;g__Nitrospira_D;s__
H5102R1B176	SAMN37688506	55.8777	3.29154	0.618172	0.0322464	2066365	1211	1248	6063	6063	1745	1704	1706.33	1654.72	0.882484	2601	d__Bacteria;p__Planctomycetota;c__Phycisphaerae;o__UBA1845;f__UBA1845;g__SBAX01;s__
H4101R3B122	SAMN37688507	55.7994	2.45559	0.481755	0.0274769	589787	301	313	7395	7395	2075	1962	1959.43	1882.19	0.909104	754	d__Bacteria;p__Desulfobacterota_F;c__JAENJC01;o__JAENJC01;f__JAENJC01;g__JAENJC01;s__
H5102R3B311	SAMN37688508	55.6426	1.88088	0.443309	0.0352154	680543	294	305	10782	10782	2724	2511	2314.77	2227.68	0.908307	776	d__Bacteria;p__Nitrospirota;c__Thermodesulfovibrionia;o__Thermodesulfovibrionales;f__UBA1546;g__UBA1546;s__
H4102R1B195	SAMN37688509	55.6426	0.15674	0.47224	0.0313885	1139880	625	636	6714	6714	1901	1876	1823.81	1791.67	0.872158	1367	d__Bacteria;p__Planctomycetota;c__Brocadiia;o__Brocadiales;f__Brocadiaceae;g__JACVXV01;s__
H4302R1B131	SAMN37688510	55.5643	2.58621	0.471189	0.0345775	1072851	699	718	7608	7608	1512	1500	1534.84	1493.96	0.861883	1377	d__Bacteria;p__Planctomycetota;c__Brocadiia;o__Brocadiales;f__Brocadiaceae;g__JACVXV01;s__
H4302R1B119	SAMN37688511	55.5643	0.846395	0.703014	0.0267718	1728648	911	993	6724	6724	2072	1894	1897.53	1740.01	0.938901	2453	d__Bacteria;p__Methylomirabilota;c__Methylomirabilia;o__Rokubacteriales;f__CSP1-6;g__JACPCG01;s__
H5101R1B015	SAMN37688512	55.4963	1.72414	0.616724	0.0347089	773397	398	402	7861	7861	2064	2037	1943.21	1923.77	0.904083	1035	d__Bacteria;p__Pseudomonadota;c__Gammaproteobacteria;o__Acidiferrobacterales;f__UBA6901;g__UBA6901;s__
H4102R1B159A	SAMN37688513	55.4598	0	0.62173	0.00862799	1418723	89	96	59788	59788	20161	20161	15940.7	14773.9	0.86904	1208	d__Bacteria;p__Planctomycetota;c__Phycisphaerae;o__UBA1845;f__UBA1845;g__SBAX01;s__
H4102R2B246	SAMN37688514	55.3814	0	0.553959	0.0360825	1759652	842	894	9280	9280	2277	2201	2089.85	1967.41	0.909554	2070	d__Bacteria;p__Elusimicrobiota;c__Elusimicrobia;o__Elusimicrobiales;f__UBA9959;g__UBA9959;s__
H4102R1B201	SAMN37688515	55.2769	5.17241	0.393729	0.0211109	2509116	605	640	20660	17871	5586	5359	4147.3	3919.95	0.901109	2941	d__Bacteria;p__Acidobacteriota;c__Blastocatellia;o__Pyrinomonadales;f__Pyrinomonadaceae;g__JAIBCC01;s__
H5102R2B259	SAMN37688516	55.1411	6.34796	0.60009	0.0373532	3493834	2198	2352	11928	9220	1580	1513	1589.55	1484.59	0.908237	4885	d__Bacteria;p__Chloroflexota;c__Anaerolineae;o__Anaerolineales;f__VGOW01;g__VGOW01;s__
H4102R1B190	SAMN37688517	55.0157	0	0.440926	0.0257462	966894	159	170	25539	25539	9183	8271	6081.09	5681.67	0.885617	1000	d__Bacteria;p__Pseudomonadota;c__Gammaproteobacteria;o__Burkholderiales;f__Nitrosomonadaceae;g__Nitrosomonas;s__
H4102R1B170	SAMN37688518	55.0157	6.19122	0.557502	0.0492793	4206648	1174	1217	146669	87637	5252	5135	3583.18	3455.25	0.861667	5210	d__Bacteria;p__Nitrospirota;c__Nitrospiria;o__Nitrospirales;f__Nitrospiraceae;g__Palsa-1315;s__
H3202PKB079	SAMN37688519	54.7492	5.17241	0.466542	0.0110908	1007061	50	62	89103	67019	29883	28866	20141.2	16223.6	0.914995	987	d__Bacteria;p__Nitrospirota;c__Nitrospiria;o__SBBL01;f__SBBA01;g__JACPZM01;s__
H4302R1B101	SAMN37688520	54.6708	0	0.62057	0.0113142	773150	87	113	27444	27444	9173	8229	8886.78	6826.19	0.916889	790	d__Bacteria;p__Chloroflexota;c__Anaerolineae;o__Anaerolineales;f__E44-bin32;g__JADFRG01;s__
H1402R1B036	SAMN37688521	54.5141	0.344828	0.652764	0.0207866	953082	524	553	6123	6123	1928	1860	1818.86	1722.95	0.875364	1328	d__Bacteria;p__Chloroflexota;c__Dehalococcoidia;o__SHYB01;f__;g__;s__
H1402R1B032	SAMN37688522	54.3626	0.689655	0.69015	0.0200126	921336	411	423	10243	9818	2511	2418	2241.69	2176.96	0.949307	1230	d__Bacteria;p__Methylomirabilota;c__Methylomirabilia;o__Rokubacteriales;f__CSP1-6;g__CSP1-6;s__
H5202R3B150	SAMN37688523	54.1014	0	0.450058	0.0283791	1456486	656	671	10449	10449	2450	2406	2220.25	2169.59	0.833961	1753	d__Bacteria;p__Planctomycetota;c__Brocadiia;o__Brocadiales;f__Brocadiaceae;g__JACVXV01;s__
H4302R1B125	SAMN37688524	53.9969	0.501567	0.393836	0.0220716	828679	257	271	12492	12492	3927	3709	3224.43	3054.68	0.891531	858	d__Bacteria;p__Nitrospirota;c__Thermodesulfovibrionia;o__UBA6902;f__BMS3Bbin08;g__;s__
H5102R1B193	SAMN37688525	53.9812	0	0.439943	0.0197103	695869	191	215	19322	12730	4664	4236	3643.29	3225.44	0.913635	775	d__Bacteria;p__Desulfobacterota_F;c__GWC2-55-46;o__UBA9637;f__UBA9637;g__JACRNJ01;s__
H4101R2B071A	SAMN37688526	53.8245	0	0.656715	0.0143076	3234528	530	620	32167	28908	8916	7338	6102.88	5214.95	0.940672	3187	d__Bacteria;p__Myxococcota;c__XYA12-FULL-58-9;o__XYA12-FULL-58-9;f__XYA12-FULL-58-9;g__;s__
H3202R1B017B	SAMN37688527	53.7618	0.862069	0.709098	0.0197425	1765572	344	373	23646	23646	6863	6628	5132.48	4731.69	0.929069	2044	d__Bacteria;p__Methylomirabilota;c__Methylomirabilia;o__Rokubacteriales;f__CSP1-6;g__JACPCG01;s__
H5202R3B102	SAMN37688528	53.4483	0	0.675663	0.0154209	1265237	238	311	32121	23357	8249	5413	5316.12	4044.81	0.875053	1269	d__Bacteria;p__Chloroflexota;c__Dehalococcoidia;o__DSTF01;f__JACRBR01;g__;s__
H4101R1B023	SAMN37688529	53.2915	1.72414	0.445131	0.020217	561867	277	297	14265	6336	2230	2095	2028.4	1885.07	0.934965	616	d__Bacteria;p__Nitrospirota;c__Thermodesulfovibrionia;o__Thermodesulfovibrionales;f__UBA1546;g__UBA1546;s__UBA1546 sp016195565
H4101R3B085	SAMN37688530	53.2288	1.88088	0.63052	0.0350883	1052526	632	655	6013	6013	1661	1644	1665.39	1606.56	0.909783	1521	d__Bacteria;p__Pseudomonadota;c__Gammaproteobacteria;o__Acidiferrobacterales;f__Sulfurifustaceae;g__SCRL01;s__
H4101R3B103	SAMN37688531	53.1034	0	0.640794	0.0205839	2727828	477	529	29244	29244	7153	6704	5718.72	5151.85	0.88397	2789	d__Bacteria;p__Pseudomonadota;c__Gammaproteobacteria;o__Burkholderiales;f__Burkholderiaceae;g__Cupriavidus;s__Cupriavidus metallidurans
H4302R1B124	SAMN37688532	52.8213	0	0.660117	0.0390754	1712119	366	502	39374	21609	8196	4401	4677.92	3383.5	0.901045	1861	d__Bacteria;p__Pseudomonadota;c__Alphaproteobacteria;o__Reyranellales;f__Reyranellaceae;g__Reyranella;s__
H3202PKB126	SAMN37688533	52.7429	2.03762	0.594574	0.0192595	1595114	547	584	14559	11178	3546	3379	2916.11	2730.73	0.890978	1877	d__Bacteria;p__Verrucomicrobiota;c__Verrucomicrobiae;o__Pedosphaerales;f__UBA11358;g__;s__
H4302R3B236A	SAMN37688534	52.5862	0	0.595499	0.0199271	3571050	279	307	64807	64807	18916	17993	12799.5	11625	0.884623	3173	d__Bacteria;p__Verrucomicrobiota;c__Verrucomicrobiae;o__Pedosphaerales;f__SIBE01;g__;s__
H5202R3B117	SAMN37688535	52.3511	0.344828	0.616355	0.0222398	877653	230	250	19102	19102	5215	4589	3815.88	3503.33	0.896181	1014	d__Bacteria;p__Pseudomonadota;c__Gammaproteobacteria;o__Acidiferrobacterales;f__UBA6901;g__UBA6901;s__
H5202R3B158	SAMN37688536	52.1473	3.44828	0.550256	0.0198432	2668536	1324	1405	11401	11401	2141	2051	2015.51	1898.67	0.931515	3439	d__Bacteria;p__Bdellovibrionota;c__UBA1018;o__UBA1018;f__UBA1018;g__;s__
H4101R2B058	SAMN37688537	52.0376	2.22571	0.515461	0.019058	753562	459	463	5226	5226	1679	1679	1641.75	1627.48	0.939822	1089	d__Bacteria;p__Bacteroidota;c__UBA10030;o__UBA10030;f__UBA10030;g__;s__
H5102R1B217	SAMN37688538	51.6614	0.15674	0.490496	0.0200975	1323745	778	825	5486	5486	1699	1652	1701.47	1603.97	0.898426	1857	d__Bacteria;p__Bacteroidota;c__UBA10030;o__UBA10030;f__UBA6906;g__;s__
H4302R1B104	SAMN37688539	51.5674	0	0.708968	0.0158185	1834736	343	395	33629	27906	6987	6097	5349.08	4643.13	0.916356	2018	d__Bacteria;p__Gemmatimonadota;c__Gemmatimonadetes;o__Gemmatimonadales;f__JACORV01;g__JADGQW01;s__
H4302R3B209	SAMN37688540	51.3323	0.731452	0.550898	0.0205465	957415	507	534	10787	10787	1992	1946	1888.39	1792.41	0.934737	1382	d__Bacteria;p__Actinomycetota;c__Actinomycetia;o__Actinomycetales;f__Microbacteriaceae;g__Aurantimicrobium;s__Aurantimicrobium photophilum
H3202R1B029	SAMN37688541	51.2957	4.46708	0.534933	0.05471	1442559	879	932	9432	9432	1657	1614	1641.14	1546.86	0.899386	2005	d__Bacteria;p__Desulfobacterota_F;c__GWC2-55-46;o__GWC2-55-46;f__GWC2-55-46;g__;s__
H4102R1B183	SAMN37688542	50.5486	1.72414	0.425299	0.00749286	427831	34	35	47469	47469	17811	17811	12583.3	12223.5	0.912622	452	d__Bacteria;p__Pseudomonadota;c__Alphaproteobacteria;o__G02398745;f__G023898745;g__;s__
H4102R2B242	SAMN37688543	50.5329	0.15674	0.463355	0.0189588	1236835	405	441	16688	15332	3628	3446	3053.91	2803.59	0.906437	1539	d__Bacteria;p__Pseudomonadota;c__Alphaproteobacteria;o__Caulobacterales;f__TH1-2;g__Pseudaquidulcibacter;s__Pseudaquidulcibacter sp009773395
H5202R3B121	SAMN37688544	50.2351	0.15674	0.661631	0.0345494	1428654	355	381	21682	21682	5522	5229	4024.38	3747.65	0.937833	1506	d__Bacteria;p__Elusimicrobiota;c__Elusimicrobia;o__UBA1565;f__UBA1565;g__;s__
H4302R3B236B	SAMN37688545	50	1.72414	0.597337	0.0245257	5484177	448	508	101414	101414	21445	18159	12241.5	10786.3	0.880242	4685	d__Bacteria;p__Verrucomicrobiota;c__Verrucomicrobiae;o__Pedosphaerales;f__SIBE01;g__;s__
H5202R3B120	SAMN37688546	100	0	0.389963	0.0176786	639094	9	12	161121	161121	115933	114848	71010.4	53240.3	0.917552	680	d__Bacteria;p__Patescibacteria;c__Paceibacteria;o__UBA6257;f__UBA9933;g__;s__
H5202R2B030	SAMN37688547	100	0	0.321978	0.016229	545571	31	46	76607	50912	24765	19291	17599.1	11827.6	0.802297	543	d__Bacteria;p__Patescibacteria;c__Paceibacteria;o__UBA9983_A;f__21-14-all-36-13;g__VMGX01;s__
H5101R1B118	SAMN37688548	100	0	0.481534	0.016676	759110	62	78	64397	54561	16852	13302	12243.7	9716.28	0.891179	871	d__Bacteria;p__Patescibacteria;c__Paceibacteria;o__Ryanbacterales;f__GWA2-47-10b;g__;s__
H5101R1B038	SAMN37688549	100	2.32558	0.364941	0.0267576	692390	68	71	51420	51420	17348	17348	10182.2	9750.28	0.829563	705	d__Bacteria;p__Patescibacteria;c__Paceibacteria;o__Paceibacterales;f__Staskawiczbacteraceae;g__VGLO01;s__
H5101R1B029	SAMN37688550	100	0	0.471589	0.00601266	888718	7	9	274470	274470	258471	115052	126960	98734.2	0.896986	994	d__Bacteria;p__Patescibacteria;c__Paceibacteria;o__UBA6257;f__WO2-44-18;g__JAHFLQ01;s__
H5101R1B021	SAMN37688551	100	0	0.410451	0.0170714	514712	32	34	62292	57988	33754	33689	16084.8	15132.7	0.906217	552	d__Bacteria;p__Patescibacteria;c__Paceibacteria;o__2-02-FULL-40-12;f__2-02-FULL-40-12;g__;s__
H4302R3B188	SAMN37688552	100	0	0.419184	0.0184784	769147	76	79	51878	51878	15573	14531	10120.4	9734.52	0.923078	781	d__Bacteria;p__Patescibacteria;c__ABY1;o__Magasanikbacterales;f__GWA2-37-8;g__;s__
H4302R3B187	SAMN37688553	100	0	0.491632	0.0173657	774633	54	57	67379	67379	22110	19758	14345.1	13586.4	0.926987	808	d__Bacteria;p__Patescibacteria;c__ABY1;o__SG8-24;f__UBA10169;g__;s__
H4302R3B185	SAMN37688554	100	0	0.324489	0.0221015	581026	56	60	42970	42970	18419	15953	10375.5	9678.6	0.890408	651	d__Bacteria;p__Patescibacteria;c__Paceibacteria;o__UBA6257;f__HR35;g__LCBW01;s__
H4302R3B181	SAMN37688555	100	0	0.482585	0	1301131	1	1	1301131	1301131	1301131	1301131	1301131	1301131	0.92876	1347	d__Bacteria;p__Patescibacteria;c__Gracilibacteria;o__UBA1369;f__2-02-FULL-48-14;g__2-02-FULL-48-14;s__
H4302R1B163	SAMN37688556	100	0	0.493335	0.0128115	878102	21	23	117047	112989	67509	59323	41814.4	38177.5	0.88694	856	d__Bacteria;p__Patescibacteria;c__UBA1384;o__XYA2-FULL-43-10;f__1-14-0-10-43-13;g__;s__
H4302R1B145	SAMN37688557	100	2.32558	0.348248	0.0135519	682240	38	46	59755	59755	23904	20846	17953.7	14825.7	0.891031	752	d__Bacteria;p__Patescibacteria;c__Paceibacteria;o__Paceibacterales;f__Staskawiczbacteraceae;g__;s__
H4302R1B115	SAMN37688558	100	0	0.38046	0.01039	1413916	14	22	258551	174344	174344	116777	100994	64236.6	0.925044	1337	d__Bacteria;p__Patescibacteria;c__Gracilibacteria;o__UBA1369;f__LOWO2-01-FULL-3;g__;s__
H4301R3B081	SAMN37688559	100	2.32558	0.347527	0.0118268	754610	14	17	149737	149737	120484	72967	53900.7	44381.8	0.901234	808	d__Bacteria;p__Patescibacteria;c__Paceibacteria;o__Paceibacterales;f__Staskawiczbacteraceae;g__JAKLDQ01;s__
H4301R2B055	SAMN37688560	100	0	0.458045	0.017128	600238	39	42	50144	50144	27295	27295	15390.7	14290.7	0.891538	686	d__Bacteria;p__Patescibacteria;c__Paceibacteria;o__UBA9983_A;f__VMEP01;g__;s__
H4301R2B053	SAMN37688561	100	0	0.437952	0.0169384	811691	31	45	125353	84317	46595	32305	26183.6	18008.5	0.850935	819	d__Bacteria;p__Patescibacteria;c__ABY1;o__2-01-FULL-39-33;f__2-01-FULL-39-33;g__;s__
H4301R1B019	SAMN37688562	100	2.32558	0.369242	0.0149386	603254	21	28	116677	74579	47942	39635	28726.4	21519.8	0.895371	648	d__Bacteria;p__Patescibacteria;c__Paceibacteria;o__UBA9983_A;f__W02-35-19;g__WO2-35-19;s__
H4102R3B265	SAMN37688563	100	0	0.48752	0.0393361	1088280	99	129	57804	53911	20511	14390	10992.7	8413.02	0.886244	1126	d__Bacteria;p__Patescibacteria;c__ABY1;o__SG8-24;f__2-12-FULL-60-25;g__JAHJFW01;s__
H4102R3B257	SAMN37688564	100	2.32558	0.381314	0.00918376	724694	13	14	153006	127430	81832	81832	55745.7	51756.7	0.905084	755	d__Bacteria;p__Patescibacteria;c__Doudnabacteria;o__UBA920;f__VMFF01;g__VMFF01;s__
H4102R3B256	SAMN37688565	100	0	0.417144	0.00951908	699755	38	50	46779	46779	21616	17817	18414.6	13983.7	0.872558	709	d__Bacteria;p__Patescibacteria;c__Paceibacteria;o__Sungbacterales;f__;g__;s__
H4102R2B251	SAMN37688566	100	4.65116	0.52305	0.00402123	907835	6	6	533918	533918	533918	533918	151306	151306	0.918544	916	d__Bacteria;p__Patescibacteria;c__ABY1;o__Magasanikbacterales;f__;g__;s__
H4102R1B209	SAMN37688567	100	2.32558	0.464463	0.0328887	1070347	148	159	33718	25021	11087	10877	7232.07	6726.52	0.90053	1067	d__Bacteria;p__Patescibacteria;c__ABY1;o__Magasanikbacterales;f__UBA922;g__;s__
H4101R3B125	SAMN37688568	100	0	0.448591	0.0117576	815181	22	29	124865	109418	59292	45753	37053.7	28101.1	0.914105	862	d__Bacteria;p__Patescibacteria;c__Paceibacteria;o__Ryanbacterales;f__GWA2-47-10b;g__;s__
H4101R3B111	SAMN37688569	100	2.32558	0.543833	0.0214616	656334	64	66	84178	84178	15088	14496	10255.2	9941.42	0.891106	757	d__Bacteria;p__Patescibacteria;c__Paceibacteria;o__2-02-FULL-40-12;f__GWA2-44-9;g__JAGOPO01;s__
H4101R3B100	SAMN37688570	100	0	0.471983	0.00530711	618632	3	5	443401	264168	443401	179133	206211	123704	0.902186	649	d__Bacteria;p__Patescibacteria;c__Paceibacteria;o__UBA9983_A;f__JACOZG01;g__JADLCI01;s__
H4101R3B082	SAMN37688571	100	2.32558	0.464731	0.0104739	654420	10	11	130941	130941	96312	96312	65442	59483.6	0.909213	706	d__Bacteria;p__Patescibacteria;c__Paceibacteria;o__UBA6257;f__GWB1-50-10;g__;s__
H4101R2B076	SAMN37688572	100	0	0.477913	0.00773265	855657	18	21	134491	96537	71753	67692	47536.5	40744.1	0.92073	931	d__Bacteria;p__Patescibacteria;c__Paceibacteria;o__Ryanbacterales;f__GWA2-47-10b;g__SICQ01;s__
H4101R2B075	SAMN37688573	100	2.32558	0.39857	0.0151106	601069	64	74	28770	28770	14402	13690	9391.7	8113.91	0.900905	672	d__Bacteria;p__Patescibacteria;c__Paceibacteria;o__UBA9983_A;f__W02-35-19;g__;s__
H4101R2B055	SAMN37688574	100	2.32558	0.491392	0.00790349	787486	13	13	109652	109652	95603	95603	60575.8	60575.8	0.904873	833	d__Bacteria;p__Patescibacteria;c__Paceibacteria;o__UBA9983_A;f__PALSA-1337;g__C7867-002;s__
H4101R2B050	SAMN37688575	100	0	0.478612	0.00979318	671122	8	9	228784	225041	154065	154065	83890.2	74558	0.885653	721	d__Bacteria;p__Patescibacteria;c__Paceibacteria;o__UBA9983_A;f__PALSA-1337;g__C7867-002;s__
H4101R1B044	SAMN37688576	100	0	0.496244	0.0234865	985780	15	34	250084	98339	176844	54129	65718.7	28987.9	0.886988	1011	d__Bacteria;p__Patescibacteria;c__Paceibacteria;o__UBA9983_A;f__UBA918;g__OLB19;s__
H4101R1B020	SAMN37688577	100	0	0.43793	0.0229173	578705	47	56	72165	47160	20655	17766	12312.9	10317.9	0.871793	598	d__Bacteria;p__Patescibacteria;c__Paceibacteria;o__2-02-FULL-40-12;f__GWA2-44-9;g__2-01-FULL-41-21;s__
H4101R1B011	SAMN37688578	100	2.32558	0.474982	0.0234893	851357	97	107	36991	36991	14675	14175	8776.88	7954.83	0.901704	1020	d__Bacteria;p__Patescibacteria;c__Paceibacteria;o__UBA6257;f__WO2-44-18;g__JAHFLQ01;s__
H4101R1B005	SAMN37688579	100	0	0.512716	0.0129975	794270	3	3	680029	680029	680029	680029	264757	264757	0.896277	838	d__Bacteria;p__Patescibacteria;c__Paceibacteria;o__UBA9983_A;f__UBA11359_C;g__;s__
H3202R1B003	SAMN37688580	100	0	0.448491	0.0138976	636021	20	26	105926	59528	39302	39155	31801	24453.1	0.92432	678	d__Bacteria;p__Patescibacteria;c__Paceibacteria;o__UBA9983;f__JACROR01;g__JACROR01;s__
H3202PKB145	SAMN37688581	100	0	0.562919	0.0318725	1091590	33	47	183422	99600	70559	50248	33078.5	23195.5	0.856178	1092	d__Bacteria;p__Patescibacteria;c__ABY1;o__SBBC01;f__CAIJZX01;g__CAIJZX01;s__
H3202PKB111	SAMN37688582	100	0	0.44732	0.0115556	1091771	27	55	171330	158828	81716	39060	40436	19799.5	0.909171	1065	d__Bacteria;p__Patescibacteria;c__ABY1;o__JACQRZ01;f__JACQRZ01;g__;s__
H5202R3B123	SAMN37688583	97.6744	0	0.341862	0.0208289	537150	66	89	27994	22383	11999	7887	8138.64	6009.55	0.877531	534	d__Bacteria;p__Patescibacteria;c__Paceibacteria;o__UBA6257;f__UBA9933;g__JACRPK01;s__
H5202R3B111	SAMN37688584	97.6744	0	0.532026	0.0140716	895133	21	21	94149	94149	48297	48297	42625.4	42625.4	0.89804	882	d__Bacteria;p__Patescibacteria;c__ABY1;o__PEXW01;f__PEXW01;g__CAIPSZ01;s__
H5202R3B103	SAMN37688585	97.6744	0	0.367425	0.017654	808814	102	120	50414	38591	10762	10008	7929.55	6734.87	0.88981	865	d__Bacteria;p__Patescibacteria;c__Paceibacteria;o__GWA2-38-13b;f__GWA2-38-13b;g__GWA2-38-13b;s__
H5202R3B095	SAMN37688586	97.6744	0	0.427903	0.0140583	502359	21	32	94837	45086	45086	26286	23921.9	15664.3	0.915773	528	d__Bacteria;p__Patescibacteria;c__Paceibacteria;o__UBA6257;f__UBA9933;g__;s__
H5202R2B092	SAMN37688587	97.6744	2.32558	0.427561	0.0169816	1026034	60	67	59129	57592	22663	21565	17100.6	15311.6	0.860644	1137	d__Bacteria;p__Patescibacteria;c__Doudnabacteria;o__UBA920;f__UBA920;g__CAIVSE01;s__
H5202R2B091	SAMN37688588	97.6744	6.97674	0.4741	0.0174612	962092	165	177	32704	32704	8657	8121	5830.86	5434.87	0.907167	1101	d__Bacteria;p__Patescibacteria;c__ABY1;o__Magasanikbacterales;f__UBA922;g__JAHFIC01;s__
H5202R2B089	SAMN37688589	97.6744	0	0.522248	0.0185	1043207	75	99	87632	87632	21226	19914	13909.4	10514.1	0.919337	1039	d__Bacteria;p__Patescibacteria;c__ABY1;o__JACQRZ01;f__JACQRZ01;g__;s__
H5202R2B078	SAMN37688590	97.6744	2.32558	0.544702	0.0170288	1092722	44	49	83221	83221	43482	43482	24834.6	22292.1	0.908485	1132	d__Bacteria;p__Patescibacteria;c__ABY1;o__SG8-24;f__GWF2-40-263;g__UBA12478;s__
H5202R2B035	SAMN37688591	97.6744	0	0.359917	0.0210421	794273	14	17	273750	151561	151561	96865	56733.8	46704.3	0.87357	872	d__Bacteria;p__Patescibacteria;c__Paceibacteria;o__JACQLN01;f__JACQLN01;g__JACQLN01;s__
H5202R1B014	SAMN37688592	97.6744	0	0.404032	0.0128257	589828	37	41	50679	50679	19776	17730	15941.3	14376.3	0.8961	627	d__Bacteria;p__Patescibacteria;c__Paceibacteria;o__UBA6257;f__MFKM01;g__MFKM01;s__
H5202R1B002	SAMN37688593	97.6744	0	0.425317	0.0183593	723035	17	24	147855	147855	71272	71272	42531.5	30097.3	0.959753	816	d__Bacteria;p__Patescibacteria;c__Microgenomatia;o__UBA1400;f__CG1-02-47-37;g__;s__
H5101R1B156	SAMN37688594	97.6744	0	0.541594	0.0240441	931116	68	73	71852	51416	23502	19438	13692.9	12754.3	0.897732	965	d__Bacteria;p__Patescibacteria;c__ABY1;o__PEXW01;f__PEXW01;g__CAIPSZ01;s__
H5101R1B136	SAMN37688595	97.6744	0	0.366442	0.0211247	589600	12	15	131709	81898	58392	51075	49133.3	39286.7	0.924418	606	d__Bacteria;p__Patescibacteria;c__Paceibacteria;o__UBA6257;f__UBA9933;g__GWC1-37-10;s__
H5101R1B111	SAMN37688596	97.6744	2.32558	0.431465	0.0189806	749540	113	124	27732	26048	9904	9096	6633.1	6043.79	0.912082	861	d__Bacteria;p__Patescibacteria;c__Saccharimonadia;o__Saccharimonadales;f__JACPYF01;g__JACPYF01;s__
H5101R1B095	SAMN37688597	97.6744	0	0.437387	0.00852215	782495	11	13	320055	320055	155102	155102	71135.9	60176.5	0.872655	821	d__Bacteria;p__Patescibacteria;c__Paceibacteria;o__UBA6257;f__1-14-0-10-40-38;g__;s__
H5101R1B094	SAMN37688598	97.6744	2.32558	0.482116	0.0236896	378758	41	43	32092	32092	15818	15818	9238	8803.67	0.924596	422	d__Bacteria;p__Patescibacteria;c__Paceibacteria;o__UBA6257;f__GWB1-50-10;g__;s__
H5101R1B050	SAMN37688599	97.6744	0	0.485309	0.0213789	639780	40	41	52918	52918	28320	23561	15994.5	15604.1	0.915907	708	d__Bacteria;p__Patescibacteria;c__Paceibacteria;o__UBA9983_A;f__JACOZG01;g__JAGVGK01;s__
H5101R1B048	SAMN37688600	97.6744	0	0.370464	0.0187785	1007788	41	45	256891	256891	50095	50095	24580.2	22390.4	0.937096	1108	d__Bacteria;p__Patescibacteria;c__Microgenomatia;o__Daviesbacterales;f__UBA10151;g__VMGD01;s__
H5101R1B046	SAMN37688601	97.6744	0	0.470562	0.00911415	750809	12	12	105141	105141	92685	92685	62567.4	62567.4	0.936837	868	d__Bacteria;p__Patescibacteria;c__Paceibacteria;o__2-02-FULL-40-12;f__IGHO2-01-FULL-4-A;g__;s__
H5101R1B031	SAMN37688602	97.6744	0	0.412653	0.00549494	809937	2	2	765891	765891	765891	765891	404968	404968	0.935316	834	d__Bacteria;p__Patescibacteria;c__Saccharimonadia;o__Saccharimonadales;f__2-12-FULL-41-12;g__2-12-FULL-41-12;s__
H5101R1B007	SAMN37688603	97.6744	0	0.502769	0.0123378	1121225	15	17	330809	330809	72746	72746	74748.3	65942.6	0.90382	1146	d__Bacteria;p__Patescibacteria;c__Paceibacteria;o__UBA9983_A;f__UBA2100;g__JACQKA01;s__
H5101R1B003	SAMN37688604	97.6744	0	0.486304	0.0107854	805265	11	13	322440	239641	143554	82699	73205.9	61928.1	0.924406	844	d__Bacteria;p__Patescibacteria;c__Paceibacteria;o__Ryanbacterales;f__GWA2-47-10b;g__SICQ01;s__
H4302R3B239	SAMN37688605	97.6744	0	0.478833	0.0383793	768525	96	153	90429	90429	14145	6691	8005.47	4986.37	0.868449	831	d__Bacteria;p__Patescibacteria;c__ABY1;o__SG8-24;f__GWF2-40-263;g__JACQXU01;s__
H4301R2B076	SAMN37688606	97.6744	0	0.403669	0.0141446	605612	26	34	211397	129819	41824	32067	23292.8	17788.6	0.90982	661	d__Bacteria;p__Patescibacteria;c__Paceibacteria;o__UBA6257;f__GWB1-50-10;g__;s__
H4301R2B068	SAMN37688607	97.6744	0	0.526313	0.0126074	657193	43	47	53616	37671	20664	20664	15283.6	13982	0.907882	748	d__Bacteria;p__Patescibacteria;c__Paceibacteria;o__UBA9983_A;f__SBAW01;g__GWA1-54-10;s__
H4301R2B056	SAMN37688608	97.6744	0	0.374129	0.00688742	617967	12	13	171177	171177	68578	68578	51497.2	47528.2	0.899501	672	d__Bacteria;p__Patescibacteria;c__Paceibacteria;o__UBA9983_A;f__W02-35-19;g__WO2-35-19;s__
H4301R1B029	SAMN37688609	97.6744	0	0.445806	0.0224601	682114	84	97	52666	52666	11596	10194	8120.4	7019.63	0.836217	753	d__Bacteria;p__Patescibacteria;c__Paceibacteria;o__UBA9983_A;f__VMEP01;g__;s__
H4102R3B287	SAMN37688610	97.6744	4.65116	0.51595	0.0225492	683018	181	196	18799	11818	5239	5130	3773.58	3483.56	0.920598	847	d__Bacteria;p__Patescibacteria;c__ABY1;o__SG8-24;f__UBA9568;g__;s__
H4102R3B286	SAMN37688611	97.6744	0	0.477875	0.0209303	938994	179	194	27722	26432	7630	7429	5245.78	4838.47	0.89704	1066	d__Bacteria;p__Patescibacteria;c__ABY1;o__Magasanikbacterales;f__GWA2-37-8;g__JAKANM01;s__
H4102R1B182	SAMN37688612	97.6744	2.32558	0.514303	0.00347574	1051274	10	13	284017	284017	177680	143915	105127	80864.9	0.90661	1084	d__Bacteria;p__Patescibacteria;c__ABY1;o__SG8-24;f__UBA9934;g__CAIKHN01;s__
H4102R1B180	SAMN37688613	97.6744	2.32558	0.465168	0.0183425	954109	179	187	26121	24975	7537	7185	5330.22	5101.28	0.902542	1105	d__Bacteria;p__Patescibacteria;c__ABY1;o__SG8-24;f__UBA9934;g__;s__
H4101R3B155	SAMN37688614	97.6744	0	0.467141	0.00895601	715012	6	10	202098	164696	199690	113522	119169	71479.2	0.910898	808	d__Bacteria;p__Patescibacteria;c__Paceibacteria;o__UBA9983_A;f__UBA2103;g__1-14-0-10-45-20;s__
H4101R3B142	SAMN37688615	97.6744	0	0.349649	0.0258126	937584	74	86	49405	42521	23667	16593	12670.1	10894.5	0.929922	1065	d__Bacteria;p__Patescibacteria;c__Microgenomatia;o__UBA1406;f__GWC2-37-13;g__GWC2-37-13;s__
H4101R3B135	SAMN37688616	97.6744	2.32558	0.4549	0.0213881	791691	46	67	64789	49351	27984	21278	17210.7	11811.8	0.842351	850	d__Bacteria;p__Patescibacteria;c__Paceibacteria;o__UBA9983_A;f__UBA6065;g__;s__
H4101R3B132	SAMN37688617	97.6744	0	0.33892	0.028435	1029983	13	13	207966	207966	158913	158913	79229.5	79229.5	0.923882	1107	d__Bacteria;p__Patescibacteria;c__Microgenomatia;o__UBA1406;f__GWC2-37-13;g__GWC2-37-13;s__
H4101R3B121	SAMN37688618	97.6744	0	0.348723	0.0139353	765419	53	64	66399	62497	25248	22440	14441.9	11943.9	0.902084	821	d__Bacteria;p__Patescibacteria;c__Paceibacteria;o__UBA9983_A;f__UBA9973;g__;s__
H4101R3B102	SAMN37688619	97.6744	0	0.38537	0.0194789	958710	20	20	168372	168372	68285	68285	47935.5	47935.5	0.906937	988	d__Bacteria;p__Patescibacteria;c__WWE3;o__UBA101185;f__2-01-FULL-41-18;g__;s__
H4101R3B080	SAMN37688620	97.6744	0	0.501593	0.00880446	658598	17	18	98254	82452	47893	38363	38741.1	36583.2	0.936137	737	d__Bacteria;p__Patescibacteria;c__Paceibacteria;o__UBA9983_A;f__UBA2103;g__C7867-001;s__
H4101R3B079	SAMN37688621	97.6744	0	0.553758	0.0102535	670881	14	18	115048	115048	64733	64733	47920.1	37263.9	0.926604	741	d__Bacteria;p__Patescibacteria;c__Paceibacteria;o__UBA9983_A;f__UBA2103;g__C7867-001;s__
H4101R2B061	SAMN37688622	97.6744	0	0.47995	0.0349098	512287	221	233	7862	7862	2681	2491	2318.04	2197.7	0.871592	702	d__Bacteria;p__Patescibacteria;c__Paceibacteria;o__JACQLN01;f__JACQLN01;g__JACQLN01;s__
H4101R1B036	SAMN37688623	97.6744	0	0.550965	0.01148	904968	19	27	143166	93350	73937	49630	47629.9	33507.7	0.892391	1001	d__Bacteria;p__Patescibacteria;c__Paceibacteria;o__UBA9983_A;f__UBA2100;g__UBA10103;s__
H4101R1B026	SAMN37688624	97.6744	2.32558	0.462381	0.0134111	647023	12	16	179390	179390	157400	154301	53918.6	40413.9	0.895453	648	d__Bacteria;p__Patescibacteria;c__Paceibacteria;o__2-02-FULL-40-12;f__GWA2-44-9;g__;s__
H4101R1B015	SAMN37688625	97.6744	0	0.49668	0.0186218	703483	11	12	565823	447832	565823	447832	63953	58622.8	0.897472	775	d__Bacteria;p__Patescibacteria;c__Paceibacteria;o__UBA9983_A;f__UBA2103;g__C7867-001;s__
H4101R1B009	SAMN37688626	97.6744	0	0.456024	0.0115398	593410	7	9	260643	184103	151047	147252	84772.9	65912.2	0.876561	617	d__Bacteria;p__Patescibacteria;c__Paceibacteria;o__UBA9983_A;f__EsbW-18;g__;s__
H4101R1B004	SAMN37688627	97.6744	0	0.514202	0.0138732	560224	13	14	87266	87266	62784	62784	43094.2	40008.9	0.911976	594	d__Bacteria;p__Patescibacteria;c__Paceibacteria;o__2-02-FULL-40-12;f__GWA2-44-9;g__;s__
H4101R1B003	SAMN37688628	97.6744	0	0.490168	0.013312	589918	18	21	90001	84551	55095	55095	32773.2	28085.6	0.915454	652	d__Bacteria;p__Patescibacteria;c__Paceibacteria;o__UBA9983_A;f__JACOZG01;g__;s__
H4101R1B002	SAMN37688629	97.6744	2.32558	0.399856	0.0123391	643359	15	16	126966	126966	71242	71242	42890.6	40203.7	0.891067	649	d__Bacteria;p__Patescibacteria;c__Paceibacteria;o__UBA9983_A;f__PALSA-1337;g__C7867-002;s__
H3202R1B050	SAMN37688630	97.6744	0	0.485956	0.00917706	942914	8	9	545999	545999	545999	545999	117864	104757	0.933683	961	d__Bacteria;p__Patescibacteria;c__Saccharimonadia;o__Saccharimonadales;f__UBA4665;g__;s__
H3202R1B025	SAMN37688631	97.6744	0	0.478908	0.0234942	902484	6	6	717305	717305	717305	717305	150414	150414	0.935911	931	d__Bacteria;p__Patescibacteria;c__Saccharimonadia;o__Saccharimonadales;f__UBA4665;g__;s__
H3202PKB131	SAMN37688632	97.6744	0	0.516956	0.0196487	795295	50	59	63897	53936	30691	19637	15905.9	13464.3	0.898941	781	d__Bacteria;p__Patescibacteria;c__ABY1;o__GWA2-47-26;f__GWA2-47-26;g__;s__
H3202PKB108	SAMN37688633	97.6744	2.32558	0.474625	0.0238855	493773	56	62	38094	38094	13850	13663	8817.38	7960.21	0.893076	544	d__Bacteria;p__Patescibacteria;c__Paceibacteria;o__UBA9983_A;f__UBA6065;g__UBA6065;s__
H1402R2B043	SAMN37688634	97.6744	4.65116	0.384966	0.03167	706169	43	49	88250	88250	39259	30891	16422.5	14408.6	0.907229	821	d__Bacteria;p__Patescibacteria;c__Paceibacteria;o__Paceibacterales;f__2-12-FULL-40-12;g__;s__
H1402R1B022	SAMN37688635	97.6744	2.32558	0.414139	0.0162417	642562	97	106	20909	20909	9279	8139	6624.35	6055.11	0.894698	716	d__Bacteria;p__Patescibacteria;c__Paceibacteria;o__2-02-FULL-40-12;f__GWA2-44-9;g__2-01-FULL-43-22;s__
H1401R3B007	SAMN37688636	97.6744	0	0.417559	0.0190782	722279	103	117	33413	33413	7726	7459	7012.42	6167.51	0.914522	861	d__Bacteria;p__Patescibacteria;c__Paceibacteria;o__UBA10092;f__UBA10092;g__UBA10092;s__
H5202R3B127	SAMN37688637	95.3488	0	0.446584	0.0208066	466138	71	92	59443	34045	9567	9426	6565.32	5043.89	0.845085	483	d__Bacteria;p__Patescibacteria;c__Paceibacteria;o__UBA9983_A;f__VMEP01;g__;s__
H5202R3B113	SAMN37688638	95.3488	0	0.422602	0.0266111	1221354	140	171	97574	41109	13564	11186	8723.96	7127.45	0.892565	1378	d__Bacteria;p__Patescibacteria;c__Microgenomatia;o__UBA10105;f__UBA927;g__JACREM01;s__
H5202R2B079	SAMN37688639	95.3488	0	0.417562	0.0239329	794428	151	163	21519	18541	7714	7407	5261.11	4870.29	0.898375	999	d__Bacteria;p__Patescibacteria;c__Paceibacteria;o__UBA9983_A;f__JACOZG01;g__;s__
H5202R2B062	SAMN37688640	95.3488	0	0.437211	0.010173	1079409	5	8	710705	374231	710705	292591	215882	134900	0.898344	1099	d__Bacteria;p__Patescibacteria;c__Microgenomatia;o__Levybacterales;f__UBA12049;g__JACROF01;s__
H5202R2B037	SAMN37688641	95.3488	0	0.477953	0.0292809	836174	103	121	44514	31345	13570	12023	8118.19	6899.37	0.926328	1007	d__Bacteria;p__Patescibacteria;c__Microgenomatia;o__UBA10105;f__UBA927;g__JACREN01;s__
H5202R1B023	SAMN37688642	95.3488	0	0.547423	0.0223693	1183508	158	159	26118	26118	11064	11064	7490.56	7443.38	0.880899	1255	d__Bacteria;p__Patescibacteria;c__Gracilibacteria;o__Peribacterales;f__Peribacteraceae;g__2-02-FULL-52-16;s__
H5202R1B007	SAMN37688643	95.3488	2.32558	0.363362	0.0146031	457830	45	54	44069	31629	16201	12902	10174	8461.67	0.851508	457	d__Bacteria;p__Patescibacteria;c__Paceibacteria;o__UBA9983_A;f__UBA2163;g__UBA2163;s__
H5102R3B331	SAMN37688644	95.3488	0	0.415183	0.0175854	813460	76	93	71828	37917	15639	12653	10703.4	8745.05	0.913486	914	d__Bacteria;p__Patescibacteria;c__Saccharimonadia;o__Saccharimonadales;f__OMJO01;g__;s__
H5102R1B197	SAMN37688645	95.3488	0	0.427761	0.0248579	525692	77	82	34897	34897	10374	10374	6827.17	6405.88	0.925565	586	d__Bacteria;p__Patescibacteria;c__Paceibacteria;o__UBA9983;f__JACROR01;g__JACPLO01;s__
H5101R1B151	SAMN37688646	95.3488	2.32558	0.437907	0.0189936	557881	32	37	97290	97290	44112	32558	17433.8	15076.5	0.925577	595	d__Bacteria;p__Patescibacteria;c__Paceibacteria;o__UBA9983;f__H02-45-28;g__;s__
H5101R1B128	SAMN37688647	95.3488	2.32558	0.406767	0.0143827	438510	57	70	26219	21492	10590	9371	7693.16	6257.43	0.918545	505	d__Bacteria;p__Patescibacteria;c__Paceibacteria;o__UBA6257;f__WO2-44-18;g__;s__
H5101R1B112	SAMN37688648	95.3488	0	0.519276	0.0220045	652282	53	62	40834	40834	18631	16575	12307.2	10517.8	0.907479	752	d__Bacteria;p__Patescibacteria;c__Paceibacteria;o__UBA9983_A;f__JACOZG01;g__JACOZG01;s__
H5101R1B074	SAMN37688649	95.3488	2.32558	0.463247	0.0238386	482430	139	149	15066	15066	4369	4037	3470.72	3235.3	0.89021	594	d__Bacteria;p__Patescibacteria;c__Paceibacteria;o__2-02-FULL-40-12;f__GWA2-44-9;g__;s__
H5101R1B043	SAMN37688650	95.3488	2.32558	0.406084	0.0171138	611083	50	56	55876	55876	19064	18641	12221.7	10906.3	0.891185	669	d__Bacteria;p__Patescibacteria;c__Paceibacteria;o__UBA9983_A;f__UBA6065;g__UBA6065;s__
H5101R1B011	SAMN37688651	95.3488	0	0.401307	0.0269395	399220	56	85	44484	44484	10268	6821	7128.93	4662.59	0.889454	440	d__Bacteria;p__Patescibacteria;c__Paceibacteria;o__UBA6257;f__UBA9933;g__;s__
H5101R1B010	SAMN37688652	95.3488	0	0.412548	0.010052	395389	12	12	69302	69302	38722	38722	32949.1	32949.1	0.904383	423	d__Bacteria;p__Patescibacteria;c__Paceibacteria;o__2-02-FULL-40-12;f__2-02-FULL-40-12;g__;s__
H5101R1B006	SAMN37688653	95.3488	0	0.499163	0.0161739	743627	33	36	73518	73518	45681	45681	22534.2	20653	0.944654	855	d__Bacteria;p__Patescibacteria;c__Paceibacteria;o__2-02-FULL-40-12;f__IGHO2-01-FULL-4-A;g__;s__
H4302R1B113	SAMN37688654	95.3488	0	0.471421	0.0227869	842050	100	106	37007	37007	11323	10476	8420.5	7941.6	0.925326	1038	d__Bacteria;p__Patescibacteria;c__Microgenomatia;o__UBA10105;f__UBA927;g__MFJZ01;s__
H4301R2B054	SAMN37688655	95.3488	0	0.401414	0.0187098	503589	42	55	39562	39562	21629	17121	11990.2	9134.16	0.85319	548	d__Bacteria;p__Patescibacteria;c__Paceibacteria;o__UBA9983_A;f__VMEP01;g__;s__
H4301R1B024	SAMN37688656	95.3488	0	0.385371	0.00731599	647918	6	7	182904	182904	169003	169003	107986	92545.4	0.910288	664	d__Bacteria;p__Patescibacteria;c__Paceibacteria;o__UBA9983_A;f__UBA9973;g__UBA8515;s__
H4301R1B009	SAMN37688657	95.3488	0	0.419844	0.0158418	837161	69	80	44505	44331	20366	13265	12132.8	10458.6	0.906726	964	d__Bacteria;p__Patescibacteria;c__Paceibacteria;o__Ryanbacterales;f__GWA2-47-10b;g__;s__
H4102R3B267	SAMN37688658	95.3488	0	0.485787	0.0166125	968139	40	51	145426	145426	38846	33071	24203.5	18961.5	0.88165	1000	d__Bacteria;p__Patescibacteria;c__WWE3;o__JAMCXX01;f__;g__;s__
H4102R2B250	SAMN37688659	95.3488	0	0.419347	0.0185793	1058146	47	51	146948	146948	48936	47799	22513.7	20740.1	0.930259	1152	d__Bacteria;p__Patescibacteria;c__Microgenomatia;o__UBA10105;f__UBA927;g__UBA927;s__
H4102R1B211	SAMN37688660	95.3488	0	0.385892	0.0208342	643917	105	115	26955	26955	8583	8137	6132.54	5594.5	0.869989	688	d__Bacteria;p__Patescibacteria;c__ABY1;o__UBA2591;f__UBA4787;g__UBA4787;s__
H4101R3B157	SAMN37688661	95.3488	2.32558	0.482729	0.0497849	631992	19	24	160407	157807	102691	100065	33262.7	26315.9	0.890957	681	d__Bacteria;p__Patescibacteria;c__Paceibacteria;o__UBA9983_A;f__EsbW-18;g__;s__
H4101R3B156	SAMN37688662	95.3488	0	0.430749	0.00998555	717640	33	67	62796	48598	45133	18456	21746.7	10660.3	0.863893	718	d__Bacteria;p__Patescibacteria;c__Paceibacteria;o__Moranbacterales;f__UBA2206;g__UM-FILTER-42-9;s__
H4101R3B154	SAMN37688663	95.3488	0	0.489523	0.0112065	868523	17	19	146617	146617	93531	93531	51089.6	45705.9	0.910641	904	d__Bacteria;p__Patescibacteria;c__Paceibacteria;o__UBA6257;f__2-01-FULL-56-20;g__;s__
H4101R3B151	SAMN37688664	95.3488	2.32558	0.533278	0.0241641	1161276	210	241	24610	24610	8133	6491	5529.89	4815.79	0.903901	1342	d__Bacteria;p__Patescibacteria;c__ABY1;o__UBA1558;f__2-01-FULL-52-15;g__JACQKJ01;s__
H4101R3B134	SAMN37688665	95.3488	0	0.402417	0.0442981	1028971	17	21	276023	276023	79061	79061	60527.7	48979.6	0.921747	1098	d__Bacteria;p__Patescibacteria;c__Microgenomatia;o__Curtissbacterales;f__GWA2-41-24;g__;s__
H4101R3B128	SAMN37688666	95.3488	2.32558	0.442197	0.0181168	843795	41	52	92104	92104	29317	27262	20580.4	16212.6	0.858246	898	d__Bacteria;p__Patescibacteria;c__Paceibacteria;o__UBA9983_A;f__SIBU01;g__SIBU01;s__
H4101R3B126	SAMN37688667	95.3488	0	0.353595	0.0238441	529230	73	96	41366	41366	12005	7905	7249.73	5488.85	0.901969	599	d__Bacteria;p__Patescibacteria;c__Paceibacteria;o__UBA9983;f__UBA9983;g__;s__
H4101R3B097	SAMN37688668	95.3488	2.32558	0.426998	0.0216645	511997	99	104	18587	16295	7439	7135	5171.69	4919.97	0.932388	660	d__Bacteria;p__Patescibacteria;c__Microgenomatia;o__JAMCZE01;f__JAMCZE01;g__;s__
H4101R3B089	SAMN37688669	95.3488	0	0.357947	0.0194565	741722	32	45	161944	118082	57276	33916	23178.8	16453.8	0.869895	819	d__Bacteria;p__Patescibacteria;c__Paceibacteria;o__JACQLN01;f__JACQLN01;g__JACQLN01;s__
H4101R3B087	SAMN37688670	95.3488	0	0.340005	0.0119903	535736	23	36	80293	76916	34327	27099	23292.9	14845.4	0.881464	545	d__Bacteria;p__Patescibacteria;c__Paceibacteria;o__UBA9983_A;f__UBA9973;g__UBA9973;s__
H4101R2B067	SAMN37688671	95.3488	0	0.478697	0.0161269	751365	28	32	128293	128293	66168	39688	26834.5	23467.7	0.867677	811	d__Bacteria;p__Patescibacteria;c__Paceibacteria;o__UBA9983_A;f__UBA1539_A;g__UBA1550;s__
H4101R2B056	SAMN37688672	95.3488	2.32558	0.389857	0.0148082	429123	70	86	19042	19042	7434	6633	6130.33	4971.2	0.889085	471	d__Bacteria;p__Patescibacteria;c__Paceibacteria;o__UBA6257;f__UBA9933;g__JANLIR01;s__JANLIR01 sp024654025
H4101R2B052	SAMN37688673	95.3488	0	0.492874	0.00963435	544886	4	4	201400	201400	183146	183146	136222	136222	0.946842	559	d__Bacteria;p__Patescibacteria;c__Paceibacteria;o__UBA9983_A;f__UBA9973;g__UBA9973;s__
H4101R1B045	SAMN37688674	95.3488	0	0.37834	0.0168514	1047892	19	19	162678	162678	85344	85344	55152.2	55152.2	0.916244	1127	d__Bacteria;p__Patescibacteria;c__Microgenomatia;o__Levybacterales;f__UBA12049;g__;s__
H4101R1B038	SAMN37688675	95.3488	0	0.380915	0.00892985	672210	20	21	96482	96482	49545	48973	33610.5	32009.5	0.870258	733	d__Bacteria;p__Patescibacteria;c__Paceibacteria;o__UBA9983_A;f__JAKFXT01;g__JAKFXT01;s__
H4101R1B010	SAMN37688676	95.3488	0	0.361182	0.00890903	654179	7	14	192058	155930	128893	77619	93454.1	46677.1	0.905995	670	d__Bacteria;p__Patescibacteria;c__Paceibacteria;o__UBA9983_A;f__UBA9973;g__UBA9973;s__
H3202R1B045	SAMN37688677	95.3488	2.32558	0.405078	0.0241403	604402	131	143	17281	16728	6399	6399	4613.76	4223.86	0.912009	728	d__Bacteria;p__Patescibacteria;c__Paceibacteria;o__UBA6257;f__MFKM01;g__MFKM01;s__
H3202R1B009	SAMN37688678	95.3488	0	0.431311	0.0180935	441327	37	63	51630	33680	18725	10489	11927.8	6963.92	0.892665	471	d__Bacteria;p__Patescibacteria;c__Paceibacteria;o__UBA6257;f__UBA9933;g__;s__
H3202PKB092	SAMN37688679	95.3488	0	0.53305	0.00730055	850625	6	6	322797	322797	160429	160429	141771	141771	0.887785	862	d__Bacteria;p__Patescibacteria;c__ABY1;o__PEXW01;f__PEXW01;g__CAIPSZ01;s__
H1402R1B026	SAMN37688680	95.3488	2.32558	0.449223	0.0285351	694658	101	109	39307	39307	11762	11042	6877.8	6371.45	0.913166	815	d__Bacteria;p__Patescibacteria;c__Paceibacteria;o__UBA9983;f__H02-45-28;g__HO2-45-28;s__
H1402R1B010	SAMN37688681	95.3488	0	0.398838	0.0172198	1569968	32	36	380378	380378	73877	61003	49061.5	43609.1	0.925633	1631	d__Bacteria;p__Patescibacteria;c__Microgenomatia;o__Levybacterales;f__UBA12049;g__JAHFKF01;s__
H5202R3B098	SAMN37688682	93.0233	0	0.373734	0.0403127	408391	71	75	26489	26489	12827	11418	5751.99	5443.48	0.925831	504	d__Bacteria;p__Patescibacteria;c__Paceibacteria;o__UBA6257;f__UBA9933;g__;s__
H5202R2B056	SAMN37688683	93.0233	0	0.36634	0.0303801	593348	92	122	57390	57390	15399	9929	6449.43	4840.39	0.883276	693	d__Bacteria;p__Patescibacteria;c__Paceibacteria;o__UBA6257;f__UBA9933;g__JAJYWO01;s__
H5202R2B052	SAMN37688684	93.0233	0	0.471005	0.0208044	701876	36	58	74265	61005	48038	28165	19496.6	12063.4	0.878336	715	d__Bacteria;p__Patescibacteria;c__Paceibacteria;o__UBA9983_A;f__JANLHH01;g__JANLHH01;s__
H5202R2B047	SAMN37688685	93.0233	2.32558	0.547454	0.022514	1133635	210	222	27763	27352	7852	7727	5398.26	5105.11	0.899324	1235	d__Bacteria;p__Patescibacteria;c__Gracilibacteria;o__Peribacterales;f__Peribacteraceae;g__2-12-FULL-55-11;s__
H5102R1B228	SAMN37688686	93.0233	0	0.533082	0.015998	993010	54	61	62159	62159	22803	20799	18389.1	16274.8	0.875129	983	d__Bacteria;p__Patescibacteria;c__Paceibacteria;o__Sungbacterales;f__;g__;s__
H5101R1B155	SAMN37688687	93.0233	0	0.380624	0.0158663	553019	105	111	23474	23474	7573	6921	5266.85	4980.8	0.93086	684	d__Bacteria;p__Patescibacteria;c__Paceibacteria;o__UBA9983;f__2-01-FULL-45-33;g__;s__
H5101R1B149	SAMN37688688	93.0233	2.32558	0.498386	0.0204074	486837	121	132	19606	19606	4735	4594	4023.45	3687.33	0.922224	605	d__Bacteria;p__Patescibacteria;c__Paceibacteria;o__UBA9983_A;f__JACOZG01;g__JACOZG01;s__
H5101R1B144	SAMN37688689	93.0233	0	0.432722	0.0140718	445021	34	57	42688	42688	21182	11264	13088.9	7767.04	0.857656	484	d__Bacteria;p__Patescibacteria;c__Paceibacteria;o__UBA9983_A;f__VMEP01;g__;s__
H5101R1B142	SAMN37688690	93.0233	9.30233	0.533151	0.018832	974450	371	400	11155	9942	3222	3028	2626.55	2435.4	0.934912	1324	d__Bacteria;p__Patescibacteria;c__Andersenbacteria;o__UBA10190;f__UBA10190;g__;s__
H5101R1B122	SAMN37688691	93.0233	0	0.520491	0.0183623	503829	149	167	15974	15151	4179	3734	3381.4	3012.09	0.906752	623	d__Bacteria;p__Patescibacteria;c__UBA1384;o__2-12-FULL-50-11;f__2-12-FULL-50-11;g__;s__
H5101R1B110	SAMN37688692	93.0233	0	0.382701	0.01778	913028	47	54	71461	62050	25755	25587	19426.1	16895	0.908527	1021	d__Bacteria;p__Patescibacteria;c__Microgenomatia;o__Levybacterales;f__UBA12049;g__2-01-FULL-38-13;s__
H5101R1B047	SAMN37688693	93.0233	0	0.493879	0.0206477	771529	72	85	46155	46155	15138	12169	10715.7	9073.16	0.902886	868	d__Bacteria;p__Patescibacteria;c__Paceibacteria;o__UBA6257;f__1-14-0-10-40-38;g__;s__
H5101R1B042	SAMN37688694	93.0233	2.32558	0.557484	0.0271002	770948	99	120	30890	24924	11496	9926	7787.35	6416.82	0.868027	891	d__Bacteria;p__Patescibacteria;c__Paceibacteria;o__Sungbacterales;f__HO2-52-23;g__WO2-54-10;s__
H5101R1B032	SAMN37688695	93.0233	0	0.441109	0.012682	537985	65	70	30006	30006	10664	10664	8276.69	7684.79	0.921613	659	d__Bacteria;p__Patescibacteria;c__Paceibacteria;o__Paceibacterales;f__UBA10102;g__O2-01-FULL-48-27b;s__
H4302R3B186	SAMN37688696	93.0233	4.65116	0.379298	0.0199171	811911	126	145	47482	47482	10674	8677	6443.74	5587.52	0.907348	900	d__Bacteria;p__Patescibacteria;c__ABY1;o__UBA9629;f__UBA9629;g__;s__
H4302R1B147	SAMN37688697	93.0233	4.65116	0.286042	0.0301845	723049	143	162	27795	26597	7008	6720	5056.29	4451.54	0.860384	741	d__Bacteria;p__Patescibacteria;c__ABY1;o__UBA2591;f__PGYQ01;g__PGYQ01;s__
H4302R1B138	SAMN37688698	93.0233	2.32558	0.362056	0.020894	580099	138	148	15727	15727	5764	5201	4203.62	3917.7	0.89462	748	d__Bacteria;p__Patescibacteria;c__Paceibacteria;o__Paceibacterales;f__Staskawiczbacteraceae;g__GWA2-37-10;s__
H4302R1B112	SAMN37688699	93.0233	2.32558	0.295934	0.0214447	700322	155	162	29690	26602	6313	6186	4518.21	4318.65	0.871578	654	d__Bacteria;p__Patescibacteria;c__ABY1;o__BM507;f__GWC2-42-12;g__JAHITL01;s__
H4301R3B095	SAMN37688700	93.0233	0	0.322613	0.0146666	709822	65	72	41878	30117	14556	12973	10920.3	9852.67	0.933707	830	d__Bacteria;p__Patescibacteria;c__Microgenomatia;o__Levybacterales;f__UBA12049;g__JACQHJ01;s__
H4301R3B088	SAMN37688701	93.0233	0	0.356613	0.0125033	594103	15	21	222494	159945	55646	52662	39606.9	28266.3	0.907891	623	d__Bacteria;p__Patescibacteria;c__Paceibacteria;o__Paceibacterales;f__Staskawiczbacteraceae;g__JACPYG01;s__
H4301R3B079	SAMN37688702	93.0233	0	0.455971	0.0131216	687839	22	23	69522	69522	46430	39793	31265.4	29901.7	0.902742	713	d__Bacteria;p__Patescibacteria;c__Paceibacteria;o__UBA6257;f__2-01-FULL-56-20;g__JACQKT01;s__
H4301R2B074	SAMN37688703	93.0233	2.32558	0.424546	0.0209207	481057	63	67	35648	35648	11340	10270	7635.83	7179.36	0.885546	568	d__Bacteria;p__Patescibacteria;c__Paceibacteria;o__UBA6257;f__GWB1-50-10;g__;s__
H4301R2B063	SAMN37688704	93.0233	2.32558	0.491136	0.0244323	516631	99	102	31441	31441	9805	9093	5218.49	5062.07	0.924687	689	d__Bacteria;p__Patescibacteria;c__Paceibacteria;o__UBA9983_A;f__UBA2103;g__C7867-001;s__
H4301R2B061	SAMN37688705	93.0233	0	0.375262	0.0257199	745021	172	197	19939	19939	6211	5073	4331.52	3772.8	0.909692	894	d__Bacteria;p__Patescibacteria;c__Microgenomatia;o__Levybacterales;f__UBA12049;g__2-01-FULL-39-10-A;s__
H4301R2B047	SAMN37688706	93.0233	0	0.438695	0.00964626	768992	30	53	78044	51090	32790	17617	25633.1	14465.9	0.899654	792	d__Bacteria;p__Patescibacteria;c__Paceibacteria;o__Moranbacterales;f__UBA1568;g__UBA1568;s__
H4301R1B018	SAMN37688707	93.0233	0	0.368123	0.0241119	701678	28	33	118854	109359	40992	38883	25059.9	21247.8	0.938334	848	d__Bacteria;p__Patescibacteria;c__Microgenomatia;o__GWA2-44-7;f__UBA8517;g__;s__
H4301R1B012	SAMN37688708	93.0233	0	0.385329	0	701796	1	2	701796	631494	701796	631494	701796	350848	0.854986	709	d__Bacteria;p__Patescibacteria;c__Paceibacteria;o__UBA9983_A;f__BOKC01;g__;s__
H4102R3B263	SAMN37688709	93.0233	0	0.380517	0.0108536	434406	15	16	92237	65932	59703	59703	28960.4	27149.8	0.917844	468	d__Bacteria;p__Patescibacteria;c__Paceibacteria;o__UBA6257;f__UBA9933;g__CAJVXI01;s__
H4102R3B255	SAMN37688710	93.0233	2.32558	0.445847	0.0163635	1018961	59	66	46014	46014	21176	20075	17270.5	15432.3	0.925583	968	d__Bacteria;p__Patescibacteria;c__Gracilibacteria;o__UBA1369;f__UBA12463;g__;s__
H4102R3B254	SAMN37688711	93.0233	0	0.637346	0.0115814	1087502	33	38	114628	114628	50021	47155	32954.6	28607.7	0.912725	1119	d__Bacteria;p__Patescibacteria;c__ABY1;o__SG8-24;f__DYFX01;g__DYFX01;s__
H4102R1B202	SAMN37688712	93.0233	0	0.384124	0.0209431	950065	265	293	17432	17432	4903	4403	3585.15	3235.14	0.910848	1068	d__Bacteria;p__Patescibacteria;c__Gracilibacteria;o__UBA1369;f__LOWO2-01-FULL-3;g__2-01-FULL-39-12;s__
H4101R3B149	SAMN37688713	93.0233	0	0.471726	0.0156451	1226197	27	35	239768	196027	107862	53515	45414.7	35013.9	0.915695	1314	d__Bacteria;p__Patescibacteria;c__Microgenomatia;o__UBA10105;f__UBA927;g__MFJZ01;s__
H4101R3B145	SAMN37688714	93.0233	2.32558	0.47859	0.0216141	698901	101	116	29268	29268	9631	8853	6919.81	6022.16	0.886552	850	d__Bacteria;p__Patescibacteria;c__Saccharimonadia;o__Saccharimonadales;f__UBA10212;g__UBA6824;s__
H4101R3B144	SAMN37688715	93.0233	0	0.447552	0.0198375	637265	88	95	25952	25952	10007	9165	7241.65	6707.32	0.878638	694	d__Bacteria;p__Patescibacteria;c__Paceibacteria;o__UBA9983_A;f__JAIOOV01;g__;s__
H4101R3B127	SAMN37688716	93.0233	0	0.47962	0.0303017	829154	73	91	71425	71425	17419	15098	11358.3	9092.79	0.922687	908	d__Bacteria;p__Patescibacteria;c__Microgenomatia;o__UBA10105;f__UBA927;g__UBA927;s__
H4101R3B081	SAMN37688717	93.0233	0	0.494483	0.0100207	864785	30	36	69346	61480	42999	38997	28826.2	24015.1	0.93535	1116	d__Bacteria;p__Patescibacteria;c__Paceibacteria;o__UBA9983_A;f__UBA2103;g__1-14-0-10-45-20;s__
H4101R1B046	SAMN37688718	93.0233	2.32558	0.36791	0.0173145	842639	81	88	64608	64608	16281	14649	10403	9568.51	0.938371	971	d__Bacteria;p__Patescibacteria;c__Microgenomatia;o__GWA2-44-7;f__UBA8517;g__;s__
H4101R1B017	SAMN37688719	93.0233	2.32558	0.452114	0.00369679	799763	7	12	265162	221992	198244	198244	114252	66620.2	0.892194	829	d__Bacteria;p__Patescibacteria;c__Paceibacteria;o__UBA9983_A;f__UBA1539_A;g__UBA1550;s__
H4101R1B014	SAMN37688720	93.0233	0	0.504944	0.0163665	577808	78	96	38404	30646	12527	9187	7407.79	6000.08	0.921315	681	d__Bacteria;p__Patescibacteria;c__Microgenomatia;o__UBA1400;f__MFAQ01;g__2-01-FULL-50-23;s__
H3202R1B058	SAMN37688721	93.0233	6.97674	0.344517	0.0469325	1148287	391	406	23656	23656	3987	3910	2936.8	2827.04	0.916726	1542	d__Bacteria;p__Patescibacteria;c__Microgenomatia;o__UBA1406;f__GWC2-37-13;g__GWC2-37-13;s__
H3202R1B032	SAMN37688722	93.0233	2.32558	0.446982	0.0244558	537694	71	94	36385	26416	11109	8431	7573.15	5698.55	0.890045	607	d__Bacteria;p__Patescibacteria;c__Paceibacteria;o__UBA9983_A;f__DSPV01;g__2-02-FULL-44-35;s__
H3202R1B019	SAMN37688723	93.0233	0	0.521022	0.0256097	759386	44	44	89090	89090	29912	29912	17258.8	17258.8	0.895712	755	d__Bacteria;p__Patescibacteria;c__Paceibacteria;o__Moranbacterales;f__UBA1568;g__UBA1568;s__
H3202R1B007	SAMN37688724	93.0233	2.32558	0.470108	0.0227542	952874	101	109	38390	38390	13086	12822	9434.4	8740.4	0.931133	1040	d__Bacteria;p__Patescibacteria;c__ABY1;o__UBA9570;f__;g__;s__
H3202R1B004	SAMN37688725	93.0233	0	0.459628	0.0134792	1383857	100	109	56491	56491	16756	16290	13838.6	12695.1	0.925927	1385	d__Bacteria;p__Patescibacteria;c__Gracilibacteria;o__UBA1369;f__UM-FILTER-53-11;g__JACRID01;s__
H3202PKB134	SAMN37688726	93.0233	0	0.468096	0.0215494	1123569	148	165	28183	28183	12149	11264	7591.68	6806.3	0.924113	1199	d__Bacteria;p__Patescibacteria;c__Gracilibacteria;o__UBA1369;f__;g__;s__
H3202PKB132	SAMN37688727	93.0233	0	0.530695	0.0428536	775455	235	248	18602	12953	4034	3851	3299.81	3126.31	0.897313	946	d__Bacteria;p__Patescibacteria;c__ABY1;o__PEXW01;f__PEXW01;g__CAIPSZ01;s__
H3202PKB118	SAMN37688728	93.0233	4.65116	0.510193	0.0260647	625089	146	160	14814	14814	5440	4829	4281.43	3904.81	0.903825	747	d__Bacteria;p__Patescibacteria;c__Paceibacteria;o__UBA6257;f__JACRHY01;g__JACRHY01;s__
H3202PKB081	SAMN37688729	93.0233	0	0.460454	0.0211562	578417	50	82	45973	28594	21376	14036	11568.3	7014.84	0.872588	637	d__Bacteria;p__Patescibacteria;c__UBA1384;o__2-12-FULL-50-11;f__2-12-FULL-50-11;g__JANLIQ01;s__
H1402R2B040	SAMN37688730	93.0233	6.97674	0.505361	0.0268473	544279	144	155	23897	23897	4842	4812	3779.72	3508.45	0.912424	723	d__Bacteria;p__Patescibacteria;c__Paceibacteria;o__UBA9983_A;f__UBA2103;g__C7867-001;s__
H1402R1B029	SAMN37688731	93.0233	0	0.551393	0.024843	952815	147	172	30729	30729	10308	9188	6481.73	5528.75	0.857585	1016	d__Bacteria;p__Patescibacteria;c__ABY1;o__SG8-24;f__;g__;s__
H5202R3B156	SAMN37688732	90.6977	4.65116	0.530141	0.0400124	844826	358	383	7957	7622	2675	2551	2359.85	2204.45	0.910422	1049	d__Bacteria;p__Patescibacteria;c__ABY1;o__SG8-24;f__UBA11717;g__2-02-FULL-53-10;s__
H5202R2B051	SAMN37688733	90.6977	0	0.319442	0.0130839	581055	52	82	98943	36272	18517	11704	11174.1	7049.45	0.923604	683	d__Bacteria;p__Patescibacteria;c__Microgenomatia;o__GWA2-44-7;f__UBA8517;g__GWF1-31-35;s__
H5202R2B029	SAMN37688734	90.6977	0	0.412003	0.0080997	664830	8	12	461178	307068	461178	90360	83103.8	55376.7	0.931309	758	d__Bacteria;p__Patescibacteria;c__Microgenomatia;o__UBA12405;f__UBA12405;g__UBA12158;s__
H5202R1B020	SAMN37688735	90.6977	6.97674	0.393619	0.0271767	597948	115	122	30439	18213	7271	6603	5199.55	4895.48	0.938503	839	d__Bacteria;p__Patescibacteria;c__Microgenomatia;o__GWA2-44-7;f__Amesbacteraceae;g__JACRNA01;s__
H5102R3B334	SAMN37688736	90.6977	0	0.45158	0.00863356	670814	16	22	221055	104781	60736	41765	41925.9	30464.3	0.896542	693	d__Bacteria;p__Patescibacteria;c__Paceibacteria;o__Paceibacterales;f__UBA10102;g__;s__
H5102R3B326	SAMN37688737	90.6977	4.65116	0.413348	0.0156562	1076138	152	175	39174	25606	9128	8279	7079.86	6146.5	0.855272	1232	d__Bacteria;p__Patescibacteria;c__ABY1;o__UBA11705;f__JABHMO01;g__JACRNX01;s__
H5102R2B282	SAMN37688738	90.6977	0	0.45504	0.0217183	745630	194	221	15384	15384	5268	4738	3843.45	3371.04	0.872565	903	d__Bacteria;p__Patescibacteria;c__ABY1;o__Magasanikbacterales;f__UBA10003;g__;s__
H5102R1B222	SAMN37688739	90.6977	9.30233	0.52516	0.0208434	755908	173	189	22988	17272	6162	5443	4369.41	3997.24	0.911897	869	d__Bacteria;p__Patescibacteria;c__ABY1;o__Magasanikbacterales;f__UBA10197;g__;s__
H5102R1B196	SAMN37688740	90.6977	6.97674	0.370395	0.0212614	1214050	199	220	34174	34174	8891	8174	6100.75	5517.05	0.909084	1450	d__Bacteria;p__Patescibacteria;c__Microgenomatia;o__Levybacterales;f__UBA12049;g__JACOXT01;s__
H5101R1B158	SAMN37688741	90.6977	0	0.525023	0.021204	769993	63	71	66372	66372	19247	15644	12222.1	10843.5	0.917403	861	d__Bacteria;p__Patescibacteria;c__Paceibacteria;o__GWC2-36-17;f__WO2-46-25;g__;s__
H5101R1B150	SAMN37688742	90.6977	0	0.4187	0.0131193	476565	35	42	37637	36476	21637	14992	13616.1	11340.8	0.922011	562	d__Bacteria;p__Patescibacteria;c__Paceibacteria;o__UBA9983;f__2-01-FULL-45-33;g__;s__
H5101R1B132	SAMN37688743	90.6977	2.32558	0.491716	0.0218998	425855	94	108	23948	16278	6340	5162	4530.37	3935.97	0.897092	508	d__Bacteria;p__Patescibacteria;c__Paceibacteria;o__2-02-FULL-40-12;f__IGHO2-01-FULL-4-A;g__;s__
H5101R1B123	SAMN37688744	90.6977	0	0.428605	0.0257676	788033	132	142	36157	33526	8983	8983	5969.95	5543.12	0.948231	977	d__Bacteria;p__Patescibacteria;c__Microgenomatia;o__UBA1400;f__CG1-02-47-37;g__;s__
H5101R1B117	SAMN37688745	90.6977	0	0.476532	0.0149633	432833	41	42	71413	71413	16382	16382	10556.9	10303.2	0.915512	469	d__Bacteria;p__Patescibacteria;c__Paceibacteria;o__UBA6257;f__GWB1-50-10;g__;s__
H5101R1B105	SAMN37688746	90.6977	0	0.453871	0.0157536	663133	53	57	58776	58776	22373	22373	12511.9	11628.5	0.906708	817	d__Bacteria;p__Patescibacteria;c__Paceibacteria;o__UBA9983_A;f__UBA9988;g__;s__
H5101R1B099	SAMN37688747	90.6977	0	0.532779	0.0126909	703060	16	21	135761	75690	56979	55734	43941.2	33468.1	0.911561	825	d__Bacteria;p__Patescibacteria;c__Paceibacteria;o__UBA9983_A;f__UBA2103;g__C7867-001;s__
H5101R1B091	SAMN37688748	90.6977	0	0.358553	0.0212932	1040299	36	36	158253	158253	79168	79168	28897.2	28897.2	0.905632	1120	d__Bacteria;p__Patescibacteria;c__Microgenomatia;o__Levybacterales;f__UBA12049;g__;s__
H5101R1B081	SAMN37688749	90.6977	0	0.47472	0.0145799	434366	29	35	59945	59945	26191	17591	14978.1	12395.9	0.892142	464	d__Bacteria;p__Patescibacteria;c__Paceibacteria;o__2-02-FULL-40-12;f__GWA2-44-9;g__;s__
H5101R1B058	SAMN37688750	90.6977	0	0.444396	0.012311	515502	57	71	27515	27515	12730	10313	9043.89	7252.28	0.886464	581	d__Bacteria;p__Patescibacteria;c__Paceibacteria;o__UBA9983_A;f__JAGLPS01;g__;s__
H5101R1B055	SAMN37688751	90.6977	0	0.361486	0.0156385	433136	44	68	53925	19373	13804	10030	9844	6334.35	0.892817	455	d__Bacteria;p__Patescibacteria;c__Paceibacteria;o__Paceibacterales;f__2-12-FULL-40-12;g__;s__
H5101R1B053	SAMN37688752	90.6977	0	0.420727	0.0165878	674930	41	54	49593	49593	26748	18693	16461.7	12479.6	0.890414	793	d__Bacteria;p__Patescibacteria;c__Microgenomatia;o__GWA2-44-7;f__UBA10165;g__2-12-FULL-44-25;s__
H5101R1B051	SAMN37688753	90.6977	2.32558	0.471668	0.0196068	642262	79	99	47746	42279	15989	11772	8129.9	6469.11	0.880307	732	d__Bacteria;p__Patescibacteria;c__Paceibacteria;o__UBA9983_A;f__JAIOOV01;g__;s__
H5101R1B041	SAMN37688754	90.6977	0	0.544785	0.0100097	815065	33	46	99656	85341	50838	29872	24698.9	17712.1	0.885908	912	d__Bacteria;p__Patescibacteria;c__Paceibacteria;o__UBA9983_A;f__UBA2100;g__UBA10103;s__
H5101R1B030	SAMN37688755	90.6977	0	0.409268	0.0159219	510672	13	14	105241	86320	57066	57066	39282.5	36469.4	0.894915	547	d__Bacteria;p__Patescibacteria;c__Paceibacteria;o__2-02-FULL-40-12;f__2-02-FULL-40-12;g__;s__
H5101R1B004	SAMN37688756	90.6977	0	0.516936	0.0102632	547458	11	15	152607	81044	81044	60511	49768.9	36470.5	0.900453	559	d__Bacteria;p__Patescibacteria;c__Paceibacteria;o__2-02-FULL-40-12;f__GWA2-44-9;g__;s__
H4302R3B233	SAMN37688757	90.6977	2.32558	0.436131	0.0227442	1132607	185	205	32258	32258	9350	8482	6122.2	5522.62	0.92479	1188	d__Bacteria;p__Patescibacteria;c__Gracilibacteria;o__UBA1369;f__UM-FILTER-53-11;g__JACRID01;s__
H4302R3B171	SAMN37688758	90.6977	4.65116	0.574842	0.0358567	768089	233	253	14023	14023	4184	4029	3296.52	3033.36	0.867009	940	d__Bacteria;p__Patescibacteria;c__ABY1;o__SBBC01;f__CAIJZX01;g__CAIJZX01;s__
H4302R3B168	SAMN37688759	90.6977	2.32558	0.376047	0.0206869	595924	27	31	124067	72047	47472	43522	22071.3	19213.4	0.909225	613	d__Bacteria;p__Patescibacteria;c__Paceibacteria;o__UBA9983_A;f__UBA9973;g__UBA9973;s__
H4301R2B073	SAMN37688760	90.6977	0	0.473451	0.0195232	503877	91	99	19775	19775	8896	7612	5537.11	5087.04	0.915866	645	d__Bacteria;p__Patescibacteria;c__Paceibacteria;o__UBA9983_A;f__JACOZG01;g__;s__
H4301R2B052	SAMN37688761	90.6977	0	0.430784	0.0138119	471884	52	61	56645	37975	14967	12225	9074.69	7722.52	0.904705	532	d__Bacteria;p__Patescibacteria;c__Paceibacteria;o__Paceibacterales;f__MHMH01;g__2-02-FULL-43-13;s__
H4301R2B051	SAMN37688762	90.6977	0	0.456505	0.0182216	693689	129	144	23783	23783	7146	6149	5377.43	4816.24	0.903602	823	d__Bacteria;p__Patescibacteria;c__Paceibacteria;o__UBA6257;f__2-01-FULL-56-20;g__;s__
H4301R1B039	SAMN37688763	90.6977	0	0.58803	0.0226177	565645	172	201	11944	11944	4041	3739	3288.63	2812.26	0.87999	741	d__Bacteria;p__Patescibacteria;c__Paceibacteria;o__UBA6257;f__GWB1-50-10;g__;s__
H4301R1B026	SAMN37688764	90.6977	0	0.478771	0.0228293	528978	21	25	121392	100497	57159	48586	25189.4	21153.9	0.914927	557	d__Bacteria;p__Patescibacteria;c__Paceibacteria;o__2-02-FULL-40-12;f__IGHO2-01-FULL-4-A;g__;s__
H4301R1B017	SAMN37688765	90.6977	0	0.417278	0.0114408	456841	24	28	68092	68092	23750	19308	19035	16301.5	0.902944	525	d__Bacteria;p__Patescibacteria;c__Paceibacteria;o__UBA9983_A;f__Zambryskibacteraceae;g__UBA5004;s__
H4301R1B002	SAMN37688766	90.6977	0	0.55137	0.0124018	635655	43	65	52662	37701	17689	13387	14782.7	9749.62	0.907439	631	d__Bacteria;p__Patescibacteria;c__ABY1;o__Magasanikbacterales;f__UBA10197;g__;s__
H4101R3B140	SAMN37688767	90.6977	0	0.441934	0.00865212	635871	5	6	256750	256750	196703	196703	127174	105962	0.916134	671	d__Bacteria;p__Patescibacteria;c__Paceibacteria;o__UBA9983_A;f__PALSA-1337;g__CAIOGI01;s__
H4101R3B131	SAMN37688768	90.6977	0	0.497989	0.024866	637247	160	165	21266	21266	5477	5160	3982.79	3861.8	0.914685	773	d__Bacteria;p__Patescibacteria;c__Paceibacteria;o__GWC2-36-17;f__WO2-46-25;g__MEYI01;s__
H4101R3B112	SAMN37688769	90.6977	0	0.3405	0.0113603	576619	16	30	152472	152472	141477	54015	36038.7	19174	0.901635	597	d__Bacteria;p__Patescibacteria;c__Paceibacteria;o__UBA9983_A;f__UBA9973;g__UBA9973;s__
H4101R3B094	SAMN37688770	90.6977	0	0.339228	0.0159776	786610	76	78	70595	70595	17022	17022	10350.1	10082.2	0.923918	895	d__Bacteria;p__Patescibacteria;c__Microgenomatia;o__UBA1406;f__GWC2-37-13;g__GWC2-37-13;s__
H4101R2B057	SAMN37688771	90.6977	0	0.454282	0.0109636	781180	26	38	82571	78791	42970	30949	30045.4	20547.1	0.87754	801	d__Bacteria;p__Patescibacteria;c__Paceibacteria;o__UBA9983_A;f__UBA918;g__OLB19;s__
H4101R1B047	SAMN37688772	90.6977	0	0.368978	0.0082274	558453	9	9	241547	241547	113225	113225	62050.3	62050.3	0.905527	568	d__Bacteria;p__Patescibacteria;c__Paceibacteria;o__UBA6257;f__UBA9933;g__;s__
H4101R1B042	SAMN37688773	90.6977	2.32558	0.456301	0.017246	609858	61	75	25670	24766	15155	11254	9997.67	8116.37	0.869196	723	d__Bacteria;p__Patescibacteria;c__Paceibacteria;o__UBA6257;f__2-01-FULL-56-20;g__VMFW01;s__
H4101R1B028	SAMN37688774	90.6977	4.65116	0.418363	0.0163513	690527	141	155	36199	36199	6943	6494	4897.35	4453.53	0.874423	860	d__Bacteria;p__Patescibacteria;c__Paceibacteria;o__2-02-FULL-40-12;f__GWA2-44-9;g__;s__
H3202R1B053	SAMN37688775	90.6977	0	0.325627	0.0112366	692188	22	32	76001	75196	42782	28642	31463.1	21610.9	0.899796	672	d__Bacteria;p__Patescibacteria;c__Paceibacteria;o__GWC2-36-17;f__M10-OD1-4;g__M10-OD1-4;s__
H3202PKB107	SAMN37688776	90.6977	2.32558	0.38185	0.0264039	712656	128	140	29900	17622	7939	7371	5567.62	5086.33	0.868061	800	d__Bacteria;p__Patescibacteria;c__Paceibacteria;o__UBA6257;f__02-FULL-45-10c;g__JAHILT01;s__
H5202R3B149	SAMN37688777	88.3721	0	0.458961	0.0245434	705240	116	123	45165	25495	9303	8833	6079.66	5731.63	0.909499	831	d__Bacteria;p__Patescibacteria;c__Saccharimonadia;o__Saccharimonadales;f__JAGQMS01;g__;s__
H5202R3B147	SAMN37688778	88.3721	0	0.490544	0.0210366	470603	89	98	21433	21433	8485	7733	5287.67	4798.4	0.904892	552	d__Bacteria;p__Patescibacteria;c__Paceibacteria;o__GWC2-36-17;f__WO2-46-25;g__MEYI01;s__
H5202R2B088	SAMN37688779	88.3721	0	0.295129	0.0196519	502615	78	98	35102	35102	9564	8273	6443.78	5112.91	0.874017	525	d__Bacteria;p__Patescibacteria;c__Paceibacteria;o__2-01-FULL-47-10;f__;g__;s__
H5202R2B050	SAMN37688780	88.3721	0	0.357429	0.0288605	880795	70	111	66067	66067	18701	13308	12582.8	7898.15	0.91236	922	d__Bacteria;p__Patescibacteria;c__Microgenomatia;o__Levybacterales;f__UBA12049;g__2-01-FULL-38-21;s__
H5101R1B148	SAMN37688781	88.3721	0	0.41837	0.0116132	547505	40	47	46660	41613	17645	17339	13687.6	11634.1	0.916348	638	d__Bacteria;p__Patescibacteria;c__Paceibacteria;o__UBA6257;f__GWB1-50-10;g__;s__
H5101R1B143	SAMN37688782	88.3721	0	0.475147	0.017811	567315	112	115	26935	26935	6374	6374	5065.31	4932.13	0.918499	695	d__Bacteria;p__Patescibacteria;c__Paceibacteria;o__Ryanbacterales;f__;g__;s__
H5101R1B129	SAMN37688783	88.3721	0	0.416919	0.0211863	603069	253	266	15748	15748	2665	2602	2383.67	2266.69	0.878203	789	d__Bacteria;p__Patescibacteria;c__Paceibacteria;o__UBA6257;f__JACRHW01;g__JACRHW01;s__
H5101R1B085	SAMN37688784	88.3721	0	0.459892	0.0175318	545769	67	88	31200	22522	9893	8087	8145.81	6180.1	0.864969	621	d__Bacteria;p__Patescibacteria;c__UBA1384;o__2-12-FULL-50-11;f__2-12-FULL-50-11;g__JANLIQ01;s__
H5101R1B071	SAMN37688785	88.3721	0	0.600555	0.0223601	338344	88	94	14061	14061	4840	4522	3844.82	3597.81	0.897111	398	d__Bacteria;p__Patescibacteria;c__Paceibacteria;o__Sungbacterales;f__SURF-37;g__;s__
H5101R1B069	SAMN37688786	88.3721	2.32558	0.394858	0.0227846	543380	105	116	31701	31701	7161	5887	5175.05	4675.6	0.908123	673	d__Bacteria;p__Patescibacteria;c__Microgenomatia;o__GWA2-44-7;f__UBA8517;g__;s__
H5101R1B054	SAMN37688787	88.3721	2.32558	0.473916	0.023141	710559	189	207	20134	18817	4774	4434	3759.57	3427.87	0.83935	864	d__Bacteria;p__Patescibacteria;c__Paceibacteria;o__JACQLN01;f__JACQLN01;g__;s__
H4302R3B211	SAMN37688788	88.3721	2.32558	0.431296	0.026021	745361	231	248	18695	15907	4079	3954	3226.67	3002.99	0.908317	980	d__Bacteria;p__Patescibacteria;c__Microgenomatia;o__UBA1400;f__UBA12028;g__JACRHV01;s__
H4302R3B201	SAMN37688789	88.3721	4.65116	0.422598	0.0297181	532814	100	109	26760	23546	8618	7291	5328.14	4879.94	0.901309	618	d__Bacteria;p__Patescibacteria;c__Paceibacteria;o__UBA9983_A;f__PALSA-1337;g__C7867-002;s__
H4302R3B174	SAMN37688790	88.3721	0	0.478369	0.0106895	590159	22	23	66299	66299	47044	44869	26825.4	25658.7	0.917739	623	d__Bacteria;p__Patescibacteria;c__Paceibacteria;o__UBA6257;f__GWB1-50-10;g__;s__
H4302R1B123	SAMN37688791	88.3721	0	0.438624	0.0233002	626165	152	187	47475	26339	5791	4170	4119.51	3330.24	0.887587	734	d__Bacteria;p__Patescibacteria;c__Paceibacteria;o__Moranbacterales;f__UBA1568;g__UBA1568;s__
H4301R2B075	SAMN37688792	88.3721	0	0.441679	0.020752	469535	100	112	18267	18267	6480	5661	4695.35	4187.19	0.91042	537	d__Bacteria;p__Patescibacteria;c__Paceibacteria;o__Paceibacterales;f__GWA2-46-15;g__;s__
H4301R2B071	SAMN37688793	88.3721	6.97674	0.428886	0.0177376	1102030	567	607	11974	9391	2078	1996	1943.62	1814.88	0.910029	1706	d__Bacteria;p__Patescibacteria;c__Andersenbacteria;o__UBA10190;f__UBA10190;g__HO2-45-11b;s__
H4301R1B010	SAMN37688794	88.3721	0	0.499054	0.0202333	670619	101	122	50616	34938	9523	7455	6639.79	5482.61	0.899441	759	d__Bacteria;p__Patescibacteria;c__Paceibacteria;o__UBA6257;f__GWB1-50-10;g__GCA-2686365;s__
H4102R2B253	SAMN37688795	88.3721	0	0.497121	0.0199643	839581	151	165	19571	18143	7390	7025	5560.14	5084.25	0.870952	916	d__Bacteria;p__Patescibacteria;c__UBA1384;o__JACPKC01;f__;g__;s__
H4102R2B225	SAMN37688796	88.3721	2.32558	0.392312	0.0153751	609889	71	78	26003	24924	12213	11994	8589.99	7817.04	0.866451	695	d__Bacteria;p__Patescibacteria;c__CPR2;o__UBA1875;f__JAJYID01;g__JAKANV01;s__
H4102R2B217	SAMN37688797	88.3721	0	0.381236	0.0179328	613295	51	72	36206	30520	17636	12799	12025.4	8490.07	0.857763	631	d__Bacteria;p__Patescibacteria;c__Paceibacteria;o__UBA6257;f__02-FULL-45-10c;g__JAHILT01;s__
H4102R1B181	SAMN37688798	88.3721	0	0.440754	0.0240113	629186	39	53	105705	61785	33313	18302	16133	11845	0.870878	664	d__Bacteria;p__Patescibacteria;c__Paceibacteria;o__UBA9983_A;f__UBA1539_A;g__UBA1550;s__
H4101R3B136	SAMN37688799	88.3721	0	0.432266	0.0279676	689862	63	94	40740	36187	18124	10601	10950.2	7305.98	0.918423	749	d__Bacteria;p__Patescibacteria;c__Microgenomatia;o__Curtissbacterales;f__GWA2-41-24;g__;s__
H4101R3B078	SAMN37688800	88.3721	0	0.565313	0.0127924	931406	13	21	183577	173763	90245	90245	71646.6	44318.9	0.902201	909	d__Bacteria;p__Patescibacteria;c__ABY1;o__SG8-24;f__2-12-FULL-60-25;g__RHKK01;s__
H4101R2B064	SAMN37688801	88.3721	0	0.320775	0.0180785	620921	7	10	330360	271284	330360	124529	88703	62062.1	0.948887	710	d__Bacteria;p__Patescibacteria;c__Microgenomatia;o__GWA2-44-7;f__UBA8517;g__UBA12026;s__
H4101R1B041	SAMN37688802	88.3721	4.65116	0.37833	0.016293	751650	125	137	25927	25927	9618	8615	6013.2	5484.96	0.935163	982	d__Bacteria;p__Patescibacteria;c__Microgenomatia;o__GWA2-44-7;f__UBA8517;g__;s__
H4101R1B027	SAMN37688803	88.3721	0	0.400861	0.0165693	392385	42	74	29506	29506	12160	6894	9342.5	5259.26	0.869172	434	d__Bacteria;p__Patescibacteria;c__Paceibacteria;o__UBA6257;f__UBA9933;g__;s__
H3202PKB100	SAMN37688804	88.3721	0	0.396106	0.0226501	341304	131	143	19327	15469	2994	2570	2605.37	2382.13	0.910192	458	d__Bacteria;p__Patescibacteria;c__Paceibacteria;o__UBA6257;f__UBA9933;g__JAJZBA01;s__
H1402R1B027	SAMN37688805	88.3721	4.65116	0.366124	0.0213365	819306	106	121	40074	40074	11291	10359	7729.3	6763.19	0.933633	942	d__Bacteria;p__Patescibacteria;c__Microgenomatia;o__Levybacterales;f__UBA12049;g__;s__
H5202R3B160	SAMN37688806	86.0465	2.32558	0.369118	0.0188148	972462	187	200	28332	27465	7104	6844	5200.33	4859.86	0.835172	1066	d__Bacteria;p__Patescibacteria;c__ABY1;o__Veblenbacterales;f__UBA10138;g__;s__
H5202R3B134	SAMN37688807	86.0465	2.32558	0.551826	0.0196354	616890	78	84	42622	42622	13947	11741	7908.85	7343.21	0.911381	683	d__Bacteria;p__Patescibacteria;c__ABY1;o__SG8-24;f__UBA9934;g__UBA11707;s__
H5202R2B072	SAMN37688808	86.0465	2.32558	0.558404	0.0273992	763877	97	129	35235	35235	12069	9488	7875.02	5897.42	0.888275	865	d__Bacteria;p__Patescibacteria;c__Paceibacteria;o__UBA9983_A;f__UBA2100;g__UBA10103;s__
H5202R2B045	SAMN37688809	86.0465	0	0.424013	0.0250564	709671	337	352	7185	7185	2340	2306	2105.85	2015.68	0.902723	996	d__Bacteria;p__Patescibacteria;c__ABY1;o__SG8-24;f__GWF2-40-263;g__XYB2-FULL-45-11;s__
H5202R1B012	SAMN37688810	86.0465	0	0.303863	0.0185324	460971	48	71	53929	37823	14759	8932	9603.56	6460.15	0.882452	495	d__Bacteria;p__Patescibacteria;c__Paceibacteria;o__UBA9983_A;f__UBA9973;g__UBA9973;s__
H5102R1B169	SAMN37688811	86.0465	0	0.429911	0.0189406	442296	58	88	44126	22579	11022	7385	7625.79	4992	0.897544	461	d__Bacteria;p__Patescibacteria;c__Paceibacteria;o__UBA6257;f__UBA9933;g__;s__
H5101R1B152	SAMN37688812	86.0465	6.97674	0.441436	0.0177505	540444	76	89	23340	23340	10537	8544	7111.11	6063.87	0.836427	583	d__Bacteria;p__Patescibacteria;c__Paceibacteria;o__UBA9983_A;f__;g__;s__
H5101R1B145	SAMN37688813	86.0465	0	0.464362	0.0161131	386202	56	63	27173	27173	10290	9925	6896.46	6121.94	0.87419	429	d__Bacteria;p__Patescibacteria;c__Paceibacteria;o__UBA9983_A;f__Zambryskibacteraceae;g__JAHFLV01;s__
H5101R1B138	SAMN37688884	86.0465	0	0.434167	0.0155243	560658	41	73	57528	36820	19289	13023	13674.6	7637.64	0.872493	625	d__Bacteria;p__Patescibacteria;c__Paceibacteria;o__UBA6257;f__WO2-44-18;g__VMGF01;s__
H5101R1B097	SAMN37688885	86.0465	0	0.341946	0.0152254	455030	33	45	37857	37857	20233	15058	13788.8	10089.1	0.907971	484	d__Bacteria;p__Patescibacteria;c__Paceibacteria;o__UBA9983_A;f__PALSA-1337;g__CAIOGI01;s__
H5101R1B080	SAMN37688886	86.0465	0	0.47907	0.0133176	407275	25	30	49901	49901	25473	21952	16291	13568.2	0.901499	477	d__Bacteria;p__Patescibacteria;c__Paceibacteria;o__UBA9983_A;f__Zambryskibacteraceae;g__UBA5004;s__
H5101R1B070	SAMN37688887	86.0465	0	0.413033	0.0156732	368131	48	51	46541	34121	10297	10125	7669.4	7217.67	0.899229	425	d__Bacteria;p__Patescibacteria;c__Paceibacteria;o__2-02-FULL-40-12;f__2-02-FULL-40-12;g__;s__
H5101R1B065	SAMN37688888	86.0465	0	0.36505	0.0384949	412416	110	121	24348	24348	5137	4385	3749.24	3399.31	0.887878	481	d__Bacteria;p__Patescibacteria;c__Paceibacteria;o__UBA10092;f__UBA10092;g__JACPHB01;s__
H5101R1B024	SAMN37688889	86.0465	0	0.435371	0.0252645	388268	73	83	34728	28365	6927	6263	5318.74	4669.13	0.884732	422	d__Bacteria;p__Patescibacteria;c__Paceibacteria;o__2-02-FULL-40-12;f__GWA2-44-9;g__2-01-FULL-41-21;s__
H5101R1B001	SAMN37688890	86.0465	0	0.469244	0.0107789	529206	11	12	109992	109992	73836	73836	48109.6	44092.2	0.871884	598	d__Bacteria;p__Patescibacteria;c__Paceibacteria;o__UBA6257;f__2-01-FULL-56-20;g__;s__
H4302R3B231	SAMN37688891	86.0465	0	0.622156	0.0280493	1073578	396	436	14618	14618	3261	2950	2711.06	2461.21	0.885249	1284	d__Bacteria;p__Patescibacteria;c__Gracilibacteria;o__Peribacterales;f__Peribacteraceae;g__CAIKAD01;s__
H4302R3B229	SAMN37688892	86.0465	0	0.32103	0.0207444	709550	184	193	16296	16296	4870	4800	3856.25	3674.56	0.856161	812	d__Bacteria;p__Patescibacteria;c__ABY1;o__BM507;f__GWC2-42-12;g__JAHITL01;s__
H4302R3B183	SAMN37688893	86.0465	0	0.484283	0.0164892	788456	6	8	495617	233708	495617	196796	131409	98532	0.897694	822	d__Bacteria;p__Patescibacteria;c__UBA1384;o__2-12-FULL-50-11;f__2-12-FULL-50-11;g__JANLIQ01;s__
H4302R1B155	SAMN37688894	86.0465	0	0.429454	0.0252809	656466	233	254	12456	12456	3452	3301	2817.45	2583.69	0.921344	830	d__Bacteria;p__Patescibacteria;c__ABY1;o__Magasanikbacterales;f__UBA10003;g__UBA10003;s__
H4302R1B137	SAMN37688895	86.0465	4.65116	0.540636	0.0236432	467050	223	230	7868	7868	2313	2301	2094.39	2030.35	0.888866	650	d__Bacteria;p__Patescibacteria;c__Paceibacteria;o__Sungbacterales;f__SURF-37;g__;s__
H4302R1B109	SAMN37688896	86.0465	0	0.407545	0.0318568	462455	66	69	28591	21111	9557	9487	7006.89	6697.9	0.914266	532	d__Bacteria;p__Patescibacteria;c__Paceibacteria;o__UBA9983_A;f__UBA9973;g__UBA9973;s__
H4301R3B096B	SAMN37688897	86.0465	4.65116	0.43301	0.0227858	451115	74	95	28139	22849	10579	6351	6096.15	4728.37	0.881815	527	d__Bacteria;p__Patescibacteria;c__Paceibacteria;o__UBA9983_A;f__Zambryskibacteraceae;g__;s__
H4301R3B089	SAMN37688898	86.0465	0	0.431037	0.0157592	284148	34	42	25061	25061	12962	12877	8357.29	6750.67	0.917663	319	d__Bacteria;p__Patescibacteria;c__Paceibacteria;o__UBA6257;f__UBA9933;g__;s__
H4301R1B044	SAMN37688899	86.0465	2.32558	0.487653	0.0161018	461151	104	107	13274	13274	5795	5295	4434.14	4309.54	0.905419	570	d__Bacteria;p__Patescibacteria;c__Paceibacteria;o__UBA6257;f__2-01-FULL-56-20;g__REEB91;s__
H4301R1B015	SAMN37688900	86.0465	0	0.468093	0.0219891	586584	32	48	80198	80198	38577	33543	18330.8	12187.2	0.904135	665	d__Bacteria;p__Patescibacteria;c__Paceibacteria;o__UBA9983_A;f__JACOZG01;g__JACOZG01;s__
H4301R1B011	SAMN37688901	86.0465	0	0.517275	0.0197561	699541	161	170	25939	21250	5622	5484	4344.98	4112.83	0.88257	811	d__Bacteria;p__Patescibacteria;c__Paceibacteria;o__UBA6257;f__2-01-FULL-56-20;g__2-01-FULL-56-20;s__
H4102R2B249	SAMN37688902	86.0465	0	0.451558	0.0271489	591437	224	241	11130	9192	2950	2902	2640.34	2451.9	0.874509	770	d__Bacteria;p__Patescibacteria;c__ABY1;o__Magasanikbacterales;f__UBA10003;g__;s__
H4102R1B208	SAMN37688903	86.0465	0	0.600541	0.0195111	1098164	302	325	24347	13068	4763	4654	3636.3	3377.7	0.917453	1296	d__Bacteria;p__Patescibacteria;c__ABY1;o__SG8-24;f__SG8-24;g__JACQSM01;s__
H4101R3B150	SAMN37688904	86.0465	0	0.430009	0.0133539	506783	48	49	44752	44752	14155	14155	10558	10340.5	0.900403	601	d__Bacteria;p__Patescibacteria;c__Paceibacteria;o__UBA9983_A;f__Zambryskibacteraceae;g__JAIFWN01;s__
H4101R1B031	SAMN37688905	86.0465	4.65116	0.404174	0.0156798	578508	100	106	27954	27954	8735	8484	5785.08	5456.21	0.907726	701	d__Bacteria;p__Patescibacteria;c__Paceibacteria;o__UBA9983_A;f__UBA9973;g__UBA4124;s__
H4101R1B025	SAMN37688906	86.0465	0	0.475127	0.0111166	422812	21	26	58991	58991	30366	23798	20133.9	16242.8	0.881046	443	d__Bacteria;p__Patescibacteria;c__Paceibacteria;o__2-02-FULL-40-12;f__GWA2-44-9;g__;s__
H3202PKB117	SAMN37688907	86.0465	0	0.572374	0.0175578	436071	48	63	28800	28800	12646	9632	9084.81	6897.95	0.910987	479	d__Bacteria;p__Patescibacteria;c__ABY1;o__UBA2169;f__UBA2169;g__CG10-46-32;s__
H1402R2B042	SAMN37688908	86.0465	2.32558	0.45167	0.0369095	418797	137	148	14954	11720	3601	3294	3056.91	2824.71	0.896186	516	d__Bacteria;p__Patescibacteria;c__Paceibacteria;o__JACQLN01;f__JACQLN01;g__JACQLN01;s__
H5202R3B106	SAMN37688909	83.7209	0	0.430748	0.0155385	327486	84	94	14909	14909	4862	4427	3898.64	3481.87	0.908964	418	d__Bacteria;p__Patescibacteria;c__Paceibacteria;o__UBA6257;f__Colwellbacteraceae;g__2-12-FULL-43-11;s__
H5202R2B082	SAMN37688910	83.7209	2.32558	0.423505	0.0156834	566859	137	146	15517	15517	5401	5107	4137.66	3878.9	0.892125	699	d__Bacteria;p__Patescibacteria;c__Paceibacteria;o__UBA9983_A;f__UBA9988;g__;s__
H5202R2B061	SAMN37688911	83.7209	2.32558	0.400237	0.0238458	625990	102	120	28909	24813	9228	8364	6137.16	5202.33	0.868081	700	d__Bacteria;p__Patescibacteria;c__Paceibacteria;o__UBA6257;f__02-FULL-45-10c;g__;s__
H5202R2B033	SAMN37688912	83.7209	4.65116	0.383442	0.0142334	850808	74	93	61853	37252	16933	14335	11497.4	9129.98	0.905276	974	d__Bacteria;p__Patescibacteria;c__Microgenomatia;o__Levybacterales;f__UBA12049;g__2-01-FULL-38-13;s__
H5202R2B031	SAMN37688913	83.7209	2.32558	0.364668	0.019764	438576	39	62	54868	37300	21678	11163	11245.5	7036.71	0.866249	510	d__Bacteria;p__Patescibacteria;c__Paceibacteria;o__UBA9983_A;f__W02-35-19;g__WO2-35-19;s__
H5202R1B026	SAMN37688914	83.7209	0	0.45846	0.0294705	655974	87	142	35125	33780	11383	6210	7539.93	4580.8	0.859802	652	d__Bacteria;p__Patescibacteria;c__ABY1;o__Magasanikbacterales;f__GWA2-37-8;g__JAHJCN01;s__
H5102R1B226	SAMN37688915	83.7209	0	0.543827	0.0208623	684735	36	48	81707	81707	33880	18693	19020.4	14244.1	0.855308	758	d__Bacteria;p__Patescibacteria;c__Paceibacteria;o__UBA9983_A;f__UBA10002;g__;s__
H5101R1B160	SAMN37688916	83.7209	0	0.472364	0.0171291	940022	78	83	48023	48023	15935	15872	12051.6	11323.9	0.873577	1088	d__Bacteria;p__Patescibacteria;c__Paceibacteria;o__UBA6257;f__2-01-FULL-56-20;g__;s__
H5101R1B116	SAMN37688917	83.7209	0	0.392224	0.0170315	529190	155	168	12535	12535	4367	4214	3414.13	3147.56	0.928776	703	d__Bacteria;p__Patescibacteria;c__Microgenomatia;o__GWA2-44-7;f__UBA8517;g__;s__
H5101R1B090	SAMN37688918	83.7209	0	0.369242	0.020394	412841	69	75	26680	26680	9037	8299	5983.2	5502.55	0.90539	519	d__Bacteria;p__Patescibacteria;c__Paceibacteria;o__UBA9983_A;f__UBA9973;g__UBA9973;s__
H5101R1B088	SAMN37688919	83.7209	0	0.513809	0.0240233	678496	308	336	11523	11523	2553	2339	2202.91	2018.23	0.911913	1000	d__Bacteria;p__Patescibacteria;c__Paceibacteria;o__UBA9983_A;f__UBA2103;g__C7867-001;s__
H4302R3B218	SAMN37688920	83.7209	2.32558	0.480368	0.0286972	953987	298	322	11571	11571	4194	3813	3201.3	2959.71	0.845231	1126	d__Bacteria;p__Patescibacteria;c__ABY1;o__DYHP01;f__;g__;s__
H4302R3B166	SAMN37688921	83.7209	0	0.437208	0.0212233	541196	129	189	50740	24195	6725	3237	4195.32	2831.72	0.837419	634	d__Bacteria;p__Patescibacteria;c__Paceibacteria;o__Moranbacterales;f__UBA1568;g__UBA1568;s__
H4302R1B161	SAMN37688922	83.7209	2.32558	0.408315	0.0184873	681037	196	212	13201	13201	4426	4026	3474.68	3209.99	0.912514	915	d__Bacteria;p__Patescibacteria;c__Paceibacteria;o__Paceibacterales;f__CG1-02-41-26;g__CG1-02-41-26;s__
H4302R1B122	SAMN37688923	83.7209	0	0.475004	0.0290703	374157	57	76	21402	18422	10598	6695	6564.16	4901.67	0.882384	468	d__Bacteria;p__Patescibacteria;c__Paceibacteria;o__UBA9983_A;f__Zambryskibacteraceae;g__UBA5004;s__
H4302R1B105	SAMN37688924	83.7209	0	0.31544	0.0212612	510745	100	110	18921	18921	7438	5661	5107.45	4640.59	0.869955	592	d__Bacteria;p__Patescibacteria;c__Paceibacteria;o__UBA9983_A;f__UBA9973;g__UBA9973;s__
H4301R3B096A	SAMN37688925	83.7209	4.65116	0.43301	0.0227858	451115	74	95	28139	22849	10579	6351	6096.15	4728.37	0.882573	527	d__Bacteria;p__Patescibacteria;c__Paceibacteria;o__UBA9983_A;f__Zambryskibacteraceae;g__;s__
H4301R1B006	SAMN37688926	83.7209	0	0.430249	0.0168139	758531	50	57	55539	50042	26364	25932	15170.6	13296.9	0.867822	823	d__Bacteria;p__Patescibacteria;c__Paceibacteria;o__UBA6257;f__2-01-FULL-56-20;g__VMFW01;s__
H4301R1B004	SAMN37688927	83.7209	0	0.450711	0.018916	411049	100	105	21597	21597	5786	5388	4110.49	3911.7	0.914159	509	d__Bacteria;p__Patescibacteria;c__Microgenomatia;o__GWA2-44-7;f__JACQJR01;g__;s__
H4102R3B261	SAMN37688928	83.7209	0	0.319098	0.0231797	422486	97	136	15408	11484	7103	3854	4355.53	3077.84	0.808929	401	d__Bacteria;p__Patescibacteria;c__Paceibacteria;o__UBA9983_A;f__21-14-all-36-13;g__VMGX01;s__
H4102R2B232	SAMN37688929	83.7209	0	0.540425	0.0270063	353884	130	146	13427	13427	3197	2668	2722.18	2419.68	0.919078	476	d__Bacteria;p__Patescibacteria;c__Paceibacteria;o__UBA9983_A;f__UBA2103;g__C7867-001;s__
H4102R1B197	SAMN37688930	83.7209	4.65116	0.337882	0.0263167	688952	185	195	14310	14310	4831	4521	3724.06	3532.57	0.937052	887	d__Bacteria;p__Patescibacteria;c__Microgenomatia;o__UBA1406;f__GWC2-37-13;g__GWC2-37-13;s__
H4102R1B178	SAMN37688931	83.7209	0	0.51779	0.0181978	827057	101	136	44062	30205	11519	8963	8188.68	6056.23	0.887125	939	d__Bacteria;p__Patescibacteria;c__ABY1;o__SG8-24;f__UBA9934;g__JAGORL01;s__
H4102R1B173	SAMN37688932	83.7209	0	0.452163	0.0254339	630764	131	133	23812	23812	6185	6185	4814.99	4742.44	0.893415	768	d__Bacteria;p__Patescibacteria;c__Paceibacteria;o__UBA9983_A;f__Zambryskibacteraceae;g__;s__
H4102R1B162	SAMN37688933	83.7209	0	0.519972	0.0166958	561124	59	63	25981	23767	10005	9822	9510.58	8904.67	0.923204	637	d__Bacteria;p__Patescibacteria;c__UBA1384;o__JACPKC01;f__JACPKC01;g__;s__
H4101R3B105	SAMN37688934	83.7209	2.32558	0.429083	0.0600457	497529	155	164	43907	43907	4555	4151	3209.86	3028.23	0.869515	631	d__Bacteria;p__Patescibacteria;c__Paceibacteria;o__UBA10092;f__UBA10092;g__;s__
H4101R2B059	SAMN37688935	83.7209	0	0.446247	0.0206325	423535	76	88	18581	16874	7377	5880	5572.83	4800.28	0.892606	498	d__Bacteria;p__Patescibacteria;c__Paceibacteria;o__UBA9983_A;f__DSPV01;g__2-02-FULL-44-35;s__
H4101R1B037	SAMN37688936	83.7209	2.32558	0.346511	0.0292558	394027	118	125	14092	14092	4018	3965	3339.21	3150.22	0.894418	517	d__Bacteria;p__Patescibacteria;c__Paceibacteria;o__UBA9983_A;f__PALSA-1337;g__CAIOGI01;s__
H4101R1B030	SAMN37688937	83.7209	0	0.498933	0.0309009	641819	227	239	10939	10939	3452	3293	2827.4	2684.18	0.885969	845	d__Bacteria;p__Patescibacteria;c__Paceibacteria;o__UBA9983_A;f__UBA2135;g__;s__
H4101R1B012	SAMN37688938	83.7209	0	0.425327	0.0130364	465047	8	10	171040	94887	70034	70034	58130.9	46484.7	0.923326	524	d__Bacteria;p__Patescibacteria;c__Paceibacteria;o__UBA9983_A;f__Zambryskibacteraceae;g__UBA5004;s__
H3202R1B051	SAMN37688939	83.7209	4.65116	0.413782	0.0193872	520072	132	140	19835	19835	5079	5074	3939.94	3713.59	0.862344	665	d__Bacteria;p__Patescibacteria;c__Paceibacteria;o__JACQLN01;f__JACQLN01;g__JACQLN01;s__
H3202R1B035	SAMN37688940	83.7209	2.32558	0.413022	0.0807484	754830	112	141	67404	65560	13572	12568	6739.55	5332.84	0.868205	898	d__Bacteria;p__Patescibacteria;c__Paceibacteria;o__UBA9983_A;f__JAGLPS01;g__;s__
H3202PKB116	SAMN37688941	83.7209	0	0.414796	0.0192332	977108	139	193	29529	18438	11759	7510	7029.55	5036.16	0.831787	1017	d__Bacteria;p__Patescibacteria;c__ABY1;o__UBA11705;f__JABHMO01;g__;s__
H1402R1B025	SAMN37688942	83.7209	2.32558	0.461221	0.0248152	508495	138	150	11577	10886	5124	4511	3684.75	3387.97	0.915305	620	d__Bacteria;p__Patescibacteria;c__Paceibacteria;o__Ryanbacterales;f__2-02-FULL-48-12;g__;s__
H5202R3B148	SAMN37688943	81.3953	2.32558	0.507605	0.022084	852075	198	215	20552	18923	5486	4896	4303.41	3962.35	0.931588	977	d__Bacteria;p__Patescibacteria;c__ABY1;o__JACPL01;f__JACPL01;g__;s__
H5202R3B130	SAMN37688944	81.3953	2.32558	0.396317	0.0200784	443353	103	135	23576	16494	5239	3985	4304.4	3260.39	0.8226	504	d__Bacteria;p__Patescibacteria;c__Paceibacteria;o__UBA9983_A;f__GWA1-40-21;g__GWA1-40-21;s__
H5202R3B124	SAMN37688945	81.3953	0	0.538821	0.0310212	767408	156	179	23210	22062	6864	6480	4919.28	4284.4	0.890727	982	d__Bacteria;p__Patescibacteria;c__Paceibacteria;o__UBA9983_A;f__UBA2100;g__UBA10103;s__
H5202R2B081	SAMN37688946	81.3953	0	0.406279	0.0147136	1023903	151	194	29922	22484	10605	7398	6780.81	5256.15	0.893598	1100	d__Bacteria;p__Patescibacteria;c__Gracilibacteria;o__UBA1369;f__UM-FILTER-53-11;g__JACPMA01;s__
H5202R2B043	SAMN37688947	81.3953	2.32558	0.497487	0.0236938	883345	226	236	16523	16523	5388	5045	3908.61	3740.66	0.854526	1117	d__Bacteria;p__Patescibacteria;c__Paceibacteria;o__UBA9983_A;f__UBA10002;g__UBA10002;s__
H5202R2B038	SAMN37688948	81.3953	0	0.529619	0.0161222	476681	90	112	18817	15647	7437	5399	5296.46	4237.24	0.89408	550	d__Bacteria;p__Patescibacteria;c__Paceibacteria;o__UBA9983_A;f__UBA2103;g__C7867-001;s__
H5202R1B025	SAMN37688949	81.3953	4.65116	0.411156	0.0311026	937864	393	395	9239	9239	2720	2715	2386.42	2374.06	0.85278	1271	d__Bacteria;p__Patescibacteria;c__Doudnabacteria;o__UBA920;f__UBA920;g__PALSA-1336;s__
H5202R1B009	SAMN37688950	81.3953	0	0.472131	0.027624	412623	55	56	45585	45585	12221	12221	7502.24	7366.48	0.92174	487	d__Bacteria;p__Patescibacteria;c__Paceibacteria;o__UBA6257;f__GWB1-50-10;g__;s__
H5202R1B005	SAMN37688951	81.3953	0	0.392822	0.0187519	369419	41	59	62346	62346	22834	19826	9010.22	6230.83	0.899548	412	d__Bacteria;p__Patescibacteria;c__Paceibacteria;o__UBA6257;f__UBA9933;g__JAJZBA01;s__
H5102R1B166	SAMN37688952	81.3953	0	0.357703	0.0225983	394719	34	43	24962	24454	16066	13558	11609.4	9164.86	0.887502	426	d__Bacteria;p__Patescibacteria;c__Paceibacteria;o__UBA6257;f__UBA9933;g__JAJZBA01;s__
H5101R1B115	SAMN37688953	81.3953	0	0.34494	0.0248418	507082	56	78	30329	20260	12325	8572	9055.04	6476.31	0.910328	542	d__Bacteria;p__Patescibacteria;c__Microgenomatia;o__Levybacterales;f__UBA12049;g__JACRFQ01;s__
H5101R1B101	SAMN37688954	81.3953	2.32558	0.471493	0.0316448	717066	298	321	10825	10825	2692	2486	2406.26	2231.17	0.909315	939	d__Bacteria;p__Patescibacteria;c__ABY1;o__UBA2169;f__UBA2169;g__;s__
H5101R1B072	SAMN37688955	81.3953	0	0.401954	0.0218656	244318	79	92	11548	11548	4417	3386	3092.63	2641.5	0.922961	294	d__Bacteria;p__Patescibacteria;c__Paceibacteria;o__UBA6257;f__UBA9933;g__JAJZBA01;s__
H5101R1B062	SAMN37688956	81.3953	2.32558	0.456081	0.0301261	438654	131	155	13989	11109	4304	3379	3348.5	2815.12	0.876087	494	d__Bacteria;p__Patescibacteria;c__Paceibacteria;o__JACQLN01;f__JACQLN01;g__JACQLN01;s__
H5101R1B005	SAMN37688957	81.3953	0	0.556203	0.0212971	644372	54	70	44522	44522	13457	12608	11932.8	9188.89	0.875636	711	d__Bacteria;p__Patescibacteria;c__Paceibacteria;o__UBA6257;f__2-01-FULL-56-20;g__2-01-FULL-56-20;s__
H4302R3B206	SAMN37688958	81.3953	2.32558	0.440347	0.0216575	597306	102	117	40095	16187	7898	6964	5855.94	5096.97	0.937215	798	d__Bacteria;p__Patescibacteria;c__Microgenomatia;o__GWA2-44-7;f__Amesbacteraceae;g__;s__
H4302R3B182	SAMN37688959	81.3953	9.30233	0.440472	0.0254337	551827	192	208	12019	10831	3298	3027	2874.1	2651.81	0.883514	702	d__Bacteria;p__Patescibacteria;c__Paceibacteria;o__Portnoybacterales;f__GWB1-42-6;g__UBA8475;s__
H4302R3B180	SAMN37688960	81.3953	2.32558	0.386782	0.0229433	855414	334	348	12410	12410	3077	2927	2561.12	2456.91	0.893219	1209	d__Bacteria;p__Patescibacteria;c__Paceibacteria;o__Paceibacterales;f__CG1-02-41-26;g__CG1-02-41-26;s__
H4302R3B175	SAMN37688961	81.3953	9.30233	0.282388	0.0196034	596184	110	121	22043	21178	6233	6091	5419.85	4921.02	0.826091	611	d__Bacteria;p__Patescibacteria;c__ABY1;o__UBA2591;f__PGYQ01;g__PGYQ01;s__
H4302R3B169	SAMN37688962	81.3953	0	0.456205	0.0270027	525382	149	157	21072	21072	4791	4282	3526.05	3341.29	0.877759	617	d__Bacteria;p__Patescibacteria;c__Paceibacteria;o__2-02-FULL-40-12;f__IGHO2-01-FULL-4-A;g__CAIUCV01;s__
H4301R3B093	SAMN37688963	81.3953	0	0.557011	0.0158728	672518	69	82	53046	53046	19013	17618	9746.64	8188.88	0.898413	768	d__Bacteria;p__Patescibacteria;c__Paceibacteria;o__UBA9983_A;f__UBA2100;g__UBA10103;s__
H4301R2B070	SAMN37688964	81.3953	0	0.411436	0.0284716	626873	116	124	18603	18603	6794	6622	5404.08	5054.06	0.941524	849	d__Bacteria;p__Patescibacteria;c__Microgenomatia;o__GWA2-44-7;f__Amesbacteraceae;g__JACRNA01;s__
H4301R2B050	SAMN37688965	81.3953	0	0.475183	0.0204704	408983	32	37	53470	53470	20329	17995	12780.7	11042.5	0.88458	439	d__Bacteria;p__Patescibacteria;c__Paceibacteria;o__UBA9983_A;f__UBA6065;g__UBA6065;s__
H4301R1B043	SAMN37688966	81.3953	0	0.475592	0.0125416	562380	35	40	73171	69932	24077	23618	16068	14053.8	0.886061	627	d__Bacteria;p__Patescibacteria;c__UBA1384;o__2-12-FULL-50-11;f__2-12-FULL-50-11;g__JANLIQ01;s__
H4301R1B033	SAMN37688967	81.3953	6.97674	0.490306	0.0187728	351450	123	136	15604	11271	3791	3552	2857.32	2581.25	0.925113	474	d__Bacteria;p__Patescibacteria;c__Paceibacteria;o__UBA9983;f__UBA11713;g__UBA11713;s__
H4301R1B013	SAMN37688968	81.3953	4.65116	0.450383	0.0144729	562229	220	235	8905	8905	3003	2854	2555.59	2391.83	0.918185	764	d__Bacteria;p__Patescibacteria;c__ABY1;o__2-01-FULL-39-33;f__2-01-FULL-39-33;g__;s__
H4301R1B001	SAMN37688969	81.3953	6.97674	0.324424	0.0156027	672986	48	52	43380	43380	14757	13336	14020.5	12941.3	0.938724	854	d__Bacteria;p__Patescibacteria;c__Microgenomatia;o__GWA2-44-7;f__UBA8517;g__UBA12026;s__
H4102R2B238	SAMN37688970	81.3953	4.65116	0.395223	0.0201778	508875	134	145	11601	11601	4955	4776	3797.57	3505	0.846013	631	d__Bacteria;p__Patescibacteria;c__Paceibacteria;o__UBA9983_A;f__GWA1-40-21;g__GWA1-40-21;s__
H4101R3B152	SAMN37688971	81.3953	4.65116	0.40521	0.0217933	1318333	428	445	14464	14464	3969	3800	3080.22	2962.16	0.907261	1723	d__Bacteria;p__Patescibacteria;c__Microgenomatia;o__UBA10105;f__UBA10105;g__;s__
H4101R3B115	SAMN37688972	81.3953	0	0.472806	0.0231734	478913	104	143	21160	12690	6756	4652	4604.93	3321.77	0.874065	530	d__Bacteria;p__Patescibacteria;c__Paceibacteria;o__UBA9983_A;f__JANLHH01;g__JANLHH01;s__
H4101R3B114	SAMN37688973	81.3953	0	0.478291	0.0260907	534997	111	138	20952	14792	7835	6027	4819.79	3859.18	0.879968	620	d__Bacteria;p__Patescibacteria;c__Paceibacteria;o__Sungbacterales;f__;g__;s__
H4101R3B092	SAMN37688974	81.3953	0	0.398003	0.0225185	695018	77	86	30283	29817	13252	12171	9026.21	8075.33	0.862327	734	d__Bacteria;p__Patescibacteria;c__Paceibacteria;o__2-02-FULL-40-12;f__IGHO2-01-FULL-4-A;g__2-01-FULL-44-17;s__
H4101R3B090	SAMN37688975	81.3953	0	0.422391	0.00930448	471869	15	16	85814	85814	48134	48134	31457.9	29485.6	0.899676	512	d__Bacteria;p__Patescibacteria;c__Paceibacteria;o__Ryanbacterales;f__GWA2-47-10b;g__GWA2-47-10b;s__
H4101R2B073	SAMN37688976	81.3953	0	0.443119	0.0127532	472673	7	8	163963	163963	144955	85877	67524.7	59071.6	0.896482	494	d__Bacteria;p__Patescibacteria;c__Paceibacteria;o__UBA9983_A;f__UBA1539_A;g__UBA1550;s__
H4101R2B049	SAMN37688977	81.3953	0	0.38497	0.0202543	582449	29	46	99101	69827	36229	26413	20084.4	12625	0.86856	614	d__Bacteria;p__Patescibacteria;c__Paceibacteria;o__UBA6257;f__UBA9933;g__;s__
H4101R1B034	SAMN37688978	81.3953	2.32558	0.421615	0.0354044	538574	228	241	7689	7689	2950	2826	2362.17	2233.83	0.902476	710	d__Bacteria;p__Patescibacteria;c__Paceibacteria;o__UBA9983_A;f__PALSA-1337;g__C7867-002;s__
H3202R1B043	SAMN37688979	81.3953	2.32558	0.4475	0.0280939	469358	112	142	13962	11956	6148	4267	4190.7	3284.21	0.84576	534	d__Bacteria;p__Patescibacteria;c__Paceibacteria;o__UBA9983_A;f__VMEP01;g__;s__
H3202R1B018	SAMN37688980	81.3953	2.32558	0.501717	0.0350582	813663	69	73	89604	89604	33472	29490	11792.2	11144.3	0.916075	957	d__Bacteria;p__Patescibacteria;c__Paceibacteria;o__UBA9983_A;f__UBA2103;g__C7867-001;s__
H1402R1B033	SAMN37688981	81.3953	9.30233	0.507036	0.0195831	1293876	564	611	12842	9990	2537	2394	2294.11	2116.87	0.911534	1764	d__Bacteria;p__Patescibacteria;c__Saccharimonadia;o__Saccharimonadales;f__UBA4665;g__;s__
H1402R1B023	SAMN37688982	81.3953	0	0.403756	0.0233819	533116	109	120	16243	16243	7209	6363	4890.97	4436.47	0.884412	669	d__Bacteria;p__Patescibacteria;c__Paceibacteria;o__UBA6257;f__MFKM01;g__JACPKE01;s__
H1402R1B013	SAMN37688983	81.3953	0	0.430434	0.0237804	487853	170	183	12089	12089	3266	3193	2869.72	2664.17	0.894954	687	d__Bacteria;p__Patescibacteria;c__Paceibacteria;o__UBA9983_A;f__Zambryskibacteraceae;g__UBA5004;s__
H5202R3B133	SAMN37688984	79.0698	0	0.4693	0.0200216	456058	77	90	23964	19421	9141	7275	5922.83	5052.87	0.840829	493	d__Bacteria;p__Patescibacteria;c__Paceibacteria;o__UBA9983_A;f__JANLHH01;g__;s__
H5202R3B132	SAMN37688985	79.0698	0	0.411507	0.0191166	477863	44	52	42011	33913	21543	19034	10860.5	9176.02	0.845929	509	d__Bacteria;p__Patescibacteria;c__Paceibacteria;o__UBA9983_A;f__GWA1-40-21;g__GWA1-40-21;s__
H5202R3B131	SAMN37688986	79.0698	0	0.337958	0.0296999	730066	244	258	13658	13658	3698	3633	2992.07	2829.17	0.925704	969	d__Bacteria;p__Patescibacteria;c__Microgenomatia;o__UBA1406;f__GWC2-37-13;g__GWC2-37-13;s__
H5202R3B115	SAMN37688987	79.0698	2.32558	0.470595	0.0198884	871337	126	142	36706	36305	9372	8517	6915.37	6128.71	0.906873	1085	d__Bacteria;p__Patescibacteria;c__Microgenomatia;o__UBA10105;f__UBA927;g__MFJZ01;s__
H5202R2B073	SAMN37688988	79.0698	0	0.434428	0.0242241	657249	110	147	23667	15620	10639	6390	5974.99	4446.52	0.871154	723	d__Bacteria;p__Patescibacteria;c__ABY1;o__SCPX01;f__SCPX01;g__SCPX01;s__
H5202R2B059	SAMN37688989	79.0698	0	0.383917	0.0135359	521524	23	32	81367	81367	34387	34013	22675	16272.3	0.914081	565	d__Bacteria;p__Patescibacteria;c__Paceibacteria;o__UBA9983_A;f__UBA9973;g__UBA9973;s__
H5102R3B325	SAMN37688990	79.0698	0	0.427658	0.0239127	325755	97	105	10403	10403	4073	3547	3358.3	3095.67	0.915476	403	d__Bacteria;p__Patescibacteria;c__Paceibacteria;o__UBA9983;f__JACROR01;g__JACPLO01;s__
H5101R1B093	SAMN37688991	79.0698	0	0.422375	0.0239061	779589	93	108	53302	34396	13721	12837	8382.68	7206.19	0.911629	797	d__Bacteria;p__Patescibacteria;c__ABY1;o__Magasanikbacterales;f__GWA2-37-8;g__XYD2-FULL-39-9;s__
H5101R1B026	SAMN37688992	79.0698	0	0.453759	0.0265429	377393	58	82	24688	19949	12459	8138	6506.78	4575.28	0.885167	426	d__Bacteria;p__Patescibacteria;c__Paceibacteria;o__UBA9983_A;f__Zambryskibacteraceae;g__UBA5004;s__
H5101R1B002	SAMN37688993	79.0698	0	0.438427	0.0185698	581034	66	81	25002	21014	8941	7852	8803.55	7163.63	0.871588	707	d__Bacteria;p__Patescibacteria;c__Paceibacteria;o__UBA6257;f__2-01-FULL-56-20;g__VMFW01;s__
H4302R3B189	SAMN37688994	79.0698	2.32558	0.410154	0.037074	248422	91	96	9796	9796	3031	2914	2729.91	2583.46	0.920084	307	d__Bacteria;p__Patescibacteria;c__Paceibacteria;o__UBA10092;f__UBA10092;g__;s__
H4301R2B072	SAMN37688995	79.0698	2.32558	0.377796	0.0213305	711390	190	210	17750	10210	4429	4199	3744.16	3386.57	0.902296	897	d__Bacteria;p__Patescibacteria;c__Paceibacteria;o__UBA9983;f__2-01-FULL-45-33;g__;s__
H4301R2B058	SAMN37688996	79.0698	2.32558	0.387271	0.0186855	583070	42	72	44389	25117	16444	12315	13882.6	8059.03	0.866563	628	d__Bacteria;p__Patescibacteria;c__UBA1384;o__UBA12157;f__JAENIV01;g__;s__
H4301R1B038	SAMN37688997	79.0698	2.32558	0.397687	0.013272	539873	176	185	12663	12663	4175	3951	3067.46	2917.26	0.932236	733	d__Bacteria;p__Patescibacteria;c__Microgenomatia;o__Levybacterales;f__UBA12049;g__UBA12049;s__
[truncated: 160 more rows]

## Sheet: Table_S2B_Unrefined_MAGs
*MAG_ID	Completeness	Contamination	GC	GC_std	Genome_size	Scaffolds	Contigs	Longest_scaffold	Longest_contig	N50_scaffold	N50_contigs	Mean_scaffold_length	Mean_contig_length	Coding_density	Predicted_genes	Taxonomical annotation
[truncated: 1,516 more rows]

[truncated: 23 more sheets: Table_S3_rpoB_scaling_Factor, Table_S4A_Plasmid_Normalized, Table_S4B_Phage_Normalized, Table_S4C_uMGE_Normalized, Table_S5_Microbe_Host_For_MGEs, Table_S6A-Spacers, Table_S6B-Spacers_Seq, Table_S7_Procrustes_Mantel, Table_S8_Associations, Table_S9A_Plasmids, Table_S9B_Phages, Table_S9C_uMGEs, Table_S10_COGs, Table_S11A_correlation, Table_S11B_Function, Table_S12A, Table_S12B_Cobalamin_Transcript, Table_S12C_Hg_Transcripts, Table_S12C_Hg_Transcript_2, Table_S13A_Plasmid …]
