# Supplementary material for: Unveiling plasmid diversity and functionality in pristine groundwater
Source: Environ Microbiome. 2025 Apr 24;20:42. doi: 10.1186/s40793-025-00703-8 (PMC12023590; doi:10.1186/s40793-025-00703-8)
Supplement: Supplementary file 4 — Supplementary Material 4 [file 40793_2025_703_MOESM4_ESM.txt]

Supplementary Data: CDS annotation for each MGE used in the Synteny analysis (Supplementary Figure S5)
Plasmid-1 (H4301R1_000000002678)
Gene ID	MGE	start	end	orientation	annotation
9542	H4301R1_000000002678	1	1240	r	COG14_FUNCTION	COG3505	Type IV secretory pathway, VirD4 component, TraG/TraD family ATPase	1.9e-152
9543	H4301R1_000000002678	1254	2271	r	COG14_FUNCTION	COG0630	Type IV secretory pathway ATPase VirB11/Archaellum biosynthesis ATPase	2e-160
9544	H4301R1_000000002678	2274	3537	r	COG14_FUNCTION	COG2948	Type IV secretory pathway, VirB10 components	3.3e-144
9545	H4301R1_000000002678	3538	4549	r	COG14_FUNCTION	COG3504	Type IV secretory pathway, VirB9 components	2.4e-121
9546	H4301R1_000000002678	4550	5228	r	COG14_FUNCTION	COG3736	Type IV secretory pathway, component VirB8	1e-88
9548	H4301R1_000000002678	5663	6716	r	COG14_FUNCTION	COG3704	Type IV secretory pathway, VirB6 components	7.5e-118
9551	H4301R1_000000002678	7714	10081	r	COG14_FUNCTION	COG3451	Type IV secretory pathway, VirB4 component	0
9552	H4301R1_000000002678	10073	10409	r	COG14_FUNCTION	COG3702	Type IV secretory pathway, VirB3 components	8.9e-49
9554	H4301R1_000000002678	10740	12345	r	COG14_FUNCTION	COG3843	Type IV secretory pathway, VirD2 components (relaxase)	4.9e-20
9555	H4301R1_000000002678	12341	12938	r	COG14_FUNCTION	COG0741	Soluble lytic murein transglycosylase and related regulatory proteins (some contain LysM/invasin domains)	1.5e-59
9557	H4301R1_000000002678	13278	14082	r	COG14_FUNCTION	COG0741	Soluble lytic murein transglycosylase and related regulatory proteins (some contain LysM/invasin domains)	7.4e-25
9551	H4301R1_000000002678	7714	10081	r	Pfam	PF03135.14	CagE, TrbE, VirB family, component of type IV transporter system	4.8e-43
9545	H4301R1_000000002678	3538	4549	r	Pfam	PF03524.15	Conjugal transfer protein	5.3e-60
9554	H4301R1_000000002678	10740	12345	r	Pfam	PF18821.1	Large polyvalent protein-associated domain 7	5.1e-21
9555	H4301R1_000000002678	12341	12938	r	Pfam	PF01464.20	Transglycosylase SLT domain	5.4e-16
9543	H4301R1_000000002678	1254	2271	r	Pfam	PF00437.20	Type II/IV secretion system protein	1.4e-62
9550	H4301R1_000000002678	6989	7715	r	Pfam	PF07996.11	Type IV secretion system proteins	1.4e-44
9542	H4301R1_000000002678	1	1240	r	Pfam	PF02534.14	Type IV secretory system Conjugative DNA transfer	5e-62
9555	H4301R1_000000002678	12341	12938	r	Pfam	PF06871.11	TraH_2	9.3e-08
9553	H4301R1_000000002678	10415	10733	r	Pfam	PF04956.13	TrbC/VIRB2 family	8e-19
9544	H4301R1_000000002678	2274	3537	r	Pfam	PF03743.14	Bacterial conjugation TrbI-like protein	3.1e-50
9548	H4301R1_000000002678	5663	6716	r	Pfam	PF04610.14	TrbL/VirB6 plasmid conjugal transfer protein	8.4e-29
9552	H4301R1_000000002678	10073	10409	r	Pfam	PF05101.13	Type IV secretory pathway, VirB3-like protein	4.6e-22
9546	H4301R1_000000002678	4550	5228	r	Pfam	PF04335.13	VirB8 protein	3.2e-58
9552	H4301R1_000000002678	10073	10409	r	KOfam	K03198	type IV secretion system protein VirB3	4e-30
9542	H4301R1_000000002678	1	1240	r	KOfam	K03205	type IV secretion system protein VirD4 [EC:7.4.2.8]	2.1e-100
9545	H4301R1_000000002678	3538	4549	r	KOfam	K03204	type IV secretion system protein VirB9	9e-100
9551	H4301R1_000000002678	7714	10081	r	KOfam	K03199	type IV secretion system protein VirB4 [EC:7.4.2.8]	0
9550	H4301R1_000000002678	6989	7715	r	KOfam	K03200	type IV secretion system protein VirB5	8.6e-35
9548	H4301R1_000000002678	5663	6716	r	KOfam	K03201	type IV secretion system protein VirB6	2.8e-33
9546	H4301R1_000000002678	4550	5228	r	KOfam	K03203	type IV secretion system protein VirB8	2.9e-71
9547	H4301R1_000000002678	5244	5592	r	KOfam	K03202	type IV secretion system protein VirB7	3.3e-07
9555	H4301R1_000000002678	12341	12938	r	KOfam	K03194	type IV secretion system protein VirB1	7.9e-53
9544	H4301R1_000000002678	2274	3537	r	KOfam	K03195	type IV secretion system protein VirB10	3.1e-95
9553	H4301R1_000000002678	10415	10733	r	KOfam	K03197	type IV secretion system protein VirB2	3.4e-25
9543	H4301R1_000000002678	1254	2271	r	KOfam	K03196	type IV secretion system protein VirB11 [EC:7.4.2.8]	2.6e-124
9557	H4301R1_000000002678	13278	14082	r	KOfam	K03194	type IV secretion system protein VirB1	4.6e-15
9542	H4301R1_000000002678	1	1240	r	EGGNOG_BACT	1112214.AHIS01000142_gene3380	TraM recognition site of TraD and TraG	2.92e-211
9542	H4301R1_000000002678	1	1240	r	EGGNOG_COG_CATEGORY	1112214.AHIS01000142_gene3380	U	2.92e-211
9543	H4301R1_000000002678	1254	2271	r	EGGNOG_BACT	1112214.AHIS01000142_gene3381	Type IV secretion protein VirB11	3.18e-221
9543	H4301R1_000000002678	1254	2271	r	EGGNOG_COG_CATEGORY	1112214.AHIS01000142_gene3381	NU	3.18e-221
9544	H4301R1_000000002678	2274	3537	r	EGGNOG_BACT	1112214.AHIS01000142_gene3382	Bacterial conjugation TrbI-like protein	2.48e-192
9544	H4301R1_000000002678	2274	3537	r	EGGNOG_COG_CATEGORY	1112214.AHIS01000142_gene3382	U	2.48e-192
9545	H4301R1_000000002678	3538	4549	r	EGGNOG_BACT	1112214.AHIS01000142_gene3383	virB9 :: Conjugal transfer protein trbG	2.77e-188
9545	H4301R1_000000002678	3538	4549	r	EGGNOG_COG_CATEGORY	1112214.AHIS01000142_gene3383	U	2.77e-188
9546	H4301R1_000000002678	4550	5228	r	EGGNOG_BACT	1096930.L284_07015	Conjugal transfer protein TraJ	6.28e-130
9546	H4301R1_000000002678	4550	5228	r	EGGNOG_COG_CATEGORY	1096930.L284_07015	U	6.28e-130
9548	H4301R1_000000002678	5663	6716	r	EGGNOG_BACT	1096930.L284_07020	TrbL/VirB6 plasmid conjugal transfer protein	9.59e-198
9548	H4301R1_000000002678	5663	6716	r	EGGNOG_COG_CATEGORY	1096930.L284_07020	U	9.59e-198
9550	H4301R1_000000002678	6989	7715	r	EGGNOG_BACT	1096930.L284_07030	Type IV secretion system proteins	2.85e-101
9550	H4301R1_000000002678	6989	7715	r	EGGNOG_COG_CATEGORY	1096930.L284_07030	S	2.85e-101
9551	H4301R1_000000002678	7714	10081	r	EGGNOG_BACT	1096930.L284_07035	type IV secretion system	0
9551	H4301R1_000000002678	7714	10081	r	EGGNOG_COG_CATEGORY	1096930.L284_07035	U	0
9552	H4301R1_000000002678	10073	10409	r	EGGNOG_BACT	1096930.L284_07040	Type IV secretory pathway, VirB3-like protein	4.3e-68
9552	H4301R1_000000002678	10073	10409	r	EGGNOG_COG_CATEGORY	1096930.L284_07040	U	4.3e-68
9553	H4301R1_000000002678	10415	10733	r	EGGNOG_BACT	1096930.L284_07045	TrbC/VIRB2 family	5.01e-49
9553	H4301R1_000000002678	10415	10733	r	EGGNOG_COG_CATEGORY	1096930.L284_07045	S	5.01e-49
9554	H4301R1_000000002678	10740	12345	r	EGGNOG_BACT	1096930.L284_07050	relaxase mobilization nuclease domain protein	4.69e-90
9554	H4301R1_000000002678	10740	12345	r	EGGNOG_COG_CATEGORY	1096930.L284_07050	U	4.69e-90
9555	H4301R1_000000002678	12341	12938	r	EGGNOG_BACT	1096930.L284_07055	Transglycosylase SLT domain	1.59e-94
9555	H4301R1_000000002678	12341	12938	r	EGGNOG_COG_CATEGORY	1096930.L284_07055	M	1.59e-94
9557	H4301R1_000000002678	13278	14082	r	EGGNOG_BACT	1112214.AHIS01000142_gene3392	lytic transglycosylase activity	9.2e-117
9557	H4301R1_000000002678	13278	14082	r	EGGNOG_COG_CATEGORY	1112214.AHIS01000142_gene3392	M	9.2e-117
Plasmid-2 (H5101R2_000000001804)
Gene ID	MGE	start	end	orientation	annotation
322	H5101R2_000000001804	2151	2982	r	COG14_FUNCTION	COG5285	Ectoine hydroxylase-related dioxygenase, phytanoyl-CoA dioxygenase (PhyH) family	2.9e-40
324	H5101R2_000000001804	3769	5713	r	COG14_FUNCTION	COG3505	Type IV secretory pathway, VirD4 component, TraG/TraD family ATPase	1.1e-212
325	H5101R2_000000001804	5727	6744	r	COG14_FUNCTION	COG0630	Type IV secretory pathway ATPase VirB11/Archaellum biosynthesis ATPase	2e-160
326	H5101R2_000000001804	6747	8010	r	COG14_FUNCTION	COG2948	Type IV secretory pathway, VirB10 components	3.3e-144
327	H5101R2_000000001804	8011	9022	r	COG14_FUNCTION	COG3504	Type IV secretory pathway, VirB9 components	2.4e-121
328	H5101R2_000000001804	9023	9701	r	COG14_FUNCTION	COG3736	Type IV secretory pathway, component VirB8	1e-88
330	H5101R2_000000001804	10136	11189	r	COG14_FUNCTION	COG3704	Type IV secretory pathway, VirB6 components	7.5e-118
333	H5101R2_000000001804	12187	14554	r	COG14_FUNCTION	COG3451	Type IV secretory pathway, VirB4 component	0
334	H5101R2_000000001804	14550	14910	r	COG14_FUNCTION	COG3702	Type IV secretory pathway, VirB3 components	7.8e-43
336	H5101R2_000000001804	15241	16846	r	COG14_FUNCTION	COG3843	Type IV secretory pathway, VirD2 components (relaxase)	4.9e-20
337	H5101R2_000000001804	16842	17439	r	COG14_FUNCTION	COG0741	Soluble lytic murein transglycosylase and related regulatory proteins (some contain LysM/invasin domains)	1.5e-59
339	H5101R2_000000001804	17779	18583	r	COG14_FUNCTION	COG0741	Soluble lytic murein transglycosylase and related regulatory proteins (some contain LysM/invasin domains)	7.4e-25
340	H5101R2_000000001804	18823	19471	f	COG14_FUNCTION	COG1961	Site-specific DNA recombinase related to the DNA invertase Pin	8.1e-06
333	H5101R2_000000001804	12187	14554	r	Pfam	PF03135.14	CagE, TrbE, VirB family, component of type IV transporter system	2.5e-43
327	H5101R2_000000001804	8011	9022	r	Pfam	PF03524.15	Conjugal transfer protein	2.8e-60
340	H5101R2_000000001804	18823	19471	f	Pfam	PF13384.6	Homeodomain-like domain	1.3e-07
341	H5101R2_000000001804	19336	19600	r	Pfam	PF01381.22	Helix-turn-helix	8.3e-08
341	H5101R2_000000001804	19336	19600	r	Pfam	PF13560.6	Helix-turn-helix domain	1.3e-08
340	H5101R2_000000001804	18823	19471	f	Pfam	PF02796.15	Helix-turn-helix domain of resolvase	1.6e-08
336	H5101R2_000000001804	15241	16846	r	Pfam	PF18821.1	Large polyvalent protein-associated domain 7	2.6e-21
322	H5101R2_000000001804	2151	2982	r	Pfam	PF05721.13	Phytanoyl-CoA dioxygenase (PhyH)	4.1e-30
337	H5101R2_000000001804	16842	17439	r	Pfam	PF01464.20	Transglycosylase SLT domain	2.8e-16
325	H5101R2_000000001804	5727	6744	r	Pfam	PF00437.20	Type II/IV secretion system protein	7.2e-63
332	H5101R2_000000001804	11462	12188	r	Pfam	PF07996.11	Type IV secretion system proteins	7.4e-45
324	H5101R2_000000001804	3769	5713	r	Pfam	PF02534.14	Type IV secretory system Conjugative DNA transfer	4.4e-93
324	H5101R2_000000001804	3769	5713	r	Pfam	PF12696.7	TraM recognition site of TraD and TraG	2.4e-27
337	H5101R2_000000001804	16842	17439	r	Pfam	PF06871.11	TraH_2	4.8e-08
335	H5101R2_000000001804	14916	15234	r	Pfam	PF04956.13	TrbC/VIRB2 family	4.2e-19
326	H5101R2_000000001804	6747	8010	r	Pfam	PF03743.14	Bacterial conjugation TrbI-like protein	1.6e-50
330	H5101R2_000000001804	10136	11189	r	Pfam	PF04610.14	TrbL/VirB6 plasmid conjugal transfer protein	4.4e-29
324	H5101R2_000000001804	3769	5713	r	Pfam	PF10412.9	Type IV secretion-system coupling protein DNA-binding domain	3.5e-21
334	H5101R2_000000001804	14550	14910	r	Pfam	PF05101.13	Type IV secretory pathway, VirB3-like protein	3.1e-22
328	H5101R2_000000001804	9023	9701	r	Pfam	PF04335.13	VirB8 protein	1.6e-58
334	H5101R2_000000001804	14550	14910	r	KOfam	K03198	type IV secretion system protein VirB3	3e-30
324	H5101R2_000000001804	3769	5713	r	KOfam	K03205	type IV secretion system protein VirD4 [EC:7.4.2.8]	2.1e-145
327	H5101R2_000000001804	8011	9022	r	KOfam	K03204	type IV secretion system protein VirB9	4.7e-100
333	H5101R2_000000001804	12187	14554	r	KOfam	K03199	type IV secretion system protein VirB4 [EC:7.4.2.8]	0
332	H5101R2_000000001804	11462	12188	r	KOfam	K03200	type IV secretion system protein VirB5	4.5e-35
330	H5101R2_000000001804	10136	11189	r	KOfam	K03201	type IV secretion system protein VirB6	1.4e-33
328	H5101R2_000000001804	9023	9701	r	KOfam	K03203	type IV secretion system protein VirB8	1.5e-71
329	H5101R2_000000001804	9717	10065	r	KOfam	K03202	type IV secretion system protein VirB7	1.7e-07
337	H5101R2_000000001804	16842	17439	r	KOfam	K03194	type IV secretion system protein VirB1	4.1e-53
326	H5101R2_000000001804	6747	8010	r	KOfam	K03195	type IV secretion system protein VirB10	1.6e-95
335	H5101R2_000000001804	14916	15234	r	KOfam	K03197	type IV secretion system protein VirB2	1.8e-25
325	H5101R2_000000001804	5727	6744	r	KOfam	K03196	type IV secretion system protein VirB11 [EC:7.4.2.8]	1.3e-124
322	H5101R2_000000001804	2151	2982	r	KOfam	K00477	phytanoyl-CoA hydroxylase [EC:1.14.11.18]	6.9e-41
339	H5101R2_000000001804	17779	18583	r	KOfam	K03194	type IV secretion system protein VirB1	2.4e-15
322	H5101R2_000000001804	2151	2982	r	EGGNOG_BACT	1120950.KB892758_gene6313	Phytanoyl-CoA dioxygenase (PhyH)	2.67e-56
322	H5101R2_000000001804	2151	2982	r	EGGNOG_COG_CATEGORY	1120950.KB892758_gene6313	Q	2.67e-56
324	H5101R2_000000001804	3769	5713	r	EGGNOG_BACT	1112214.AHIS01000142_gene3380	TraM recognition site of TraD and TraG	2.26e-306
324	H5101R2_000000001804	3769	5713	r	EGGNOG_COG_CATEGORY	1112214.AHIS01000142_gene3380	U	2.26e-306
325	H5101R2_000000001804	5727	6744	r	EGGNOG_BACT	1112214.AHIS01000142_gene3381	Type IV secretion protein VirB11	3.18e-221
325	H5101R2_000000001804	5727	6744	r	EGGNOG_COG_CATEGORY	1112214.AHIS01000142_gene3381	NU	3.18e-221
326	H5101R2_000000001804	6747	8010	r	EGGNOG_BACT	1112214.AHIS01000142_gene3382	Bacterial conjugation TrbI-like protein	2.48e-192
326	H5101R2_000000001804	6747	8010	r	EGGNOG_COG_CATEGORY	1112214.AHIS01000142_gene3382	U	2.48e-192
327	H5101R2_000000001804	8011	9022	r	EGGNOG_BACT	1112214.AHIS01000142_gene3383	virB9 :: Conjugal transfer protein trbG	2.77e-188
327	H5101R2_000000001804	8011	9022	r	EGGNOG_COG_CATEGORY	1112214.AHIS01000142_gene3383	U	2.77e-188
328	H5101R2_000000001804	9023	9701	r	EGGNOG_BACT	1096930.L284_07015	Conjugal transfer protein TraJ	6.28e-130
328	H5101R2_000000001804	9023	9701	r	EGGNOG_COG_CATEGORY	1096930.L284_07015	U	6.28e-130
330	H5101R2_000000001804	10136	11189	r	EGGNOG_BACT	1096930.L284_07020	TrbL/VirB6 plasmid conjugal transfer protein	9.59e-198
330	H5101R2_000000001804	10136	11189	r	EGGNOG_COG_CATEGORY	1096930.L284_07020	U	9.59e-198
332	H5101R2_000000001804	11462	12188	r	EGGNOG_BACT	1096930.L284_07030	Type IV secretion system proteins	2.85e-101
332	H5101R2_000000001804	11462	12188	r	EGGNOG_COG_CATEGORY	1096930.L284_07030	S	2.85e-101
333	H5101R2_000000001804	12187	14554	r	EGGNOG_BACT	1096930.L284_07035	type IV secretion system	0
333	H5101R2_000000001804	12187	14554	r	EGGNOG_COG_CATEGORY	1096930.L284_07035	U	0
334	H5101R2_000000001804	14550	14910	r	EGGNOG_BACT	1096930.L284_07040	Type IV secretory pathway, VirB3-like protein	3.06e-61
334	H5101R2_000000001804	14550	14910	r	EGGNOG_COG_CATEGORY	1096930.L284_07040	U	3.06e-61
335	H5101R2_000000001804	14916	15234	r	EGGNOG_BACT	1096930.L284_07045	TrbC/VIRB2 family	5.01e-49
335	H5101R2_000000001804	14916	15234	r	EGGNOG_COG_CATEGORY	1096930.L284_07045	S	5.01e-49
336	H5101R2_000000001804	15241	16846	r	EGGNOG_BACT	1096930.L284_07050	relaxase mobilization nuclease domain protein	4.69e-90
336	H5101R2_000000001804	15241	16846	r	EGGNOG_COG_CATEGORY	1096930.L284_07050	U	4.69e-90
337	H5101R2_000000001804	16842	17439	r	EGGNOG_BACT	1096930.L284_07055	Transglycosylase SLT domain	1.59e-94
337	H5101R2_000000001804	16842	17439	r	EGGNOG_COG_CATEGORY	1096930.L284_07055	M	1.59e-94
339	H5101R2_000000001804	17779	18583	r	EGGNOG_BACT	1112214.AHIS01000142_gene3392	lytic transglycosylase activity	9.2e-117
339	H5101R2_000000001804	17779	18583	r	EGGNOG_COG_CATEGORY	1112214.AHIS01000142_gene3392	M	9.2e-117
340	H5101R2_000000001804	18823	19471	f	EGGNOG_BACT	1029824.AFID01000016_gene1155	Helix-turn-helix domain	2.1e-07
340	H5101R2_000000001804	18823	19471	f	EGGNOG_COG_CATEGORY	1029824.AFID01000016_gene1155	L	2.1e-07
341	H5101R2_000000001804	19336	19600	r	EGGNOG_BACT	1120983.KB894570_gene1760	MA20_09785 :: Helix-turn-helix XRE-family like proteins	0.000823
341	H5101R2_000000001804	19336	19600	r	EGGNOG_COG_CATEGORY	1120983.KB894570_gene1760	K	0.000823
Plasmid-3 (H4301R3_000000001191)
Gene ID	MGE	start	end	orientation	annotation
7600	H4301R3_000000001191	136	940	f	COG14_FUNCTION	COG0741	Soluble lytic murein transglycosylase and related regulatory proteins (some contain LysM/invasin domains)	7.4e-25
7602	H4301R3_000000001191	1280	1877	f	COG14_FUNCTION	COG0741	Soluble lytic murein transglycosylase and related regulatory proteins (some contain LysM/invasin domains)	1.5e-59
7603	H4301R3_000000001191	1873	3478	f	COG14_FUNCTION	COG3843	Type IV secretory pathway, VirD2 components (relaxase)	4.9e-20
7605	H4301R3_000000001191	3809	4145	f	COG14_FUNCTION	COG3702	Type IV secretory pathway, VirB3 components	8.9e-49
7606	H4301R3_000000001191	4137	6504	f	COG14_FUNCTION	COG3451	Type IV secretory pathway, VirB4 component	0
7609	H4301R3_000000001191	7502	8555	f	COG14_FUNCTION	COG3704	Type IV secretory pathway, VirB6 components	7.5e-118
7611	H4301R3_000000001191	8990	9668	f	COG14_FUNCTION	COG3736	Type IV secretory pathway, component VirB8	1e-88
7612	H4301R3_000000001191	9669	10680	f	COG14_FUNCTION	COG3504	Type IV secretory pathway, VirB9 components	2.4e-121
7613	H4301R3_000000001191	10681	11944	f	COG14_FUNCTION	COG2948	Type IV secretory pathway, VirB10 components	3.3e-144
7614	H4301R3_000000001191	11947	12964	f	COG14_FUNCTION	COG0630	Type IV secretory pathway ATPase VirB11/Archaellum biosynthesis ATPase	2e-160
7615	H4301R3_000000001191	12978	14922	f	COG14_FUNCTION	COG3505	Type IV secretory pathway, VirD4 component, TraG/TraD family ATPase	1.1e-212
7617	H4301R3_000000001191	15709	16540	f	COG14_FUNCTION	COG5285	Ectoine hydroxylase-related dioxygenase, phytanoyl-CoA dioxygenase (PhyH) family	2.9e-40
7623	H4301R3_000000001191	19726	21367	f	COG14_FUNCTION	COG0367	Asparagine synthetase B (glutamine-hydrolyzing)	6.4e-31
7624	H4301R3_000000001191	21350	22883	f	COG14_FUNCTION	COG0318	Acyl-CoA synthetase (AMP-forming)/AMP-acid ligase II	1.1e-29
7625	H4301R3_000000001191	22869	23583	f	COG14_FUNCTION	COG5285	Ectoine hydroxylase-related dioxygenase, phytanoyl-CoA dioxygenase (PhyH) family	4.6e-10
7628	H4301R3_000000001191	25044	25803	f	COG14_FUNCTION	COG2226	Ubiquinone/menaquinone biosynthesis C-methylase UbiE	1.2e-53
7629	H4301R3_000000001191	25799	27482	f	COG14_FUNCTION	COG0119	Isopropylmalate/homocitrate/citramalate synthases	6.4e-103
7630	H4301R3_000000001191	27501	28335	r	COG14_FUNCTION	COG3293	Transposase	2.6e-137
7626	H4301R3_000000001191	23579	24146	f	Pfam	PF02230.16	Phospholipase/Carboxylesterase	8.4e-10
7626	H4301R3_000000001191	23579	24146	f	Pfam	PF12697.7	Alpha/beta hydrolase family	6.7e-08
7622	H4301R3_000000001191	18651	19695	f	Pfam	PF08545.10	3-Oxoacyl-[acyl-carrier-protein (ACP)] synthase III	7e-08
7622	H4301R3_000000001191	18651	19695	f	Pfam	PF08541.10	3-Oxoacyl-[acyl-carrier-protein (ACP)] synthase III C terminal	6.4e-08
7624	H4301R3_000000001191	21350	22883	f	Pfam	PF00501.28	AMP-binding enzyme	4.3e-55
7624	H4301R3_000000001191	21350	22883	f	Pfam	PF13193.6	AMP-binding enzyme C-terminal domain	2.9e-07
7623	H4301R3_000000001191	19726	21367	f	Pfam	PF00733.21	Asparagine synthase	1e-29
7606	H4301R3_000000001191	4137	6504	f	Pfam	PF03135.14	CagE, TrbE, VirB family, component of type IV transporter system	4.8e-43
7612	H4301R3_000000001191	9669	10680	f	Pfam	PF03524.15	Conjugal transfer protein	5.3e-60
7630	H4301R3_000000001191	27501	28335	r	Pfam	PF01609.21	Transposase DDE domain	5.4e-30
7630	H4301R3_000000001191	27501	28335	r	Pfam	PF13586.6	Transposase DDE domain	2e-15
7626	H4301R3_000000001191	23579	24146	f	Pfam	PF01738.18	Dienelactone hydrolase family	5.4e-06
7630	H4301R3_000000001191	27501	28335	r	Pfam	PF13340.6	Putative transposase of IS4/5 family (DUF4096)	4.4e-26
7629	H4301R3_000000001191	25799	27482	f	Pfam	PF00682.19	HMGL-like	4.4e-61
7603	H4301R3_000000001191	1873	3478	f	Pfam	PF18821.1	Large polyvalent protein-associated domain 7	5.1e-21
7628	H4301R3_000000001191	25044	25803	f	Pfam	PF08241.12	Methyltransferase domain	1.5e-16
7628	H4301R3_000000001191	25044	25803	f	Pfam	PF13649.6	Methyltransferase domain	7.7e-13
7617	H4301R3_000000001191	15709	16540	f	Pfam	PF05721.13	Phytanoyl-CoA dioxygenase (PhyH)	7.8e-30
7625	H4301R3_000000001191	22869	23583	f	Pfam	PF05721.13	Phytanoyl-CoA dioxygenase (PhyH)	2.3e-26
7602	H4301R3_000000001191	1280	1877	f	Pfam	PF01464.20	Transglycosylase SLT domain	5.4e-16
7614	H4301R3_000000001191	11947	12964	f	Pfam	PF00437.20	Type II/IV secretion system protein	1.4e-62
7607	H4301R3_000000001191	6503	7229	f	Pfam	PF07996.11	Type IV secretion system proteins	1.4e-44
7615	H4301R3_000000001191	12978	14922	f	Pfam	PF02534.14	Type IV secretory system Conjugative DNA transfer	8.5e-93
7627	H4301R3_000000001191	24142	25033	f	Pfam	PF02668.16	Taurine catabolism dioxygenase TauD, TfdA family	2.6e-18
7615	H4301R3_000000001191	12978	14922	f	Pfam	PF12696.7	TraM recognition site of TraD and TraG	4.7e-27
7602	H4301R3_000000001191	1280	1877	f	Pfam	PF06871.11	TraH_2	9.3e-08
7604	H4301R3_000000001191	3485	3803	f	Pfam	PF04956.13	TrbC/VIRB2 family	8e-19
7613	H4301R3_000000001191	10681	11944	f	Pfam	PF03743.14	Bacterial conjugation TrbI-like protein	3.1e-50
7609	H4301R3_000000001191	7502	8555	f	Pfam	PF04610.14	TrbL/VirB6 plasmid conjugal transfer protein	8.4e-29
7615	H4301R3_000000001191	12978	14922	f	Pfam	PF10412.9	Type IV secretion-system coupling protein DNA-binding domain	6.8e-21
7605	H4301R3_000000001191	3809	4145	f	Pfam	PF05101.13	Type IV secretory pathway, VirB3-like protein	4.6e-22
7611	H4301R3_000000001191	8990	9668	f	Pfam	PF04335.13	VirB8 protein	3.2e-58
7605	H4301R3_000000001191	3809	4145	f	KOfam	K03198	type IV secretion system protein VirB3	4e-30
7615	H4301R3_000000001191	12978	14922	f	KOfam	K03205	type IV secretion system protein VirD4 [EC:7.4.2.8]	4e-145
7612	H4301R3_000000001191	9669	10680	f	KOfam	K03204	type IV secretion system protein VirB9	9e-100
7606	H4301R3_000000001191	4137	6504	f	KOfam	K03199	type IV secretion system protein VirB4 [EC:7.4.2.8]	0
7607	H4301R3_000000001191	6503	7229	f	KOfam	K03200	type IV secretion system protein VirB5	8.6e-35
7609	H4301R3_000000001191	7502	8555	f	KOfam	K03201	type IV secretion system protein VirB6	2.8e-33
7623	H4301R3_000000001191	19726	21367	f	KOfam	K01953	asparagine synthase (glutamine-hydrolysing) [EC:6.3.5.4]	1.6e-65
7611	H4301R3_000000001191	8990	9668	f	KOfam	K03203	type IV secretion system protein VirB8	2.9e-71
7610	H4301R3_000000001191	8626	8974	f	KOfam	K03202	type IV secretion system protein VirB7	3.3e-07
7630	H4301R3_000000001191	27501	28335	r	KOfam	K07492	putative transposase	2.4e-99
7628	H4301R3_000000001191	25044	25803	f	KOfam	K22438	trans-aconitate 3-methyltransferase [EC:2.1.1.145]	1.3e-44
7602	H4301R3_000000001191	1280	1877	f	KOfam	K03194	type IV secretion system protein VirB1	7.9e-53
7613	H4301R3_000000001191	10681	11944	f	KOfam	K03195	type IV secretion system protein VirB10	3.1e-95
7604	H4301R3_000000001191	3485	3803	f	KOfam	K03197	type IV secretion system protein VirB2	3.4e-25
7614	H4301R3_000000001191	11947	12964	f	KOfam	K03196	type IV secretion system protein VirB11 [EC:7.4.2.8]	2.6e-124
7600	H4301R3_000000001191	136	940	f	KOfam	K03194	type IV secretion system protein VirB1	4.6e-15
7617	H4301R3_000000001191	15709	16540	f	KOfam	K00477	phytanoyl-CoA hydroxylase [EC:1.14.11.18]	1.3e-40
7600	H4301R3_000000001191	136	940	f	EGGNOG_BACT	1112214.AHIS01000142_gene3392	lytic transglycosylase activity	9.2e-117
7600	H4301R3_000000001191	136	940	f	EGGNOG_COG_CATEGORY	1112214.AHIS01000142_gene3392	M	9.2e-117
7602	H4301R3_000000001191	1280	1877	f	EGGNOG_BACT	1096930.L284_07055	Transglycosylase SLT domain	1.59e-94
7602	H4301R3_000000001191	1280	1877	f	EGGNOG_COG_CATEGORY	1096930.L284_07055	M	1.59e-94
7603	H4301R3_000000001191	1873	3478	f	EGGNOG_BACT	1096930.L284_07050	relaxase mobilization nuclease domain protein	4.69e-90
7603	H4301R3_000000001191	1873	3478	f	EGGNOG_COG_CATEGORY	1096930.L284_07050	U	4.69e-90
7604	H4301R3_000000001191	3485	3803	f	EGGNOG_BACT	1096930.L284_07045	TrbC/VIRB2 family	5.01e-49
7604	H4301R3_000000001191	3485	3803	f	EGGNOG_COG_CATEGORY	1096930.L284_07045	S	5.01e-49
7605	H4301R3_000000001191	3809	4145	f	EGGNOG_BACT	1096930.L284_07040	Type IV secretory pathway, VirB3-like protein	4.3e-68
7605	H4301R3_000000001191	3809	4145	f	EGGNOG_COG_CATEGORY	1096930.L284_07040	U	4.3e-68
7606	H4301R3_000000001191	4137	6504	f	EGGNOG_BACT	1096930.L284_07035	type IV secretion system	0
7606	H4301R3_000000001191	4137	6504	f	EGGNOG_COG_CATEGORY	1096930.L284_07035	U	0
7607	H4301R3_000000001191	6503	7229	f	EGGNOG_BACT	1096930.L284_07030	Type IV secretion system proteins	2.85e-101
7607	H4301R3_000000001191	6503	7229	f	EGGNOG_COG_CATEGORY	1096930.L284_07030	S	2.85e-101
7609	H4301R3_000000001191	7502	8555	f	EGGNOG_BACT	1096930.L284_07020	TrbL/VirB6 plasmid conjugal transfer protein	9.59e-198
7609	H4301R3_000000001191	7502	8555	f	EGGNOG_COG_CATEGORY	1096930.L284_07020	U	9.59e-198
7611	H4301R3_000000001191	8990	9668	f	EGGNOG_BACT	1096930.L284_07015	Conjugal transfer protein TraJ	6.28e-130
7611	H4301R3_000000001191	8990	9668	f	EGGNOG_COG_CATEGORY	1096930.L284_07015	U	6.28e-130
7612	H4301R3_000000001191	9669	10680	f	EGGNOG_BACT	1112214.AHIS01000142_gene3383	virB9 :: Conjugal transfer protein trbG	2.77e-188
7612	H4301R3_000000001191	9669	10680	f	EGGNOG_COG_CATEGORY	1112214.AHIS01000142_gene3383	U	2.77e-188
7613	H4301R3_000000001191	10681	11944	f	EGGNOG_BACT	1112214.AHIS01000142_gene3382	Bacterial conjugation TrbI-like protein	2.48e-192
7613	H4301R3_000000001191	10681	11944	f	EGGNOG_COG_CATEGORY	1112214.AHIS01000142_gene3382	U	2.48e-192
7614	H4301R3_000000001191	11947	12964	f	EGGNOG_BACT	1112214.AHIS01000142_gene3381	Type IV secretion protein VirB11	3.18e-221
7614	H4301R3_000000001191	11947	12964	f	EGGNOG_COG_CATEGORY	1112214.AHIS01000142_gene3381	NU	3.18e-221
7615	H4301R3_000000001191	12978	14922	f	EGGNOG_BACT	1112214.AHIS01000142_gene3380	TraM recognition site of TraD and TraG	2.26e-306
7615	H4301R3_000000001191	12978	14922	f	EGGNOG_COG_CATEGORY	1112214.AHIS01000142_gene3380	U	2.26e-306
7617	H4301R3_000000001191	15709	16540	f	EGGNOG_BACT	1120950.KB892758_gene6313	Phytanoyl-CoA dioxygenase (PhyH)	2.67e-56
7617	H4301R3_000000001191	15709	16540	f	EGGNOG_COG_CATEGORY	1120950.KB892758_gene6313	Q	2.67e-56
7622	H4301R3_000000001191	18651	19695	f	EGGNOG_BACT	953739.SVEN_6208	beta-ketoacyl-acyl-carrier-protein synthase III activity	5.41e-15
7622	H4301R3_000000001191	18651	19695	f	EGGNOG_COG_CATEGORY	953739.SVEN_6208	I	5.41e-15
7623	H4301R3_000000001191	19726	21367	f	EGGNOG_BACT	1463920.JOGB01000090_gene133	Asparagine synthase	1.02e-57
7623	H4301R3_000000001191	19726	21367	f	EGGNOG_COG_CATEGORY	1463920.JOGB01000090_gene133	E	1.02e-57
7624	H4301R3_000000001191	21350	22883	f	EGGNOG_BACT	1246474.ANBE01000014_gene2911	PFAM AMP-dependent synthetase and ligase	3.27e-51
7624	H4301R3_000000001191	21350	22883	f	EGGNOG_COG_CATEGORY	1246474.ANBE01000014_gene2911	IQ	3.27e-51
7625	H4301R3_000000001191	22869	23583	f	EGGNOG_BACT	83219.PM02_15200	Protein involved in biosynthesis of mitomycin antibiotics polyketide fumonisin	3.03e-15
7625	H4301R3_000000001191	22869	23583	f	EGGNOG_COG_CATEGORY	83219.PM02_15200	Q	3.03e-15
7626	H4301R3_000000001191	23579	24146	f	EGGNOG_BACT	89187.ISM_12205	palmitoyl-(protein) hydrolase activity	1.45e-07
7626	H4301R3_000000001191	23579	24146	f	EGGNOG_COG_CATEGORY	89187.ISM_12205	S	1.45e-07
7627	H4301R3_000000001191	24142	25033	f	EGGNOG_BACT	68260.JOAY01000014_gene2705	Taurine catabolism dioxygenase TauD, TfdA family	1.18e-36
7627	H4301R3_000000001191	24142	25033	f	EGGNOG_COG_CATEGORY	68260.JOAY01000014_gene2705	Q	1.18e-36
7628	H4301R3_000000001191	25044	25803	f	EGGNOG_BACT	1247963.JPHU01000006_gene160	Methyltransferase domain	3.08e-66
7628	H4301R3_000000001191	25044	25803	f	EGGNOG_COG_CATEGORY	1247963.JPHU01000006_gene160	Q	3.08e-66
7629	H4301R3_000000001191	25799	27482	f	EGGNOG_BACT	1463920.JOGB01000090_gene131	HMGL-like	3.01e-143
7629	H4301R3_000000001191	25799	27482	f	EGGNOG_COG_CATEGORY	1463920.JOGB01000090_gene131	E	3.01e-143
7630	H4301R3_000000001191	27501	28335	r	EGGNOG_BACT	1346791.M529_22425	Transposase	9.38e-187
7630	H4301R3_000000001191	27501	28335	r	EGGNOG_COG_CATEGORY	1346791.M529_22425	L	9.38e-187
Plasmid-4 (H5101R1_000000000624)
Gene ID	MGE	start	end	orientation	annotation
4778	H5101R1_000000000624	177	1011	f	COG14_FUNCTION	COG3293	Transposase	2.6e-137
4779	H5101R1_000000000624	1030	2713	r	COG14_FUNCTION	COG0119	Isopropylmalate/homocitrate/citramalate synthases	6.4e-103
4780	H5101R1_000000000624	2709	3468	r	COG14_FUNCTION	COG2226	Ubiquinone/menaquinone biosynthesis C-methylase UbiE	1.2e-53
4783	H5101R1_000000000624	4929	5643	r	COG14_FUNCTION	COG5285	Ectoine hydroxylase-related dioxygenase, phytanoyl-CoA dioxygenase (PhyH) family	4.6e-10
4784	H5101R1_000000000624	5629	7162	r	COG14_FUNCTION	COG0318	Acyl-CoA synthetase (AMP-forming)/AMP-acid ligase II	1.1e-29
4785	H5101R1_000000000624	7145	8786	r	COG14_FUNCTION	COG0367	Asparagine synthetase B (glutamine-hydrolyzing)	6.4e-31
4791	H5101R1_000000000624	11972	12803	r	COG14_FUNCTION	COG5285	Ectoine hydroxylase-related dioxygenase, phytanoyl-CoA dioxygenase (PhyH) family	2.9e-40
4793	H5101R1_000000000624	13590	15534	r	COG14_FUNCTION	COG3505	Type IV secretory pathway, VirD4 component, TraG/TraD family ATPase	1.1e-212
4794	H5101R1_000000000624	15548	16565	r	COG14_FUNCTION	COG0630	Type IV secretory pathway ATPase VirB11/Archaellum biosynthesis ATPase	2e-160
4795	H5101R1_000000000624	16568	17831	r	COG14_FUNCTION	COG2948	Type IV secretory pathway, VirB10 components	3.3e-144
4796	H5101R1_000000000624	17832	18843	r	COG14_FUNCTION	COG3504	Type IV secretory pathway, VirB9 components	2.4e-121
4797	H5101R1_000000000624	18844	19522	r	COG14_FUNCTION	COG3736	Type IV secretory pathway, component VirB8	1e-88
4799	H5101R1_000000000624	19957	21010	r	COG14_FUNCTION	COG3704	Type IV secretory pathway, VirB6 components	7.5e-118
4802	H5101R1_000000000624	22008	24375	r	COG14_FUNCTION	COG3451	Type IV secretory pathway, VirB4 component	0
4803	H5101R1_000000000624	24367	24703	r	COG14_FUNCTION	COG3702	Type IV secretory pathway, VirB3 components	8.9e-49
4805	H5101R1_000000000624	25034	26639	r	COG14_FUNCTION	COG3843	Type IV secretory pathway, VirD2 components (relaxase)	4.9e-20
4806	H5101R1_000000000624	26635	27232	r	COG14_FUNCTION	COG0741	Soluble lytic murein transglycosylase and related regulatory proteins (some contain LysM/invasin domains)	1.5e-59
4808	H5101R1_000000000624	27572	28376	r	COG14_FUNCTION	COG0741	Soluble lytic murein transglycosylase and related regulatory proteins (some contain LysM/invasin domains)	7.4e-25
4809	H5101R1_000000000624	28616	29264	f	COG14_FUNCTION	COG1961	Site-specific DNA recombinase related to the DNA invertase Pin	8.1e-06
4811	H5101R1_000000000624	29544	29793	r	COG14_FUNCTION	COG1396	Transcriptional regulator, contains XRE-family HTH domain	5.6e-08
4813	H5101R1_000000000624	30450	31311	f	COG14_FUNCTION	COG5534	Plasmid replication initiator protein	1.1e-66
4815	H5101R1_000000000624	33086	33950	f	COG14_FUNCTION	COG4643	Uncharacterized domain associated with phage/plasmid primase	8.8e-40
4817	H5101R1_000000000624	34874	36740	r	COG14_FUNCTION	COG3344	Retron-type reverse transcriptase	3.9e-312
4782	H5101R1_000000000624	4366	4933	r	Pfam	PF02230.16	Phospholipase/Carboxylesterase	4.3e-10
4782	H5101R1_000000000624	4366	4933	r	Pfam	PF12697.7	Alpha/beta hydrolase family	3.5e-08
4786	H5101R1_000000000624	8817	9861	r	Pfam	PF08545.10	3-Oxoacyl-[acyl-carrier-protein (ACP)] synthase III	3.6e-08
4786	H5101R1_000000000624	8817	9861	r	Pfam	PF08541.10	3-Oxoacyl-[acyl-carrier-protein (ACP)] synthase III C terminal	3.3e-08
4784	H5101R1_000000000624	5629	7162	r	Pfam	PF00501.28	AMP-binding enzyme	2.2e-55
4784	H5101R1_000000000624	5629	7162	r	Pfam	PF13193.6	AMP-binding enzyme C-terminal domain	1.5e-07
4785	H5101R1_000000000624	7145	8786	r	Pfam	PF00733.21	Asparagine synthase	5.2e-30
4802	H5101R1_000000000624	22008	24375	r	Pfam	PF03135.14	CagE, TrbE, VirB family, component of type IV transporter system	2.5e-43
4796	H5101R1_000000000624	17832	18843	r	Pfam	PF03524.15	Conjugal transfer protein	2.8e-60
4778	H5101R1_000000000624	177	1011	f	Pfam	PF01609.21	Transposase DDE domain	2.8e-30
4778	H5101R1_000000000624	177	1011	f	Pfam	PF13586.6	Transposase DDE domain	1e-15
4782	H5101R1_000000000624	4366	4933	r	Pfam	PF01738.18	Dienelactone hydrolase family	2.8e-06
4778	H5101R1_000000000624	177	1011	f	Pfam	PF13340.6	Putative transposase of IS4/5 family (DUF4096)	2.3e-26
4779	H5101R1_000000000624	1030	2713	r	Pfam	PF00682.19	HMGL-like	2.3e-61
4811	H5101R1_000000000624	29544	29793	r	Pfam	PF12844.7	Helix-turn-helix domain	1.4e-12
4809	H5101R1_000000000624	28616	29264	f	Pfam	PF13384.6	Homeodomain-like domain	1.3e-07
4811	H5101R1_000000000624	29544	29793	r	Pfam	PF13413.6	Helix-turn-helix domain	8.1e-08
4811	H5101R1_000000000624	29544	29793	r	Pfam	PF01381.22	Helix-turn-helix	2.6e-17
4810	H5101R1_000000000624	29129	29393	r	Pfam	PF01381.22	Helix-turn-helix	8.3e-08
4811	H5101R1_000000000624	29544	29793	r	Pfam	PF13560.6	Helix-turn-helix domain	2.5e-15
4810	H5101R1_000000000624	29129	29393	r	Pfam	PF13560.6	Helix-turn-helix domain	1.3e-08
4809	H5101R1_000000000624	28616	29264	f	Pfam	PF02796.15	Helix-turn-helix domain of resolvase	1.6e-08
4817	H5101R1_000000000624	34874	36740	r	Pfam	PF01348.21	Type II intron maturase	5.1e-08
4805	H5101R1_000000000624	25034	26639	r	Pfam	PF18821.1	Large polyvalent protein-associated domain 7	2.6e-21
4780	H5101R1_000000000624	2709	3468	r	Pfam	PF08241.12	Methyltransferase domain	7.9e-17
4780	H5101R1_000000000624	2709	3468	r	Pfam	PF13649.6	Methyltransferase domain	4e-13
4791	H5101R1_000000000624	11972	12803	r	Pfam	PF05721.13	Phytanoyl-CoA dioxygenase (PhyH)	4.1e-30
4783	H5101R1_000000000624	4929	5643	r	Pfam	PF05721.13	Phytanoyl-CoA dioxygenase (PhyH)	1.2e-26
4813	H5101R1_000000000624	30450	31311	f	Pfam	PF01051.21	Initiator Replication protein	3.1e-08
4813	H5101R1_000000000624	30450	31311	f	Pfam	PF10134.9	Replication initiator protein A	1.2e-56
4817	H5101R1_000000000624	34874	36740	r	Pfam	PF00078.27	Reverse transcriptase (RNA-dependent DNA polymerase)	2.3e-37
4806	H5101R1_000000000624	26635	27232	r	Pfam	PF01464.20	Transglycosylase SLT domain	2.8e-16
4794	H5101R1_000000000624	15548	16565	r	Pfam	PF00437.20	Type II/IV secretion system protein	7.2e-63
4801	H5101R1_000000000624	21283	22009	r	Pfam	PF07996.11	Type IV secretion system proteins	7.4e-45
4793	H5101R1_000000000624	13590	15534	r	Pfam	PF02534.14	Type IV secretory system Conjugative DNA transfer	4.4e-93
4781	H5101R1_000000000624	3479	4370	r	Pfam	PF02668.16	Taurine catabolism dioxygenase TauD, TfdA family	1.4e-18
4815	H5101R1_000000000624	33086	33950	f	Pfam	PF13362.6	Toprim domain	2.8e-11
4793	H5101R1_000000000624	13590	15534	r	Pfam	PF12696.7	TraM recognition site of TraD and TraG	2.4e-27
4806	H5101R1_000000000624	26635	27232	r	Pfam	PF06871.11	TraH_2	4.8e-08
4804	H5101R1_000000000624	24709	25027	r	Pfam	PF04956.13	TrbC/VIRB2 family	4.2e-19
4795	H5101R1_000000000624	16568	17831	r	Pfam	PF03743.14	Bacterial conjugation TrbI-like protein	1.6e-50
4799	H5101R1_000000000624	19957	21010	r	Pfam	PF04610.14	TrbL/VirB6 plasmid conjugal transfer protein	4.4e-29
4793	H5101R1_000000000624	13590	15534	r	Pfam	PF10412.9	Type IV secretion-system coupling protein DNA-binding domain	3.5e-21
4803	H5101R1_000000000624	24367	24703	r	Pfam	PF05101.13	Type IV secretory pathway, VirB3-like protein	2.4e-22
4797	H5101R1_000000000624	18844	19522	r	Pfam	PF04335.13	VirB8 protein	1.6e-58
4803	H5101R1_000000000624	24367	24703	r	KOfam	K03198	type IV secretion system protein VirB3	2.1e-30
4793	H5101R1_000000000624	13590	15534	r	KOfam	K03205	type IV secretion system protein VirD4 [EC:7.4.2.8]	2.1e-145
4796	H5101R1_000000000624	17832	18843	r	KOfam	K03204	type IV secretion system protein VirB9	4.7e-100
4802	H5101R1_000000000624	22008	24375	r	KOfam	K03199	type IV secretion system protein VirB4 [EC:7.4.2.8]	0
4801	H5101R1_000000000624	21283	22009	r	KOfam	K03200	type IV secretion system protein VirB5	4.5e-35
4799	H5101R1_000000000624	19957	21010	r	KOfam	K03201	type IV secretion system protein VirB6	1.4e-33
4785	H5101R1_000000000624	7145	8786	r	KOfam	K01953	asparagine synthase (glutamine-hydrolysing) [EC:6.3.5.4]	8.2e-66
4797	H5101R1_000000000624	18844	19522	r	KOfam	K03203	type IV secretion system protein VirB8	1.5e-71
4798	H5101R1_000000000624	19538	19886	r	KOfam	K03202	type IV secretion system protein VirB7	1.7e-07
4817	H5101R1_000000000624	34874	36740	r	KOfam	K00986	RNA-directed DNA polymerase [EC:2.7.7.49]	2.4e-84
4778	H5101R1_000000000624	177	1011	f	KOfam	K07492	putative transposase	1.2e-99
4780	H5101R1_000000000624	2709	3468	r	KOfam	K22438	trans-aconitate 3-methyltransferase [EC:2.1.1.145]	6.9e-45
4806	H5101R1_000000000624	26635	27232	r	KOfam	K03194	type IV secretion system protein VirB1	4.1e-53
4795	H5101R1_000000000624	16568	17831	r	KOfam	K03195	type IV secretion system protein VirB10	1.6e-95
4804	H5101R1_000000000624	24709	25027	r	KOfam	K03197	type IV secretion system protein VirB2	1.8e-25
4794	H5101R1_000000000624	15548	16565	r	KOfam	K03196	type IV secretion system protein VirB11 [EC:7.4.2.8]	1.3e-124
4791	H5101R1_000000000624	11972	12803	r	KOfam	K00477	phytanoyl-CoA hydroxylase [EC:1.14.11.18]	6.9e-41
4808	H5101R1_000000000624	27572	28376	r	KOfam	K03194	type IV secretion system protein VirB1	2.4e-15
4811	H5101R1_000000000624	29544	29793	r	KOfam	K07729	putative transcriptional regulator	4.4e-14
4778	H5101R1_000000000624	177	1011	f	EGGNOG_BACT	1346791.M529_22425	Transposase	9.38e-187
4778	H5101R1_000000000624	177	1011	f	EGGNOG_COG_CATEGORY	1346791.M529_22425	L	9.38e-187
4779	H5101R1_000000000624	1030	2713	r	EGGNOG_BACT	1463920.JOGB01000090_gene131	HMGL-like	3.01e-143
4779	H5101R1_000000000624	1030	2713	r	EGGNOG_COG_CATEGORY	1463920.JOGB01000090_gene131	E	3.01e-143
4780	H5101R1_000000000624	2709	3468	r	EGGNOG_BACT	1247963.JPHU01000006_gene160	Methyltransferase domain	3.08e-66
4780	H5101R1_000000000624	2709	3468	r	EGGNOG_COG_CATEGORY	1247963.JPHU01000006_gene160	Q	3.08e-66
4781	H5101R1_000000000624	3479	4370	r	EGGNOG_BACT	68260.JOAY01000014_gene2705	Taurine catabolism dioxygenase TauD, TfdA family	1.18e-36
4781	H5101R1_000000000624	3479	4370	r	EGGNOG_COG_CATEGORY	68260.JOAY01000014_gene2705	Q	1.18e-36
4782	H5101R1_000000000624	4366	4933	r	EGGNOG_BACT	89187.ISM_12205	palmitoyl-(protein) hydrolase activity	1.45e-07
4782	H5101R1_000000000624	4366	4933	r	EGGNOG_COG_CATEGORY	89187.ISM_12205	S	1.45e-07
4783	H5101R1_000000000624	4929	5643	r	EGGNOG_BACT	83219.PM02_15200	Protein involved in biosynthesis of mitomycin antibiotics polyketide fumonisin	3.03e-15
4783	H5101R1_000000000624	4929	5643	r	EGGNOG_COG_CATEGORY	83219.PM02_15200	Q	3.03e-15
4784	H5101R1_000000000624	5629	7162	r	EGGNOG_BACT	1246474.ANBE01000014_gene2911	PFAM AMP-dependent synthetase and ligase	3.27e-51
4784	H5101R1_000000000624	5629	7162	r	EGGNOG_COG_CATEGORY	1246474.ANBE01000014_gene2911	IQ	3.27e-51
4785	H5101R1_000000000624	7145	8786	r	EGGNOG_BACT	1463920.JOGB01000090_gene133	Asparagine synthase	1.02e-57
4785	H5101R1_000000000624	7145	8786	r	EGGNOG_COG_CATEGORY	1463920.JOGB01000090_gene133	E	1.02e-57
4786	H5101R1_000000000624	8817	9861	r	EGGNOG_BACT	953739.SVEN_6208	beta-ketoacyl-acyl-carrier-protein synthase III activity	5.41e-15
4786	H5101R1_000000000624	8817	9861	r	EGGNOG_COG_CATEGORY	953739.SVEN_6208	I	5.41e-15
4791	H5101R1_000000000624	11972	12803	r	EGGNOG_BACT	1120950.KB892758_gene6313	Phytanoyl-CoA dioxygenase (PhyH)	2.67e-56
4791	H5101R1_000000000624	11972	12803	r	EGGNOG_COG_CATEGORY	1120950.KB892758_gene6313	Q	2.67e-56
4793	H5101R1_000000000624	13590	15534	r	EGGNOG_BACT	1112214.AHIS01000142_gene3380	TraM recognition site of TraD and TraG	2.26e-306
4793	H5101R1_000000000624	13590	15534	r	EGGNOG_COG_CATEGORY	1112214.AHIS01000142_gene3380	U	2.26e-306
4794	H5101R1_000000000624	15548	16565	r	EGGNOG_BACT	1112214.AHIS01000142_gene3381	Type IV secretion protein VirB11	3.18e-221
4794	H5101R1_000000000624	15548	16565	r	EGGNOG_COG_CATEGORY	1112214.AHIS01000142_gene3381	NU	3.18e-221
4795	H5101R1_000000000624	16568	17831	r	EGGNOG_BACT	1112214.AHIS01000142_gene3382	Bacterial conjugation TrbI-like protein	2.48e-192
4795	H5101R1_000000000624	16568	17831	r	EGGNOG_COG_CATEGORY	1112214.AHIS01000142_gene3382	U	2.48e-192
4796	H5101R1_000000000624	17832	18843	r	EGGNOG_BACT	1112214.AHIS01000142_gene3383	virB9 :: Conjugal transfer protein trbG	2.77e-188
4796	H5101R1_000000000624	17832	18843	r	EGGNOG_COG_CATEGORY	1112214.AHIS01000142_gene3383	U	2.77e-188
4797	H5101R1_000000000624	18844	19522	r	EGGNOG_BACT	1096930.L284_07015	Conjugal transfer protein TraJ	6.28e-130
4797	H5101R1_000000000624	18844	19522	r	EGGNOG_COG_CATEGORY	1096930.L284_07015	U	6.28e-130
4799	H5101R1_000000000624	19957	21010	r	EGGNOG_BACT	1096930.L284_07020	TrbL/VirB6 plasmid conjugal transfer protein	9.59e-198
4799	H5101R1_000000000624	19957	21010	r	EGGNOG_COG_CATEGORY	1096930.L284_07020	U	9.59e-198
4801	H5101R1_000000000624	21283	22009	r	EGGNOG_BACT	1096930.L284_07030	Type IV secretion system proteins	2.85e-101
4801	H5101R1_000000000624	21283	22009	r	EGGNOG_COG_CATEGORY	1096930.L284_07030	S	2.85e-101
4802	H5101R1_000000000624	22008	24375	r	EGGNOG_BACT	1096930.L284_07035	type IV secretion system	0
4802	H5101R1_000000000624	22008	24375	r	EGGNOG_COG_CATEGORY	1096930.L284_07035	U	0
4803	H5101R1_000000000624	24367	24703	r	EGGNOG_BACT	1096930.L284_07040	Type IV secretory pathway, VirB3-like protein	4.3e-68
4803	H5101R1_000000000624	24367	24703	r	EGGNOG_COG_CATEGORY	1096930.L284_07040	U	4.3e-68
4804	H5101R1_000000000624	24709	25027	r	EGGNOG_BACT	1096930.L284_07045	TrbC/VIRB2 family	5.01e-49
4804	H5101R1_000000000624	24709	25027	r	EGGNOG_COG_CATEGORY	1096930.L284_07045	S	5.01e-49
4805	H5101R1_000000000624	25034	26639	r	EGGNOG_BACT	1096930.L284_07050	relaxase mobilization nuclease domain protein	4.69e-90
4805	H5101R1_000000000624	25034	26639	r	EGGNOG_COG_CATEGORY	1096930.L284_07050	U	4.69e-90
4806	H5101R1_000000000624	26635	27232	r	EGGNOG_BACT	1096930.L284_07055	Transglycosylase SLT domain	1.59e-94
4806	H5101R1_000000000624	26635	27232	r	EGGNOG_COG_CATEGORY	1096930.L284_07055	M	1.59e-94
4808	H5101R1_000000000624	27572	28376	r	EGGNOG_BACT	1112214.AHIS01000142_gene3392	lytic transglycosylase activity	9.2e-117
4808	H5101R1_000000000624	27572	28376	r	EGGNOG_COG_CATEGORY	1112214.AHIS01000142_gene3392	M	9.2e-117
4809	H5101R1_000000000624	28616	29264	f	EGGNOG_BACT	1029824.AFID01000016_gene1155	Helix-turn-helix domain	2.1e-07
4809	H5101R1_000000000624	28616	29264	f	EGGNOG_COG_CATEGORY	1029824.AFID01000016_gene1155	L	2.1e-07
4810	H5101R1_000000000624	29129	29393	r	EGGNOG_BACT	1120983.KB894570_gene1760	MA20_09785 :: Helix-turn-helix XRE-family like proteins	0.000823
4810	H5101R1_000000000624	29129	29393	r	EGGNOG_COG_CATEGORY	1120983.KB894570_gene1760	K	0.000823
4811	H5101R1_000000000624	29544	29793	r	EGGNOG_BACT	1096930.L284_07070	sequence-specific DNA binding	3.19e-38
4811	H5101R1_000000000624	29544	29793	r	EGGNOG_COG_CATEGORY	1096930.L284_07070	K	3.19e-38
4813	H5101R1_000000000624	30450	31311	f	EGGNOG_BACT	1096930.L284_07085	Replication initiator protein A	4.5e-167
4813	H5101R1_000000000624	30450	31311	f	EGGNOG_COG_CATEGORY	1096930.L284_07085	L	4.5e-167
4814	H5101R1_000000000624	31758	32784	f	EGGNOG_BACT	1122612.AUBA01000021_gene2602	repA :: purine nucleotide biosynthetic process	2.56e-66
4814	H5101R1_000000000624	31758	32784	f	EGGNOG_COG_CATEGORY	1122612.AUBA01000021_gene2602	K	2.56e-66
4815	H5101R1_000000000624	33086	33950	f	EGGNOG_BACT	1096930.L284_07100	Toprim domain	1.27e-146
4815	H5101R1_000000000624	33086	33950	f	EGGNOG_COG_CATEGORY	1096930.L284_07100	S	1.27e-146
4817	H5101R1_000000000624	34874	36740	r	EGGNOG_BACT	1114964.L485_02535	Type II intron maturase	0
4817	H5101R1_000000000624	34874	36740	r	EGGNOG_COG_CATEGORY	1114964.L485_02535	L	0
Plasmid-5 (H4101R2_000000009191)
Gene ID	MGE	start	end	orientation	annotation
6797	H4101R2_000000009191	601	1249	f	COG14_FUNCTION	COG1961	Site-specific DNA recombinase related to the DNA invertase Pin	8.1e-06
6799	H4101R2_000000009191	1529	1778	r	COG14_FUNCTION	COG1396	Transcriptional regulator, contains XRE-family HTH domain	5.6e-08
6801	H4101R2_000000009191	2435	3296	f	COG14_FUNCTION	COG5534	Plasmid replication initiator protein	1.1e-66
6803	H4101R2_000000009191	5071	5935	f	COG14_FUNCTION	COG4643	Uncharacterized domain associated with phage/plasmid primase	8.8e-40
6799	H4101R2_000000009191	1529	1778	r	Pfam	PF12844.7	Helix-turn-helix domain	2.6e-12
6797	H4101R2_000000009191	601	1249	f	Pfam	PF13384.6	Homeodomain-like domain	2.4e-07
6799	H4101R2_000000009191	1529	1778	r	Pfam	PF13413.6	Helix-turn-helix domain	1.5e-07
6799	H4101R2_000000009191	1529	1778	r	Pfam	PF01381.22	Helix-turn-helix	4.8e-17
6798	H4101R2_000000009191	1114	1378	r	Pfam	PF01381.22	Helix-turn-helix	1.5e-07
6799	H4101R2_000000009191	1529	1778	r	Pfam	PF13560.6	Helix-turn-helix domain	4.5e-15
6798	H4101R2_000000009191	1114	1378	r	Pfam	PF13560.6	Helix-turn-helix domain	2.4e-08
6797	H4101R2_000000009191	601	1249	f	Pfam	PF02796.15	Helix-turn-helix domain of resolvase	2.9e-08
6801	H4101R2_000000009191	2435	3296	f	Pfam	PF01051.21	Initiator Replication protein	5.7e-08
6801	H4101R2_000000009191	2435	3296	f	Pfam	PF10134.9	Replication initiator protein A	2.3e-56
6803	H4101R2_000000009191	5071	5935	f	Pfam	PF13362.6	Toprim domain	5.1e-11
6796	H4101R2_000000009191	1	361	r	KOfam	K03194	type IV secretion system protein VirB1	2.3e-14
6799	H4101R2_000000009191	1529	1778	r	KOfam	K07729	putative transcriptional regulator	8.1e-14
6796	H4101R2_000000009191	1	361	r	EGGNOG_BACT	1112214.AHIS01000142_gene3392	lytic transglycosylase activity	5.21e-35
6796	H4101R2_000000009191	1	361	r	EGGNOG_COG_CATEGORY	1112214.AHIS01000142_gene3392	M	5.21e-35
6797	H4101R2_000000009191	601	1249	f	EGGNOG_BACT	1029824.AFID01000016_gene1155	Helix-turn-helix domain	2.1e-07
6797	H4101R2_000000009191	601	1249	f	EGGNOG_COG_CATEGORY	1029824.AFID01000016_gene1155	L	2.1e-07
6798	H4101R2_000000009191	1114	1378	r	EGGNOG_BACT	1120983.KB894570_gene1760	MA20_09785 :: Helix-turn-helix XRE-family like proteins	0.000823
6798	H4101R2_000000009191	1114	1378	r	EGGNOG_COG_CATEGORY	1120983.KB894570_gene1760	K	0.000823
6799	H4101R2_000000009191	1529	1778	r	EGGNOG_BACT	1096930.L284_07070	sequence-specific DNA binding	3.19e-38
6799	H4101R2_000000009191	1529	1778	r	EGGNOG_COG_CATEGORY	1096930.L284_07070	K	3.19e-38
6801	H4101R2_000000009191	2435	3296	f	EGGNOG_BACT	1096930.L284_07085	Replication initiator protein A	4.5e-167
6801	H4101R2_000000009191	2435	3296	f	EGGNOG_COG_CATEGORY	1096930.L284_07085	L	4.5e-167
6802	H4101R2_000000009191	3743	4769	f	EGGNOG_BACT	1122612.AUBA01000021_gene2602	repA :: purine nucleotide biosynthetic process	2.56e-66
6802	H4101R2_000000009191	3743	4769	f	EGGNOG_COG_CATEGORY	1122612.AUBA01000021_gene2602	K	2.56e-66
6803	H4101R2_000000009191	5071	5935	f	EGGNOG_BACT	1096930.L284_07100	Toprim domain	1.27e-146
6803	H4101R2_000000009191	5071	5935	f	EGGNOG_COG_CATEGORY	1096930.L284_07100	S	1.27e-146
Plasmid-6 (H1401R2_000000026216)
Gene ID	MGE	start	end	orientation	annotation
8057	H1401R2_000000026216	1	667	r	EGGNOG_BACT	1096930.L284_07085	Replication initiator protein A	7.84e-135
8057	H1401R2_000000026216	1	667	r	EGGNOG_COG_CATEGORY	1096930.L284_07085	L	7.84e-135
8059	H1401R2_000000026216	1324	1573	f	EGGNOG_BACT	1096930.L284_07070	sequence-specific DNA binding	3.19e-38
8059	H1401R2_000000026216	1324	1573	f	EGGNOG_COG_CATEGORY	1096930.L284_07070	K	3.19e-38
8060	H1401R2_000000026216	1853	2159	r	EGGNOG_BACT	1285583.CCASEI_00535	Site-specific recombinases, DNA invertase Pin homologs	2.91e-06
8060	H1401R2_000000026216	1853	2159	r	EGGNOG_COG_CATEGORY	1285583.CCASEI_00535	L	2.91e-06
8057	H1401R2_000000026216	1	667	r	COG14_FUNCTION	COG5534	Plasmid replication initiator protein	4.2e-58
8059	H1401R2_000000026216	1324	1573	f	COG14_FUNCTION	COG1396	Transcriptional regulator, contains XRE-family HTH domain	5.6e-08
8059	H1401R2_000000026216	1324	1573	f	Pfam	PF12844.7	Helix-turn-helix domain	2.2e-12
8060	H1401R2_000000026216	1853	2159	r	Pfam	PF13384.6	Homeodomain-like domain	1.2e-07
8059	H1401R2_000000026216	1324	1573	f	Pfam	PF13413.6	Helix-turn-helix domain	1.3e-07
8059	H1401R2_000000026216	1324	1573	f	Pfam	PF01381.22	Helix-turn-helix	4.2e-17
8059	H1401R2_000000026216	1324	1573	f	Pfam	PF13560.6	Helix-turn-helix domain	3.9e-15
8060	H1401R2_000000026216	1853	2159	r	Pfam	PF02796.15	Helix-turn-helix domain of resolvase	1e-08
8057	H1401R2_000000026216	1	667	r	Pfam	PF01051.21	Initiator Replication protein	1.2e-07
8057	H1401R2_000000026216	1	667	r	Pfam	PF10134.9	Replication initiator protein A	2.4e-49
8059	H1401R2_000000026216	1324	1573	f	KOfam	K07729	putative transcriptional regulator	7.1e-14
Phage-1 (H5101R2_000000018434)
Gene ID	MGE	start	end	orientation	annotation
4860	H5101R2_000000018434	0	222	r	COG14_FUNCTION	COG1396	Transcriptional regulator, contains XRE-family HTH domain	5.6e-07
4862	H5101R2_000000018434	879	1740	f	COG14_FUNCTION	COG5534	Plasmid replication initiator protein	1.1e-66
4864	H5101R2_000000018434	3515	4379	f	COG14_FUNCTION	COG4643	Uncharacterized domain associated with phage/plasmid primase	8.8e-40
4860	H5101R2_000000018434	0	222	r	Pfam	PF12844.7	Helix-turn-helix domain	1.4e-12
4860	H5101R2_000000018434	0	222	r	Pfam	PF13413.6	Helix-turn-helix domain	8.5e-08
4860	H5101R2_000000018434	0	222	r	Pfam	PF01381.22	Helix-turn-helix	2e-17
4860	H5101R2_000000018434	0	222	r	Pfam	PF13560.6	Helix-turn-helix domain	2.3e-15
4862	H5101R2_000000018434	879	1740	f	Pfam	PF01051.21	Initiator Replication protein	3.1e-08
4862	H5101R2_000000018434	879	1740	f	Pfam	PF10134.9	Replication initiator protein A	1.2e-56
4864	H5101R2_000000018434	3515	4379	f	Pfam	PF13362.6	Toprim domain	2.8e-11
4860	H5101R2_000000018434	0	222	r	KOfam	K07729	putative transcriptional regulator	9.9e-14
4860	H5101R2_000000018434	0	222	r	EGGNOG_BACT	1096930.L284_07070	sequence-specific DNA binding	1.22e-33
4860	H5101R2_000000018434	0	222	r	EGGNOG_COG_CATEGORY	1096930.L284_07070	K	1.22e-33
4862	H5101R2_000000018434	879	1740	f	EGGNOG_BACT	1096930.L284_07085	Replication initiator protein A	4.5e-167
4862	H5101R2_000000018434	879	1740	f	EGGNOG_COG_CATEGORY	1096930.L284_07085	L	4.5e-167
4863	H5101R2_000000018434	2187	3213	f	EGGNOG_BACT	1122612.AUBA01000021_gene2602	repA :: purine nucleotide biosynthetic process	2.56e-66
4863	H5101R2_000000018434	2187	3213	f	EGGNOG_COG_CATEGORY	1122612.AUBA01000021_gene2602	K	2.56e-66
4864	H5101R2_000000018434	3515	4379	f	EGGNOG_BACT	1096930.L284_07100	Toprim domain	1.27e-146
4864	H5101R2_000000018434	3515	4379	f	EGGNOG_COG_CATEGORY	1096930.L284_07100	S	1.27e-146
